# Supplementary material for: Virulence and community dynamics of fungal species with vertical and horizontal transmission on a plant with multiple infections
Source: PLoS Pathog. 2021 Jul 15;17(7):e1009769. doi: 10.1371/journal.ppat.1009769 (PMC8315517; doi:10.1371/journal.ppat.1009769)
Supplement: S1 Data — (XLSX) [file ppat.1009769.s009.xlsx]

## Sheet: Title page
		Article title: Virulence and community dynamics of fungal species with vertical and horizontal transmission on a plant with multiple infections
		Authors: Kai Fang, Jie Zhou, Lin Chen, Yu-Xuan Li, Ai-Ling Yang, Xing-Fan Dong, Han-Bo Zhang
		Raw data used in this study included the cultivable fungi of leaf spot, next-generation fungal sequencing of seeds and native host data.

## Sheet: Leaf spot fungi
Isolates	Leaf spot	Sample plot	Invassion time	OTU Name	Pathogenic	Leaf spot area (mm2)	Share with seedborne fungi
1	DB-1	DB	20 years	Otu0029	Yes	4	No
2	DB-1	DB	20 years	Otu0053	Yes	20	No
3	DB-1	DB	20 years	Otu0001	Yes	108.2	Yes
4	DB-1	DB	20 years	Otu0001	Yes	108.2	Yes
5	DB-1	DB	20 years	Otu0001	Yes	108.2	Yes
6	DB-1	DB	20 years	Otu0008	Yes	6.8	No
7	DB-1	DB	20 years	Otu0009	Yes	6.25	No
8	DB-1	DB	20 years	Otu0030	Yes	27.6	No
9	DB-1	DB	20 years	Otu0429	Yes	33	No
10	DB-1	DB	20 years	Otu0052	No		No
11	DB-1	DB	20 years	Otu0002	No		No
12	DB-1	DB	20 years	Otu0002	No		No
13	DB-1	DB	20 years	Otu0002	No		No
14	DB-1	DB	20 years	Otu0002	No		No
15	DB-1	DB	20 years	Otu0002	No		No
16	DB-1	DB	20 years	Otu0312	No		No
17	DB-1	DB	20 years	Otu0431	No		No
18	DB-1	DB	20 years	Otu0052	No		No
19	DB-1	DB	20 years	Otu0002	No		No
20	DB-1	DB	20 years	Otu0002	No		No
21	DB-2	DB	20 years	Otu0327	Yes	22	No
22	DB-2	DB	20 years	Otu0327	Yes	22	No
23	DB-2	DB	20 years	Otu0327	Yes	22	No
24	DB-2	DB	20 years	Otu0096	Yes	26	No
25	DB-2	DB	20 years	Otu0096	Yes	26	No
26	DB-2	DB	20 years	Otu0096	Yes	23	No
27	DB-2	DB	20 years	Otu0153	Yes	37.2	No
28	DB-2	DB	20 years	Otu0153	Yes	37.2	No
29	DB-2	DB	20 years	Otu0006	No		No
30	DB-2	DB	20 years	Otu0002	No		No
31	DB-3	DB	20 years	Otu0018	Yes	5.2	No
32	DB-3	DB	20 years	Otu0086	Yes	6.6	No
33	DB-3	DB	20 years	Otu0029	Yes	149.6	No
34	DB-3	DB	20 years	Otu0078	Yes	11.4	No
35	DB-3	DB	20 years	Otu0447	No		No
36	DB-3	DB	20 years	Otu0015	No		No
37	DB-3	DB	20 years	Otu0015	No		No
38	DB-3	DB	20 years	Otu0118	No		No
39	DB-3	DB	20 years	Otu0367	No		No
40	DB-3	DB	20 years	Otu0012	No		No
41	DB-3	DB	20 years	Otu0029	No		No
42	DB-3	DB	20 years	Otu0002	No		No
43	DB-3	DB	20 years	Otu0002	No		No
44	DB-3	DB	20 years	Otu0002	No		No
45	DB-3	DB	20 years	Otu0002	No		No
46	DB-3	DB	20 years	Otu0029	No		No
47	DB-3	DB	20 years	Otu0002	No		No
48	DB-3	DB	20 years	Otu0002	No		No
49	DB-3	DB	20 years	Otu0136	No		No
50	DB-4	DB	20 years	Otu0085	Yes	37	No
51	DB-4	DB	20 years	Otu0085	Yes	37	No
52	DB-4	DB	20 years	Otu0085	Yes	37	No
53	DB-4	DB	20 years	Otu0085	Yes	37	No
54	DB-4	DB	20 years	Otu0006	Yes	4	No
55	DB-4	DB	20 years	Otu0311	Yes	6	No
56	DB-4	DB	20 years	Otu0311	Yes	6	No
57	DB-4	DB	20 years	Otu0311	Yes	6	No
58	DB-4	DB	20 years	Otu0311	Yes	6	No
59	DB-4	DB	20 years	Otu0061	Yes	10	No
60	DB-4	DB	20 years	Otu0061	Yes	10	No
61	DB-4	DB	20 years	Otu0002	No		No
62	DB-4	DB	20 years	Otu0006	No		No
63	DB-4	DB	20 years	Otu0059	No		No
64	DB-4	DB	20 years	Otu0006	No		No
65	DB-5	DB	20 years	Otu0017	Yes	33.6	No
66	DB-5	DB	20 years	Otu0017	Yes	33.6	No
67	DB-5	DB	20 years	Otu0009	Yes	5.8	No
68	DB-5	DB	20 years	Otu0009	Yes	5.8	No
69	DB-5	DB	20 years	Otu0009	Yes	5.8	No
70	DB-5	DB	20 years	Otu0009	Yes	21.4	No
71	DB-5	DB	20 years	Otu0012	Yes	24	No
72	DB-5	DB	20 years	Otu0052	Yes	6	No
73	DB-5	DB	20 years	Otu0002	No		No
74	DB-5	DB	20 years	Otu0085	No		No
75	DB-5	DB	20 years	Otu0006	No		No
76	DB-5	DB	20 years	Otu0078	No		No
77	DB-5	DB	20 years	Otu0172	No		No
78	DB-6	DB	20 years	Otu0001	Yes	60	Yes
79	DB-6	DB	20 years	Otu0012	Yes	7.2	No
80	DB-6	DB	20 years	Otu0061	Yes	33	No
81	DB-6	DB	20 years	Otu0009	Yes	33	No
82	DB-6	DB	20 years	Otu0325	No		No
83	DB-6	DB	20 years	Otu0325	No		No
84	DB-6	DB	20 years	Otu0325	No		No
85	DB-6	DB	20 years	Otu0325	No		No
86	DB-6	DB	20 years	Otu0002	No		No
87	DB-6	DB	20 years	Otu0118	No		No
88	DB-6	DB	20 years	Otu0023	No		No
89	DB-6	DB	20 years	Otu0237	No		No
90	DB-6	DB	20 years	Otu0040	No		No
91	DB-6	DB	20 years	Otu0026	No		No
92	DB-6	DB	20 years	Otu0002	No		No
93	DB-7	DB	20 years	Otu0001	Yes	63	Yes
94	DB-7	DB	20 years	Otu0001	Yes	63	Yes
95	DB-7	DB	20 years	Otu0306	Yes	10.2	No
96	DB-7	DB	20 years	Otu0012	Yes	7	No
97	DB-7	DB	20 years	Otu0361	Yes	9	No
98	DB-7	DB	20 years	Otu0358	Yes	7.25	No
99	DB-7	DB	20 years	Otu0009	Yes	6.75	No
100	DB-7	DB	20 years	Otu0009	Yes	6.75	No
101	DB-7	DB	20 years	Otu0001	Yes	72.8	Yes
102	DB-7	DB	20 years	Otu0016	No		No
103	DB-7	DB	20 years	Otu0002	No		No
104	DB-7	DB	20 years	Otu0004	No		No
105	DB-7	DB	20 years	Otu0004	No		No
106	DB-7	DB	20 years	Otu0052	No		No
107	DB-7	DB	20 years	Otu0052	No		No
108	DB-7	DB	20 years	Otu0006	No		No
109	DB-7	DB	20 years	Otu0023	No		No
110	DB-7	DB	20 years	Otu0035	No		No
111	DB-8	DB	20 years	Otu0002	Yes	3.8	No
112	DB-8	DB	20 years	Otu0002	Yes	3.8	No
113	DB-8	DB	20 years	Otu0002	Yes	3.8	No
114	DB-8	DB	20 years	Otu0002	Yes	12.8	No
115	DB-8	DB	20 years	Otu0002	Yes	12.8	No
116	DB-8	DB	20 years	Otu0029	Yes	9.6	No
117	DB-8	DB	20 years	Otu0008	Yes	29.8	No
118	DB-8	DB	20 years	Otu0415	Yes	6.6	No
119	DB-8	DB	20 years	Otu0014	Yes	100.6	No
120	DB-8	DB	20 years	Otu0002	Yes	16.4	No
121	DB-8	DB	20 years	Otu0002	No		No
122	DB-8	DB	20 years	Otu0004	No		No
123	DB-8	DB	20 years	Otu0023	No		No
124	DB-8	DB	20 years	Otu0023	No		No
125	DB-8	DB	20 years	Otu0002	No		No
126	DB-8	DB	20 years	Otu0017	No		No
127	DB-8	DB	20 years	Otu0009	No		No
128	DB-8	DB	20 years	Otu0004	No		No
129	DB-8	DB	20 years	Otu0002	No		No
130	DB-8	DB	20 years	Otu0136	No		No
131	DB-8	DB	20 years	Otu0002	No		No
132	DS-1	DS	20 years	Otu0007	Yes	21.8	No
133	DS-1	DS	20 years	Otu0007	Yes	21.8	No
134	DS-1	DS	20 years	Otu0007	Yes	21.8	No
135	DS-1	DS	20 years	Otu0007	Yes	7.4	No
136	DS-1	DS	20 years	Otu0007	Yes	7.4	No
137	DS-1	DS	20 years	Otu0007	Yes	25.4	No
138	DS-1	DS	20 years	Otu0068	Yes	26.4	No
139	DS-1	DS	20 years	Otu0003	Yes	62	No
140	DS-1	DS	20 years	Otu0001	Yes	20.4	Yes
141	DS-1	DS	20 years	Otu0001	Yes	36	Yes
142	DS-1	DS	20 years	Otu0036	Yes	19	No
143	DS-1	DS	20 years	Otu0019	No		No
144	DS-1	DS	20 years	Otu0007	No		No
145	DS-1	DS	20 years	Otu0007	No		No
146	DS-1	DS	20 years	Otu0007	No		No
147	DS-1	DS	20 years	Otu0009	No		No
148	DS-1	DS	20 years	Otu0002	No		No
149	DS-1	DS	20 years	Otu0002	No		No
150	DS-1	DS	20 years	Otu0053	No		No
151	DS-1	DS	20 years	Otu0002	No		No
152	DS-1	DS	20 years	Otu0002	No		No
153	DS-1	DS	20 years	Otu0002	No		No
154	DS-1	DS	20 years	Otu0012	No		No
155	DS-2	DS	20 years	Otu0151	Yes	11.6	No
156	DS-2	DS	20 years	Otu0007	Yes	21	No
157	DS-2	DS	20 years	Otu0006	Yes	9.8	No
158	DS-2	DS	20 years	Otu0012	Yes	19.2	No
159	DS-2	DS	20 years	Otu0012	Yes	19.2	No
160	DS-2	DS	20 years	Otu0012	Yes	19.2	No
161	DS-2	DS	20 years	Otu0041	Yes	20.25	No
162	DS-2	DS	20 years	Otu0001	Yes	63.6	Yes
163	DS-2	DS	20 years	Otu0012	No		No
164	DS-2	DS	20 years	Otu0004	No		No
165	DS-2	DS	20 years	Otu0188	No		No
166	DS-2	DS	20 years	Otu0036	No		No
167	DS-2	DS	20 years	Otu0059	No		No
168	DS-2	DS	20 years	Otu0002	No		No
169	DS-2	DS	20 years	Otu0286	No		No
170	DS-3	DS	20 years	Otu0009	Yes	13	No
171	DS-3	DS	20 years	Otu0009	Yes	4.8	No
172	DS-3	DS	20 years	Otu0003	Yes	28.8	No
173	DS-3	DS	20 years	Otu0002	No		No
174	DS-3	DS	20 years	Otu0005	No		No
175	DS-3	DS	20 years	Otu0032	No		No
176	DS-3	DS	20 years	Otu0032	No		No
177	DS-3	DS	20 years	Otu0111	No		No
178	DS-3	DS	20 years	Otu0111	No		No
179	DS-3	DS	20 years	Otu0002	No		No
180	DS-3	DS	20 years	Otu0002	No		No
181	DS-3	DS	20 years	Otu0002	No		No
182	DS-3	DS	20 years	Otu0009	No		No
183	DS-3	DS	20 years	Otu0009	No		No
184	DS-4	DS	20 years	Otu0007	Yes	7.5	No
185	DS-4	DS	20 years	Otu0003	Yes	5.5	No
186	DS-4	DS	20 years	Otu0003	Yes	25.4	No
187	DS-4	DS	20 years	Otu0003	Yes	35	No
188	DS-4	DS	20 years	Otu0340	Yes	30.6	No
189	DS-4	DS	20 years	Otu0003	Yes	18	No
190	DS-4	DS	20 years	Otu0007	No		No
191	DS-4	DS	20 years	Otu0007	No		No
192	DS-4	DS	20 years	Otu0390	No		No
193	DS-4	DS	20 years	Otu0007	No		No
194	DS-4	DS	20 years	Otu0007	No		No
195	DS-4	DS	20 years	Otu0437	No		Yes
196	DS-4	DS	20 years	Otu0007	No		No
197	DS-4	DS	20 years	Otu0007	No		No
198	DS-4	DS	20 years	Otu0006	No		No
199	DS-4	DS	20 years	Otu0007	No		No
200	DS-5	DS	20 years	Otu0066	Yes	228	No
201	DS-5	DS	20 years	Otu0002	Yes	5.8	No
202	DS-5	DS	20 years	Otu0002	Yes	5.8	No
203	DS-5	DS	20 years	Otu0003	Yes	17	No
204	DS-5	DS	20 years	Otu0012	Yes	7.2	No
205	DS-5	DS	20 years	Otu0003	Yes	50.8	No
206	DS-5	DS	20 years	Otu0012	Yes	40.5	No
207	DS-5	DS	20 years	Otu0012	Yes	40.5	No
208	DS-5	DS	20 years	Otu0028	No		No
209	DS-5	DS	20 years	Otu0439	No		No
210	DS-5	DS	20 years	Otu0037	No		No
211	DS-5	DS	20 years	Otu0417	No		No
212	DS-5	DS	20 years	Otu0006	No		No
213	DS-5	DS	20 years	Otu0012	No		No
214	DS-6	DS	20 years	Otu0008	Yes	10.2	No
215	DS-6	DS	20 years	Otu0008	Yes	30.6	No
216	DS-6	DS	20 years	Otu0005	No		No
217	DS-6	DS	20 years	Otu0005	No		No
218	DS-6	DS	20 years	Otu0003	No		No
219	DS-6	DS	20 years	Otu0008	No		No
220	DS-6	DS	20 years	Otu0332	No		No
221	DS-6	DS	20 years	Otu0002	No		No
222	DS-6	DS	20 years	Otu0002	No		No
223	DS-6	DS	20 years	Otu0002	No		No
224	DS-6	DS	20 years	Otu0202	No		No
225	DS-6	DS	20 years	Otu0345	No		No
226	DS-6	DS	20 years	Otu0149	No		No
227	DS-6	DS	20 years	Otu0005	No		No
228	DS-7	DS	20 years	Otu0044	Yes	29.4	No
229	DS-7	DS	20 years	Otu0008	No		No
230	DS-7	DS	20 years	Otu0008	No		No
231	DS-7	DS	20 years	Otu0002	No		No
232	DS-7	DS	20 years	Otu0008	No		No
233	DS-7	DS	20 years	Otu0002	No		No
234	DS-7	DS	20 years	Otu0002	No		No
235	DS-7	DS	20 years	Otu0002	No		No
236	DS-7	DS	20 years	Otu0037	No		No
237	DS-7	DS	20 years	Otu0002	No		No
238	DS-7	DS	20 years	Otu0002	No		No
239	DS-7	DS	20 years	Otu0154	No		No
240	DS-7	DS	20 years	Otu0053	No		No
241	DS-7	DS	20 years	Otu0012	No		No
242	DS-7	DS	20 years	Otu0410	No		No
243	DS-7	DS	20 years	Otu0366	No		No
244	DS-8	DS	20 years	Otu0002	Yes	5.8	No
245	DS-8	DS	20 years	Otu0128	No		No
246	DS-8	DS	20 years	Otu0128	No		No
247	DS-8	DS	20 years	Otu0002	No		No
248	DS-8	DS	20 years	Otu0002	No		No
249	DS-8	DS	20 years	Otu0002	No		No
250	DS-8	DS	20 years	Otu0051	No		No
251	DS-8	DS	20 years	Otu0324	No		No
252	DS-8	DS	20 years	Otu0167	No		No
253	DS-8	DS	20 years	Otu0019	No		No
254	NY-1	NY	20 years	Otu0003	Yes	43.4	No
255	NY-1	NY	20 years	Otu0368	Yes	8.8	No
256	NY-1	NY	20 years	Otu0368	Yes	8.8	No
257	NY-1	NY	20 years	Otu0019	Yes	6.25	No
258	NY-1	NY	20 years	Otu0003	Yes	13.6	No
259	NY-1	NY	20 years	Otu0006	Yes	22.2	No
260	NY-1	NY	20 years	Otu0009	Yes	88.6	No
261	NY-1	NY	20 years	Otu0025	No		No
262	NY-1	NY	20 years	Otu0243	No		No
263	NY-1	NY	20 years	Otu0244	No		No
264	NY-1	NY	20 years	Otu0354	No		No
265	NY-1	NY	20 years	Otu0166	No		No
266	NY-2	NY	20 years	Otu0004	Yes	13	No
267	NY-2	NY	20 years	Otu0004	Yes	13	No
268	NY-2	NY	20 years	Otu0004	Yes	16	No
269	NY-3	NY	20 years	Otu0001	Yes	97.6	Yes
270	NY-3	NY	20 years	Otu0353	Yes	17.6	No
271	NY-3	NY	20 years	Otu0446	Yes	34	No
272	NY-3	NY	20 years	Otu0001	Yes	30.6	Yes
273	NY-3	NY	20 years	Otu0001	Yes	30.6	Yes
274	NY-3	NY	20 years	Otu0130	Yes	34	No
275	NY-3	NY	20 years	Otu0010	Yes	134.2	Yes
276	NY-3	NY	20 years	Otu0010	Yes	142	Yes
277	NY-3	NY	20 years	Otu0008	Yes	9	No
278	NY-3	NY	20 years	Otu0008	Yes	9	No
279	NY-3	NY	20 years	Otu0008	Yes	9	No
280	NY-3	NY	20 years	Otu0107	Yes	233.2	No
281	NY-3	NY	20 years	Otu0275	Yes	22.6	No
282	NY-3	NY	20 years	Otu0391	No		No
283	NY-3	NY	20 years	Otu0220	No		No
284	NY-3	NY	20 years	Otu0220	No		No
285	NY-3	NY	20 years	Otu0191	No		No
286	NY-4	NY	20 years	Otu0014	Yes	19	No
287	NY-4	NY	20 years	Otu0427	Yes	105	No
288	NY-4	NY	20 years	Otu0026	Yes	25	No
289	NY-4	NY	20 years	Otu0026	Yes	5.6	No
290	NY-4	NY	20 years	Otu0001	Yes	61.8	Yes
291	NY-4	NY	20 years	Otu0040	No		No
292	NY-4	NY	20 years	Otu0053	No		No
293	NY-4	NY	20 years	Otu0025	No		No
294	NY-4	NY	20 years	Otu0040	No		No
295	NY-4	NY	20 years	Otu0137	No		No
296	NY-4	NY	20 years	Otu0137	No		No
297	NY-4	NY	20 years	Otu0137	No		No
298	NY-5	NY	20 years	Otu0255	Yes	12	No
299	NY-5	NY	20 years	Otu0255	Yes	12	No
300	NY-5	NY	20 years	Otu0108	Yes	66.4	No
301	NY-5	NY	20 years	Otu0003	Yes	10.6	No
302	NY-5	NY	20 years	Otu0003	Yes	10.6	No
303	NY-5	NY	20 years	Otu0040	No		No
304	NY-5	NY	20 years	Otu0416	No		No
305	NY-5	NY	20 years	Otu0025	No		No
306	NY-5	NY	20 years	Otu0025	No		No
307	NY-5	NY	20 years	Otu0406	No		No
308	ND-1	ND	20 years	Otu0234	Yes	4.2	No
309	ND-1	ND	20 years	Otu0316	Yes	9	No
310	ND-1	ND	20 years	Otu0001	Yes	48.5	Yes
311	ND-1	ND	20 years	Otu0001	Yes	48.5	Yes
312	ND-1	ND	20 years	Otu0001	Yes	48.5	Yes
313	ND-1	ND	20 years	Otu0001	Yes	61.4	Yes
314	ND-1	ND	20 years	Otu0001	Yes	61.4	Yes
315	ND-1	ND	20 years	Otu0001	Yes	61.4	Yes
316	ND-1	ND	20 years	Otu0001	Yes	61.4	Yes
317	ND-1	ND	20 years	Otu0004	No		No
318	ND-1	ND	20 years	Otu0002	No		No
319	ND-1	ND	20 years	Otu0006	No		No
320	ND-1	ND	20 years	Otu0006	No		No
321	ND-1	ND	20 years	Otu0016	No		No
322	ND-1	ND	20 years	Otu0016	No		No
323	ND-2	ND	20 years	Otu0009	Yes	44.6	No
324	ND-2	ND	20 years	Otu0001	Yes	112.6	Yes
325	ND-2	ND	20 years	Otu0001	Yes	112.6	Yes
326	ND-2	ND	20 years	Otu0073	Yes	100.2	No
327	ND-2	ND	20 years	Otu0120	Yes	31.5	No
328	ND-2	ND	20 years	Otu0161	Yes	8.4	No
329	ND-2	ND	20 years	Otu0002	No		No
330	ND-2	ND	20 years	Otu0068	No		No
331	ND-2	ND	20 years	Otu0068	No		No
332	ND-2	ND	20 years	Otu0018	No		No
333	ND-2	ND	20 years	Otu0130	No		No
334	ND-2	ND	20 years	Otu0002	No		No
335	ND-2	ND	20 years	Otu0002	No		No
336	ND-2	ND	20 years	Otu0002	No		No
337	ND-2	ND	20 years	Otu0002	No		No
338	ND-2	ND	20 years	Otu0132	No		No
339	ND-3	ND	20 years	Otu0041	Yes	28	No
340	ND-3	ND	20 years	Otu0038	Yes	29	No
341	ND-3	ND	20 years	Otu0071	Yes	162.8	No
342	ND-3	ND	20 years	Otu0254	Yes	57.6	No
343	ND-3	ND	20 years	Otu0012	Yes	31	No
344	ND-3	ND	20 years	Otu0280	No		No
345	ND-3	ND	20 years	Otu0280	No		No
346	ND-3	ND	20 years	Otu0013	No		No
347	ND-3	ND	20 years	Otu0037	No		No
348	ND-3	ND	20 years	Otu0004	No		No
349	ND-3	ND	20 years	Otu0006	No		No
350	ND-3	ND	20 years	Otu0012	No		No
351	ND-3	ND	20 years	Otu0002	No		No
352	ND-3	ND	20 years	Otu0002	No		No
353	ND-3	ND	20 years	Otu0002	No		No
354	ND-4	ND	20 years	Otu0066	Yes	349.25	No
355	ND-4	ND	20 years	Otu0011	Yes	49.8	Yes
356	ND-4	ND	20 years	Otu0016	Yes	10.8	No
357	ND-4	ND	20 years	Otu0016	Yes	10.8	No
358	ND-4	ND	20 years	Otu0011	Yes	30	Yes
359	ND-4	ND	20 years	Otu0045	Yes	10.4	No
360	ND-4	ND	20 years	Otu0232	No		No
361	ND-4	ND	20 years	Otu0232	No		No
362	ND-4	ND	20 years	Otu0232	No		No
363	ND-4	ND	20 years	Otu0004	No		No
364	ND-4	ND	20 years	Otu0094	No		Yes
365	ND-4	ND	20 years	Otu0002	No		No
366	ND-4	ND	20 years	Otu0002	No		No
367	ND-4	ND	20 years	Otu0004	No		No
368	ND-4	ND	20 years	Otu0013	No		No
369	ND-5	ND	20 years	Otu0024	Yes	14.8	No
370	ND-5	ND	20 years	Otu0024	Yes	12.4	No
371	ND-5	ND	20 years	Otu0009	Yes	38.25	No
372	ND-5	ND	20 years	Otu0236	No		No
373	ND-5	ND	20 years	Otu0002	No		No
374	ND-5	ND	20 years	Otu0002	No		No
375	ND-5	ND	20 years	Otu0006	No		No
376	ND-5	ND	20 years	Otu0006	No		No
377	ND-5	ND	20 years	Otu0035	No		No
378	ND-5	ND	20 years	Otu0004	No		No
379	ND-5	ND	20 years	Otu0004	No		No
380	ND-5	ND	20 years	Otu0024	No		No
381	ND-5	ND	20 years	Otu0133	No		Yes
382	ND-6	ND	20 years	Otu0015	Yes	75.4	No
383	ND-6	ND	20 years	Otu0133	Yes	20.3333	Yes
384	ND-6	ND	20 years	Otu0018	Yes	25.8	No
385	ND-6	ND	20 years	Otu0018	No		No
386	ND-6	ND	20 years	Otu0077	No		No
387	ND-6	ND	20 years	Otu0077	No		No
388	ND-6	ND	20 years	Otu0004	No		No
389	ND-6	ND	20 years	Otu0004	No		No
390	ND-6	ND	20 years	Otu0004	No		No
391	ND-6	ND	20 years	Otu0004	No		No
392	ND-6	ND	20 years	Otu0002	No		No
393	ND-6	ND	20 years	Otu0024	No		No
394	ND-6	ND	20 years	Otu0018	No		No
395	ND-6	ND	20 years	Otu0037	No		No
396	ND-7	ND	20 years	Otu0309	Yes	489.4	No
397	ND-7	ND	20 years	Otu0277	Yes	30.2	No
398	ND-7	ND	20 years	Otu0006	Yes	9.2	No
399	ND-7	ND	20 years	Otu0006	Yes	9.75	No
400	ND-7	ND	20 years	Otu0006	Yes	9.75	No
401	ND-7	ND	20 years	Otu0038	Yes	39.2	No
402	ND-7	ND	20 years	Otu0038	Yes	39.2	No
403	ND-7	ND	20 years	Otu0038	Yes	36.2	No
404	ND-7	ND	20 years	Otu0008	Yes	3.6	No
405	ND-7	ND	20 years	Otu0001	Yes	210.6	Yes
406	ND-7	ND	20 years	Otu0018	Yes	4	No
407	ND-7	ND	20 years	Otu0001	Yes	74.4	Yes
408	ND-7	ND	20 years	Otu0294	No		No
409	ND-7	ND	20 years	Otu0018	No		No
410	ND-7	ND	20 years	Otu0002	No		No
411	PT-1	PT	20 years	Otu0072	Yes	10	No
412	PT-1	PT	20 years	Otu0072	Yes	9.2	No
413	PT-1	PT	20 years	Otu0072	Yes	9.2	No
414	PT-1	PT	20 years	Otu0114	Yes	11.2	No
415	PT-1	PT	20 years	Otu0074	Yes	4.2	Yes
416	PT-1	PT	20 years	Otu0011	Yes	177	Yes
417	PT-1	PT	20 years	Otu0011	Yes	177	Yes
418	PT-1	PT	20 years	Otu0011	Yes	177	Yes
419	PT-1	PT	20 years	Otu0036	No		No
420	PT-1	PT	20 years	Otu0006	No		No
421	PT-1	PT	20 years	Otu0114	No		No
422	PT-1	PT	20 years	Otu0114	No		No
423	PT-1	PT	20 years	Otu0114	No		No
424	PT-1	PT	20 years	Otu0009	No		No
425	PT-1	PT	20 years	Otu0074	No		Yes
426	PT-1	PT	20 years	Otu0006	No		No
427	PT-1	PT	20 years	Otu0006	No		No
428	PT-1	PT	20 years	Otu0005	No		No
429	PT-2	PT	20 years	Otu0027	Yes	126.8	No
430	PT-2	PT	20 years	Otu0009	Yes	5.6	No
431	PT-2	PT	20 years	Otu0009	Yes	7	No
432	PT-2	PT	20 years	Otu0071	No		No
433	PT-2	PT	20 years	Otu0071	No		No
434	PT-2	PT	20 years	Otu0308	No		No
435	PT-2	PT	20 years	Otu0171	No		No
436	PT-2	PT	20 years	Otu0004	No		No
437	PT-2	PT	20 years	Otu0004	No		No
438	PT-2	PT	20 years	Otu0283	No		No
439	PT-2	PT	20 years	Otu0189	No		No
440	PT-3	PT	20 years	Otu0041	Yes	25.2	No
441	PT-3	PT	20 years	Otu0021	Yes	24	No
442	PT-3	PT	20 years	Otu0430	Yes	13.25	No
443	PT-3	PT	20 years	Otu0018	Yes	55	No
444	PT-3	PT	20 years	Otu0006	No		No
445	PT-3	PT	20 years	Otu0369	No		No
446	PT-3	PT	20 years	Otu0074	No		Yes
447	PT-3	PT	20 years	Otu0004	No		No
448	PT-3	PT	20 years	Otu0006	No		No
449	PT-3	PT	20 years	Otu0012	No		No
450	PT-3	PT	20 years	Otu0047	No		No
451	PT-3	PT	20 years	Otu0091	No		No
452	PT-3	PT	20 years	Otu0036	No		No
453	PT-3	PT	20 years	Otu0216	No		No
454	PT-3	PT	20 years	Otu0006	No		No
455	PT-4	PT	20 years	Otu0006	Yes	4.4	No
456	PT-4	PT	20 years	Otu0006	Yes	4.4	No
457	PT-4	PT	20 years	Otu0006	Yes	4.4	No
458	PT-4	PT	20 years	Otu0072	Yes	56.5	No
459	PT-4	PT	20 years	Otu0004	No		No
460	PT-4	PT	20 years	Otu0004	No		No
461	PT-4	PT	20 years	Otu0002	No		No
462	PT-4	PT	20 years	Otu0004	No		No
463	PT-4	PT	20 years	Otu0004	No		No
464	PT-4	PT	20 years	Otu0097	No		Yes
465	PT-4	PT	20 years	Otu0002	No		No
466	PT-4	PT	20 years	Otu0002	No		No
467	PT-4	PT	20 years	Otu0260	No		No
468	PT-4	PT	20 years	Otu0019	No		No
469	PT-5	PT	20 years	Otu0004	Yes	4.4	No
470	PT-5	PT	20 years	Otu0004	Yes	3.8	No
471	PT-5	PT	20 years	Otu0004	Yes	3.8	No
472	PT-5	PT	20 years	Otu0004	Yes	3.8	No
473	PT-5	PT	20 years	Otu0383	Yes	17	No
474	PT-5	PT	20 years	Otu0002	No		No
475	PT-5	PT	20 years	Otu0297	No		No
476	PT-5	PT	20 years	Otu0040	No		No
477	PT-5	PT	20 years	Otu0002	No		No
478	PT-5	PT	20 years	Otu0036	No		No
479	PT-5	PT	20 years	Otu0002	No		No
480	PT-6	PT	20 years	Otu0027	Yes	136	No
481	PT-6	PT	20 years	Otu0215	Yes	17.6	No
482	PT-6	PT	20 years	Otu0207	Yes	108.75	No
483	PT-6	PT	20 years	Otu0007	Yes	46.4	No
484	PT-6	PT	20 years	Otu0007	Yes	10	No
485	PT-6	PT	20 years	Otu0071	No		No
486	PT-6	PT	20 years	Otu0372	No		No
487	PT-6	PT	20 years	Otu0002	No		No
488	PT-6	PT	20 years	Otu0002	No		No
489	PT-6	PT	20 years	Otu0002	No		No
490	PT-6	PT	20 years	Otu0007	No		No
491	PT-6	PT	20 years	Otu0007	No		No
492	PT-6	PT	20 years	Otu0007	No		No
493	PT-6	PT	20 years	Otu0007	No		No
494	PT-6	PT	20 years	Otu0213	No		No
495	PT-7	PT	20 years	Otu0024	Yes	5.6	No
496	PT-7	PT	20 years	Otu0014	Yes	41.5	No
497	PT-7	PT	20 years	Otu0007	Yes	9.5	No
498	PT-7	PT	20 years	Otu0009	Yes	8.5	No
499	PT-7	PT	20 years	Otu0007	Yes	16.2	No
500	PT-7	PT	20 years	Otu0284	Yes	670.6	No
501	PT-7	PT	20 years	Otu0352	Yes	5.6	No
502	PT-7	PT	20 years	Otu0003	Yes	27.2	No
503	PT-7	PT	20 years	Otu0003	Yes	27.2	No
504	PT-7	PT	20 years	Otu0007	No		No
505	PT-7	PT	20 years	Otu0004	No		No
506	PT-7	PT	20 years	Otu0007	No		No
507	PT-7	PT	20 years	Otu0007	No		No
508	PT-7	PT	20 years	Otu0004	No		No
509	PT-8	PT	20 years	Otu0337	Yes	20	No
510	PT-8	PT	20 years	Otu0414	Yes	6.2	No
511	PT-8	PT	20 years	Otu0007	Yes	6.2	No
512	PT-8	PT	20 years	Otu0003	Yes	20	No
513	PT-8	PT	20 years	Otu0014	Yes	57.8	No
514	PT-8	PT	20 years	Otu0014	Yes	110.25	No
515	PT-8	PT	20 years	Otu0003	Yes	24.6	No
516	PT-8	PT	20 years	Otu0006	No		No
517	PT-8	PT	20 years	Otu0002	No		No
518	PT-8	PT	20 years	Otu0007	No		No
519	PT-8	PT	20 years	Otu0007	No		No
520	PT-8	PT	20 years	Otu0091	No		No
521	PT-8	PT	20 years	Otu0006	No		No
522	PT-8	PT	20 years	Otu0341	No		No
523	PT-8	PT	20 years	Otu0012	No		No
524	PT-8	PT	20 years	Otu0035	No		No
525	PT-9	PT	20 years	Otu0009	Yes	15.2	No
526	PT-9	PT	20 years	Otu0009	Yes	15.2	No
527	PT-9	PT	20 years	Otu0009	Yes	15.2	No
528	PT-9	PT	20 years	Otu0018	Yes	29.5	No
529	PT-9	PT	20 years	Otu0019	Yes	118.4	No
530	PT-9	PT	20 years	Otu0041	Yes	161.6	No
531	PT-9	PT	20 years	Otu0035	Yes	36.8	No
532	PT-9	PT	20 years	Otu0007	Yes	43.2	No
533	PT-9	PT	20 years	Otu0007	Yes	26.4	No
534	PT-9	PT	20 years	Otu0083	No		No
535	PT-9	PT	20 years	Otu0083	No		No
536	PT-9	PT	20 years	Otu0305	No		No
537	PT-9	PT	20 years	Otu0002	No		No
538	PT-9	PT	20 years	Otu0007	No		No
539	PT-9	PT	20 years	Otu0007	No		No
540	PT-9	PT	20 years	Otu0007	No		No
541	PT-9	PT	20 years	Otu0009	No		No
542	PT-9	PT	20 years	Otu0018	No		No
543	PT-9	PT	20 years	Otu0028	No		No
544	TL-1	TL	20 years	Otu0002	Yes	10.8	No
545	TL-1	TL	20 years	Otu0373	Yes	40	No
546	TL-1	TL	20 years	Otu0009	No		No
547	TL-1	TL	20 years	Otu0012	No		No
548	TL-1	TL	20 years	Otu0015	No		No
549	TL-1	TL	20 years	Otu0015	No		No
550	TL-1	TL	20 years	Otu0028	No		No
551	TL-1	TL	20 years	Otu0015	No		No
552	TL-1	TL	20 years	Otu0002	No		No
553	TL-1	TL	20 years	Otu0002	No		No
554	TL-1	TL	20 years	Otu0176	No		No
555	TL-1	TL	20 years	Otu0004	No		No
556	TL-1	TL	20 years	Otu0002	No		No
557	TL-1	TL	20 years	Otu0002	No		No
558	TL-1	TL	20 years	Otu0002	No		No
559	TL-2	TL	20 years	Otu0075	Yes	4.6	No
560	TL-2	TL	20 years	Otu0013	Yes	6	No
561	TL-2	TL	20 years	Otu0041	Yes	40.4	No
562	TL-2	TL	20 years	Otu0075	Yes	5.4	No
563	TL-2	TL	20 years	Otu0015	No		No
564	TL-2	TL	20 years	Otu0126	No		No
565	TL-2	TL	20 years	Otu0126	No		No
566	TL-2	TL	20 years	Otu0006	No		No
567	TL-2	TL	20 years	Otu0006	No		No
568	TL-2	TL	20 years	Otu0006	No		No
569	TL-2	TL	20 years	Otu0002	No		No
570	TL-2	TL	20 years	Otu0004	No		No
571	TL-2	TL	20 years	Otu0004	No		No
572	TL-2	TL	20 years	Otu0103	No		No
573	TL-2	TL	20 years	Otu0013	No		No
574	TL-2	TL	20 years	Otu0313	No		No
575	TL-2	TL	20 years	Otu0376	No		No
576	TL-3	TL	20 years	Otu0026	Yes	7.5	No
577	TL-3	TL	20 years	Otu0061	Yes	87.2	No
578	TL-3	TL	20 years	Otu0086	Yes	8	No
579	TL-3	TL	20 years	Otu0086	Yes	5	No
580	TL-3	TL	20 years	Otu0086	Yes	5	No
581	TL-3	TL	20 years	Otu0263	Yes	17.3333	No
582	TL-3	TL	20 years	Otu0263	Yes	17.3333	No
583	TL-3	TL	20 years	Otu0263	Yes	17.3333	No
584	TL-3	TL	20 years	Otu0038	No		No
585	TL-3	TL	20 years	Otu0004	No		No
586	TL-3	TL	20 years	Otu0004	No		No
587	TL-3	TL	20 years	Otu0051	No		No
588	TL-3	TL	20 years	Otu0015	No		No
589	TL-3	TL	20 years	Otu0028	No		No
590	TL-3	TL	20 years	Otu0078	No		No
591	TL-3	TL	20 years	Otu0004	No		No
592	TL-3	TL	20 years	Otu0002	No		No
593	TL-3	TL	20 years	Otu0035	No		No
594	TL-3	TL	20 years	Otu0143	No		No
595	TL-3	TL	20 years	Otu0143	No		No
596	TL-3	TL	20 years	Otu0077	No		No
597	TL-4	TL	20 years	Otu0323	Yes	7	No
598	TL-4	TL	20 years	Otu0303	Yes	8.4	No
599	TL-4	TL	20 years	Otu0303	Yes	8.4	No
600	TL-4	TL	20 years	Otu0303	Yes	8.4	No
601	TL-4	TL	20 years	Otu0303	Yes	8.4	No
602	TL-4	TL	20 years	Otu0004	Yes	4.8	No
603	TL-4	TL	20 years	Otu0004	Yes	4.8	No
604	TL-4	TL	20 years	Otu0278	Yes	35.2	No
605	TL-4	TL	20 years	Otu0278	Yes	35.2	No
606	TL-4	TL	20 years	Otu0177	No		No
607	TL-4	TL	20 years	Otu0314	No		No
608	TL-4	TL	20 years	Otu0004	No		No
609	TL-4	TL	20 years	Otu0015	No		No
610	TL-4	TL	20 years	Otu0015	No		No
611	TL-4	TL	20 years	Otu0004	No		No
612	TL-4	TL	20 years	Otu0004	No		No
613	TL-4	TL	20 years	Otu0026	No		No
614	TL-4	TL	20 years	Otu0018	No		No
615	TL-4	TL	20 years	Otu0026	No		No
616	TL-5	TL	20 years	Otu0017	Yes	10.8	No
617	TL-5	TL	20 years	Otu0103	Yes	32.4	No
618	TL-5	TL	20 years	Otu0004	Yes	10.4	No
619	TL-5	TL	20 years	Otu0006	No		No
620	TL-5	TL	20 years	Otu0028	No		No
621	TL-5	TL	20 years	Otu0424	No		No
622	TL-5	TL	20 years	Otu0008	No		No
623	TL-5	TL	20 years	Otu0330	No		No
624	TL-5	TL	20 years	Otu0330	No		No
625	TL-5	TL	20 years	Otu0024	No		No
626	TL-5	TL	20 years	Otu0386	No		No
627	TL-5	TL	20 years	Otu0386	No		No
628	TL-5	TL	20 years	Otu0015	No		No
629	TL-5	TL	20 years	Otu0028	No		No
630	TL-5	TL	20 years	Otu0004	No		No
631	TL-5	TL	20 years	Otu0004	No		No
632	TL-5	TL	20 years	Otu0015	No		No
633	TL-6	TL	20 years	Otu0143	Yes	13	No
634	TL-6	TL	20 years	Otu0002	Yes	14.8	No
635	TL-6	TL	20 years	Otu0002	Yes	14.8	No
636	TL-6	TL	20 years	Otu0002	Yes	14.8	No
637	TL-6	TL	20 years	Otu0002	Yes	14.8	No
638	TL-6	TL	20 years	Otu0001	Yes	90.2	Yes
639	TL-6	TL	20 years	Otu0385	Yes	42	No
640	TL-6	TL	20 years	Otu0210	No		No
641	TL-6	TL	20 years	Otu0008	No		No
642	TL-6	TL	20 years	Otu0015	No		No
643	TL-6	TL	20 years	Otu0101	No		No
644	TL-6	TL	20 years	Otu0002	No		No
645	TL-6	TL	20 years	Otu0101	No		No
646	TL-6	TL	20 years	Otu0019	No		No
647	TL-6	TL	20 years	Otu0196	No		No
648	TL-6	TL	20 years	Otu0009	No		No
649	TL-6	TL	20 years	Otu0002	No		No
650	TL-7	TL	20 years	Otu0062	Yes	10	No
651	TL-7	TL	20 years	Otu0288	Yes	4.2	No
652	TL-7	TL	20 years	Otu0364	Yes	6.6	No
653	TL-7	TL	20 years	Otu0320	Yes	19.6	No
654	TL-7	TL	20 years	Otu0320	Yes	19.6	No
655	TL-7	TL	20 years	Otu0335	No		No
656	TL-7	TL	20 years	Otu0015	No		No
657	TL-7	TL	20 years	Otu0015	No		No
658	TL-7	TL	20 years	Otu0015	No		No
659	TL-7	TL	20 years	Otu0039	No		No
660	TL-7	TL	20 years	Otu0039	No		No
661	TL-7	TL	20 years	Otu0002	No		No
662	TL-7	TL	20 years	Otu0015	No		No
663	TL-7	TL	20 years	Otu0310	No		No
664	TL-7	TL	20 years	Otu0015	No		No
665	ES-1	ES	50 years	Otu0030	Yes	15.4	No
666	ES-1	ES	50 years	Otu0174	No		No
667	ES-1	ES	50 years	Otu0408	No		No
668	ES-1	ES	50 years	Otu0408	No		No
669	ES-1	ES	50 years	Otu0069	No		No
670	ES-1	ES	50 years	Otu0090	No		No
671	ES-1	ES	50 years	Otu0444	No		No
672	ES-1	ES	50 years	Otu0019	No		No
673	ES-1	ES	50 years	Otu0005	No		No
674	ES-2	ES	50 years	Otu0001	Yes	52.2	Yes
675	ES-2	ES	50 years	Otu0001	Yes	52.2	Yes
676	ES-2	ES	50 years	Otu0001	Yes	52.2	Yes
677	ES-2	ES	50 years	Otu0045	Yes	254.6	No
678	ES-2	ES	50 years	Otu0045	Yes	254.6	No
679	ES-2	ES	50 years	Otu0045	Yes	254.6	No
680	ES-2	ES	50 years	Otu0045	Yes	254.6	No
681	ES-2	ES	50 years	Otu0033	Yes	141.6	No
682	ES-2	ES	50 years	Otu0001	Yes	29.4	Yes
683	ES-2	ES	50 years	Otu0001	Yes	29.4	Yes
684	ES-2	ES	50 years	Otu0001	Yes	864.75	Yes
685	ES-2	ES	50 years	Otu0001	Yes	864.75	Yes
686	ES-2	ES	50 years	Otu0001	Yes	864.75	Yes
687	ES-2	ES	50 years	Otu0378	Yes	36.25	No
688	ES-2	ES	50 years	Otu0266	Yes	50.6	No
689	ES-2	ES	50 years	Otu0001	Yes	36.8	Yes
690	ES-2	ES	50 years	Otu0001	Yes	36.8	Yes
691	ES-3	ES	50 years	Otu0371	Yes	218	No
692	ES-3	ES	50 years	Otu0001	Yes	68.25	Yes
693	ES-3	ES	50 years	Otu0392	Yes	6.6	No
694	ES-3	ES	50 years	Otu0027	Yes	67.6	No
695	ES-3	ES	50 years	Otu0001	Yes	44	Yes
696	ES-3	ES	50 years	Otu0001	Yes	44	Yes
697	ES-3	ES	50 years	Otu0001	Yes	44	Yes
698	ES-3	ES	50 years	Otu0001	Yes	44	Yes
699	ES-3	ES	50 years	Otu0001	Yes	44	Yes
700	ES-3	ES	50 years	Otu0001	Yes	35	Yes
701	ES-3	ES	50 years	Otu0375	Yes	20.8	No
702	ES-3	ES	50 years	Otu0375	Yes	20.8	No
703	ES-3	ES	50 years	Otu0375	Yes	20.8	No
704	ES-3	ES	50 years	Otu0370	Yes	109.4	No
705	ES-3	ES	50 years	Otu0008	No		No
706	ES-4	ES	50 years	Otu0032	Yes	53.4	No
707	ES-4	ES	50 years	Otu0032	Yes	53.4	No
708	ES-4	ES	50 years	Otu0032	Yes	53.4	No
709	ES-4	ES	50 years	Otu0146	No		No
710	ES-4	ES	50 years	Otu0365	No		No
711	ES-4	ES	50 years	Otu0009	No		No
712	ES-4	ES	50 years	Otu0049	No		No
713	ES-5	ES	50 years	Otu0001	Yes	58.4	Yes
714	ES-5	ES	50 years	Otu0001	Yes	58.4	Yes
715	ES-5	ES	50 years	Otu0001	Yes	58.4	Yes
716	ES-5	ES	50 years	Otu0145	Yes	3	No
717	ES-5	ES	50 years	Otu0145	Yes	3	No
718	ES-5	ES	50 years	Otu0027	Yes	123	No
719	ES-5	ES	50 years	Otu0282	Yes	33	No
720	ES-5	ES	50 years	Otu0162	Yes	7.2	No
721	ES-5	ES	50 years	Otu0001	Yes	6.6	Yes
722	ES-5	ES	50 years	Otu0020	No		No
723	ES-5	ES	50 years	Otu0002	No		No
724	ES-5	ES	50 years	Otu0002	No		No
725	ES-5	ES	50 years	Otu0039	No		No
726	ES-5	ES	50 years	Otu0039	No		No
727	ES-5	ES	50 years	Otu0005	No		No
728	ES-5	ES	50 years	Otu0147	No		No
729	ES-5	ES	50 years	Otu0147	No		No
730	ES-6	ES	50 years	Otu0065	Yes	53.8	No
731	ES-6	ES	50 years	Otu0022	Yes	15.2	No
732	ES-6	ES	50 years	Otu0398	Yes	34.2	No
733	ES-6	ES	50 years	Otu0006	No		No
734	ES-6	ES	50 years	Otu0094	No		Yes
735	ES-6	ES	50 years	Otu0004	No		No
736	ES-7	ES	50 years	Otu0065	Yes	44	No
737	ES-7	ES	50 years	Otu0027	Yes	79.8	No
738	ES-7	ES	50 years	Otu0027	Yes	79.8	No
739	ES-7	ES	50 years	Otu0027	Yes	79.8	No
740	ES-7	ES	50 years	Otu0307	Yes	123.6	No
741	ES-7	ES	50 years	Otu0125	Yes	3.4	No
742	ES-7	ES	50 years	Otu0008	Yes	23.2	No
743	ES-7	ES	50 years	Otu0001	Yes	65.8	Yes
744	ES-7	ES	50 years	Otu0001	Yes	65.8	Yes
745	ES-7	ES	50 years	Otu0001	Yes	65.8	Yes
746	ES-7	ES	50 years	Otu0001	Yes	65.8	Yes
747	ES-7	ES	50 years	Otu0001	Yes	6.6	Yes
748	ES-7	ES	50 years	Otu0001	Yes	6.6	Yes
749	ES-7	ES	50 years	Otu0001	Yes	6.6	Yes
750	ES-7	ES	50 years	Otu0400	Yes	33.8	No
751	ES-7	ES	50 years	Otu0019	No		No
752	ES-7	ES	50 years	Otu0019	No		No
753	ES-7	ES	50 years	Otu0147	No		No
754	ES-7	ES	50 years	Otu0147	No		No
755	ES-7	ES	50 years	Otu0009	No		No
756	ES-7	ES	50 years	Otu0089	No		No
757	ES-7	ES	50 years	Otu0037	No		No
758	ES-8	ES	50 years	Otu0175	Yes	24.3333	No
759	ES-8	ES	50 years	Otu0065	Yes	47.2	No
760	ES-8	ES	50 years	Otu0005	Yes	15	No
761	ES-8	ES	50 years	Otu0027	Yes	32	No
762	ES-8	ES	50 years	Otu0027	Yes	32	No
763	ES-8	ES	50 years	Otu0027	Yes	32	No
764	ES-8	ES	50 years	Otu0027	Yes	32	No
765	ES-8	ES	50 years	Otu0027	Yes	32	No
766	ES-8	ES	50 years	Otu0022	Yes	10.4	No
767	ES-8	ES	50 years	Otu0022	Yes	10.4	No
768	ES-8	ES	50 years	Otu0022	Yes	52	No
769	ES-8	ES	50 years	Otu0022	Yes	52	No
770	ES-8	ES	50 years	Otu0005	Yes	3.4	No
771	ES-8	ES	50 years	Otu0258	No		No
772	ES-9	ES	50 years	Otu0014	Yes	129	No
773	ES-9	ES	50 years	Otu0014	Yes	129	No
774	ES-9	ES	50 years	Otu0014	Yes	129	No
775	ES-9	ES	50 years	Otu0014	Yes	129	No
776	ES-9	ES	50 years	Otu0042	Yes	55.4	No
777	ES-9	ES	50 years	Otu0042	Yes	37	No
778	ES-9	ES	50 years	Otu0042	Yes	37	No
779	ES-9	ES	50 years	Otu0003	Yes	16.8	No
780	ES-9	ES	50 years	Otu0117	Yes	4	No
781	ES-9	ES	50 years	Otu0117	Yes	4	No
782	ES-9	ES	50 years	Otu0123	Yes	80.3	No
783	ES-9	ES	50 years	Otu0067	No		No
784	ES-9	ES	50 years	Otu0077	No		No
785	ES-9	ES	50 years	Otu0045	No		No
786	ES-9	ES	50 years	Otu0382	No		No
787	ES-9	ES	50 years	Otu0039	No		No
788	ES-10	ES	50 years	Otu0022	Yes	10	No
789	ES-10	ES	50 years	Otu0022	Yes	10	No
790	ES-10	ES	50 years	Otu0022	Yes	10	No
791	ES-10	ES	50 years	Otu0022	Yes	10	No
792	ES-10	ES	50 years	Otu0001	Yes	74.4	Yes
793	ES-10	ES	50 years	Otu0014	Yes	28.4	No
794	ES-10	ES	50 years	Otu0014	Yes	28.4	No
795	ES-10	ES	50 years	Otu0097	Yes	5.4	Yes
796	ES-10	ES	50 years	Otu0001	Yes	58.2	Yes
797	ES-10	ES	50 years	Otu0001	Yes	58.2	Yes
798	ES-10	ES	50 years	Otu0054	No		No
799	ES-10	ES	50 years	Otu0005	No		No
800	ES-10	ES	50 years	Otu0413	No		No
801	ES-10	ES	50 years	Otu0028	No		No
802	ES-10	ES	50 years	Otu0396	No		No
803	ES-10	ES	50 years	Otu0002	No		No
804	ES-10	ES	50 years	Otu0235	No		No
805	ES-11	ES	50 years	Otu0423	Yes	5.8	No
806	ES-11	ES	50 years	Otu0274	Yes	4.8	No
807	ES-11	ES	50 years	Otu0274	Yes	4.8	No
808	ES-11	ES	50 years	Otu0274	Yes	4.8	No
809	ES-11	ES	50 years	Otu0001	Yes	26.2	Yes
810	ES-11	ES	50 years	Otu0001	Yes	50.8	Yes
811	ES-11	ES	50 years	Otu0001	Yes	50.8	Yes
812	ES-11	ES	50 years	Otu0022	Yes	8	No
813	ES-11	ES	50 years	Otu0022	Yes	8	No
814	ES-11	ES	50 years	Otu0050	Yes	6.75	No
815	ES-11	ES	50 years	Otu0001	Yes	96	Yes
816	ES-11	ES	50 years	Otu0011	No		Yes
817	ES-11	ES	50 years	Otu0005	No		No
818	ES-11	ES	50 years	Otu0005	No		No
819	ES-11	ES	50 years	Otu0039	No		No
820	ES-11	ES	50 years	Otu0008	No		No
821	ES-11	ES	50 years	Otu0008	No		No
822	ES-11	ES	50 years	Otu0048	No		No
823	ES-12	ES	50 years	Otu0022	Yes	23.25	No
824	ES-12	ES	50 years	Otu0022	Yes	23.25	No
825	ES-12	ES	50 years	Otu0022	Yes	23.25	No
826	ES-12	ES	50 years	Otu0022	Yes	23.25	No
827	ES-12	ES	50 years	Otu0022	Yes	23.25	No
828	ES-12	ES	50 years	Otu0001	Yes	73	Yes
829	ES-12	ES	50 years	Otu0001	Yes	73	Yes
830	ES-12	ES	50 years	Otu0001	Yes	13	Yes
831	ES-12	ES	50 years	Otu0001	Yes	13	Yes
832	ES-12	ES	50 years	Otu0001	Yes	13	Yes
833	ES-12	ES	50 years	Otu0001	Yes	77	Yes
834	ES-12	ES	50 years	Otu0069	No		No
835	ES-12	ES	50 years	Otu0067	No		No
836	ES-12	ES	50 years	Otu0025	No		No
837	ES-12	ES	50 years	Otu0025	No		No
838	ES-12	ES	50 years	Otu0025	No		No
839	ES-12	ES	50 years	Otu0449	No		No
840	ES-13	ES	50 years	Otu0001	Yes	68	Yes
841	ES-13	ES	50 years	Otu0047	Yes	162.5	No
842	ES-13	ES	50 years	Otu0011	Yes	327.6	Yes
843	ES-13	ES	50 years	Otu0011	Yes	136	Yes
844	ES-13	ES	50 years	Otu0011	Yes	136	Yes
845	ES-13	ES	50 years	Otu0011	Yes	136	Yes
846	ES-13	ES	50 years	Otu0001	Yes	30.4	Yes
847	ES-13	ES	50 years	Otu0005	Yes	13.5	No
848	ES-13	ES	50 years	Otu0005	Yes	13.5	No
849	ES-13	ES	50 years	Otu0005	Yes	13.5	No
850	ES-13	ES	50 years	Otu0404	No		No
851	ES-13	ES	50 years	Otu0404	No		No
852	ES-13	ES	50 years	Otu0408	No		No
853	ES-13	ES	50 years	Otu0019	No		No
854	ES-13	ES	50 years	Otu0088	No		No
855	ES-13	ES	50 years	Otu0299	No		No
856	ES-13	ES	50 years	Otu0239	No		No
857	ES-13	ES	50 years	Otu0239	No		No
858	ES-13	ES	50 years	Otu0380	No		No
859	ES-14	ES	50 years	Otu0027	Yes	58.5	No
860	ES-14	ES	50 years	Otu0028	Yes	19.25	No
861	ES-14	ES	50 years	Otu0047	Yes	27.8	No
862	ES-14	ES	50 years	Otu0022	Yes	39	No
863	ES-14	ES	50 years	Otu0022	Yes	39	No
864	ES-14	ES	50 years	Otu0022	Yes	39	No
865	ES-14	ES	50 years	Otu0022	Yes	39	No
866	ES-14	ES	50 years	Otu0076	No		No
867	ES-14	ES	50 years	Otu0076	No		No
868	ES-14	ES	50 years	Otu0076	No		No
869	ES-15	ES	50 years	Otu0170	Yes	19.4	Yes
870	ES-15	ES	50 years	Otu0170	Yes	19.4	Yes
871	ES-15	ES	50 years	Otu0170	Yes	19.4	Yes
872	ES-15	ES	50 years	Otu0170	Yes	19.4	Yes
873	ES-15	ES	50 years	Otu0164	Yes	35.6	No
874	ES-15	ES	50 years	Otu0164	Yes	35.6	No
875	ES-15	ES	50 years	Otu0164	Yes	35.6	No
876	ES-15	ES	50 years	Otu0164	Yes	35.6	No
877	ES-15	ES	50 years	Otu0164	Yes	35.6	No
878	ES-15	ES	50 years	Otu0164	Yes	35.6	No
879	ES-15	ES	50 years	Otu0164	Yes	35.6	No
880	ES-15	ES	50 years	Otu0019	No		No
881	ES-15	ES	50 years	Otu0055	No		Yes
882	ES-15	ES	50 years	Otu0031	No		No
883	ES-15	ES	50 years	Otu0050	No		No
884	ES-16	ES	50 years	Otu0001	Yes	66.25	Yes
885	ES-16	ES	50 years	Otu0001	Yes	66.25	Yes
886	ES-16	ES	50 years	Otu0001	Yes	66.25	Yes
887	ES-16	ES	50 years	Otu0001	Yes	66.25	Yes
888	ES-16	ES	50 years	Otu0021	Yes	27	No
889	ES-16	ES	50 years	Otu0001	Yes	32.3333	Yes
890	ES-16	ES	50 years	Otu0001	Yes	32.3333	Yes
891	ES-16	ES	50 years	Otu0001	Yes	32.3333	Yes
892	ES-16	ES	50 years	Otu0022	Yes	10	No
893	ES-16	ES	50 years	Otu0033	Yes	79.4	No
894	ES-16	ES	50 years	Otu0001	Yes	48.25	Yes
895	ES-16	ES	50 years	Otu0100	No		No
896	ES-16	ES	50 years	Otu0106	No		No
897	ES-16	ES	50 years	Otu0012	No		No
898	ES-16	ES	50 years	Otu0214	No		No
899	ES-17	ES	50 years	Otu0267	Yes	8	No
900	ES-17	ES	50 years	Otu0226	Yes	5.8	No
901	ES-17	ES	50 years	Otu0226	Yes	5.8	No
902	ES-17	ES	50 years	Otu0226	Yes	5.8	No
903	ES-17	ES	50 years	Otu0226	Yes	5.8	No
904	ES-17	ES	50 years	Otu0001	Yes	32.2	Yes
905	ES-17	ES	50 years	Otu0001	Yes	38.2	Yes
906	ES-17	ES	50 years	Otu0027	Yes	71.4	No
907	ES-17	ES	50 years	Otu0160	Yes	75.75	No
908	ES-17	ES	50 years	Otu0160	Yes	75.75	No
909	ES-17	ES	50 years	Otu0001	Yes	80.25	Yes
910	ES-17	ES	50 years	Otu0001	Yes	65.8	Yes
911	ES-17	ES	50 years	Otu0125	Yes	4.2	No
912	ES-17	ES	50 years	Otu0002	Yes	19.75	No
913	XS-1	XS	50 years	Otu0389	Yes	290.6	Yes
914	XS-1	XS	50 years	Otu0389	Yes	290.6	Yes
915	XS-1	XS	50 years	Otu0389	Yes	290.6	Yes
916	XS-1	XS	50 years	Otu0013	Yes	45.8	No
917	XS-1	XS	50 years	Otu0013	Yes	45.8	No
918	XS-1	XS	50 years	Otu0013	Yes	45.8	No
919	XS-1	XS	50 years	Otu0124	No		No
920	XS-1	XS	50 years	Otu0124	No		No
921	XS-1	XS	50 years	Otu0124	No		No
922	XS-1	XS	50 years	Otu0124	No		No
923	XS-1	XS	50 years	Otu0005	No		No
924	XS-1	XS	50 years	Otu0005	No		No
925	XS-1	XS	50 years	Otu0404	No		No
926	XS-1	XS	50 years	Otu0088	No		No
927	XS-1	XS	50 years	Otu0124	No		No
928	XS-1	XS	50 years	Otu0124	No		No
929	XS-1	XS	50 years	Otu0273	No		No
930	XS-1	XS	50 years	Otu0273	No		No
931	XS-2	XS	50 years	Otu0010	Yes	498	Yes
932	XS-2	XS	50 years	Otu0010	Yes	498	Yes
933	XS-2	XS	50 years	Otu0010	Yes	498	Yes
934	XS-2	XS	50 years	Otu0010	Yes	498	Yes
935	XS-2	XS	50 years	Otu0010	Yes	498	Yes
936	XS-2	XS	50 years	Otu0011	Yes	54	Yes
937	XS-2	XS	50 years	Otu0011	Yes	54	Yes
938	XS-2	XS	50 years	Otu0011	Yes	54	Yes
939	XS-2	XS	50 years	Otu0011	Yes	54	Yes
940	XS-2	XS	50 years	Otu0010	Yes	134.25	Yes
941	XS-2	XS	50 years	Otu0010	Yes	134.25	Yes
942	XS-2	XS	50 years	Otu0010	Yes	134.25	Yes
943	XS-2	XS	50 years	Otu0001	Yes	152.4	Yes
944	XS-2	XS	50 years	Otu0001	Yes	152.4	Yes
945	XS-2	XS	50 years	Otu0011	Yes	21.8	Yes
946	XS-2	XS	50 years	Otu0010	Yes	19.6	Yes
947	XS-2	XS	50 years	Otu0019	No		No
948	XS-2	XS	50 years	Otu0088	No		No
949	XS-2	XS	50 years	Otu0301	No		No
950	XS-3	XS	50 years	Otu0134	Yes	31.8	No
951	XS-3	XS	50 years	Otu0034	Yes	8.4	No
952	XS-3	XS	50 years	Otu0042	Yes	12.4	No
953	XS-3	XS	50 years	Otu0042	Yes	12.4	No
954	XS-3	XS	50 years	Otu0011	Yes	13.6	Yes
955	XS-3	XS	50 years	Otu0121	Yes	21	No
956	XS-3	XS	50 years	Otu0003	Yes	91.4	No
957	XS-3	XS	50 years	Otu0001	Yes	158.2	Yes
958	XS-3	XS	50 years	Otu0438	No		No
959	XS-3	XS	50 years	Otu0438	No		No
960	XS-3	XS	50 years	Otu0438	No		No
961	XS-3	XS	50 years	Otu0438	No		No
962	XS-3	XS	50 years	Otu0015	No		No
963	XS-3	XS	50 years	Otu0184	No		No
964	XS-3	XS	50 years	Otu0184	No		No
965	XS-3	XS	50 years	Otu0235	No		No
966	XS-3	XS	50 years	Otu0005	No		No
967	XS-3	XS	50 years	Otu0005	No		No
968	XS-3	XS	50 years	Otu0005	No		No
969	XS-3	XS	50 years	Otu0005	No		No
970	XS-3	XS	50 years	Otu0005	No		No
971	XS-4	XS	50 years	Otu0011	Yes	19.4	Yes
972	XS-4	XS	50 years	Otu0248	Yes	10.25	No
973	XS-4	XS	50 years	Otu0048	No		No
974	XS-4	XS	50 years	Otu0048	No		No
975	XS-4	XS	50 years	Otu0452	No		No
976	XS-4	XS	50 years	Otu0452	No		No
977	XS-4	XS	50 years	Otu0003	No		No
978	XS-5	XS	50 years	Otu0003	Yes	35	No
979	XS-5	XS	50 years	Otu0042	Yes	24.8	No
980	XS-5	XS	50 years	Otu0042	Yes	24.8	No
981	XS-5	XS	50 years	Otu0003	Yes	25.2	No
982	XS-5	XS	50 years	Otu0010	Yes	318.4	Yes
983	XS-5	XS	50 years	Otu0034	No		No
984	XS-5	XS	50 years	Otu0156	No		No
985	XS-5	XS	50 years	Otu0156	No		No
986	XS-5	XS	50 years	Otu0005	No		No
987	XS-5	XS	50 years	Otu0347	No		No
988	XS-5	XS	50 years	Otu0258	No		No
989	XS-5	XS	50 years	Otu0258	No		No
990	XS-5	XS	50 years	Otu0258	No		No
991	XS-5	XS	50 years	Otu0258	No		No
992	XS-5	XS	50 years	Otu0258	No		No
993	XS-5	XS	50 years	Otu0258	No		No
994	XS-5	XS	50 years	Otu0258	No		No
995	XS-5	XS	50 years	Otu0258	No		No
996	XS-5	XS	50 years	Otu0258	No		No
997	XS-5	XS	50 years	Otu0258	No		No
998	XS-5	XS	50 years	Otu0258	No		No
999	XS-5	XS	50 years	Otu0258	No		No
1000	XS-5	XS	50 years	Otu0235	No		No
1001	XS-5	XS	50 years	Otu0092	No		No
1002	XS-5	XS	50 years	Otu0095	No		No
1003	XS-6	XS	50 years	Otu0013	Yes	19.4	No
1004	XS-6	XS	50 years	Otu0001	Yes	127	Yes
1005	XS-6	XS	50 years	Otu0156	No		No
1006	XS-6	XS	50 years	Otu0156	No		No
1007	XS-6	XS	50 years	Otu0025	No		No
1008	XS-6	XS	50 years	Otu0347	No		No
1009	XS-6	XS	50 years	Otu0005	No		No
1010	XS-6	XS	50 years	Otu0342	No		No
1011	XS-6	XS	50 years	Otu0004	No		No
1012	XS-6	XS	50 years	Otu0005	No		No
1013	XS-6	XS	50 years	Otu0005	No		No
1014	XS-6	XS	50 years	Otu0005	No		No
1015	XS-6	XS	50 years	Otu0005	No		No
1016	XS-6	XS	50 years	Otu0005	No		No
1017	XS-6	XS	50 years	Otu0005	No		No
1018	XS-6	XS	50 years	Otu0005	No		No
1019	XS-6	XS	50 years	Otu0002	No		No
1020	XS-6	XS	50 years	Otu0093	No		No
1021	XS-7	XS	50 years	Otu0003	Yes	27.4	No
1022	XS-7	XS	50 years	Otu0131	Yes	1862.6	No
1023	XS-7	XS	50 years	Otu0131	Yes	1862.6	No
1024	XS-7	XS	50 years	Otu0131	Yes	1862.6	No
1025	XS-7	XS	50 years	Otu0131	Yes	1862.6	No
1026	XS-7	XS	50 years	Otu0011	Yes	29.8	Yes
1027	XS-7	XS	50 years	Otu0011	Yes	29.8	Yes
1028	XS-7	XS	50 years	Otu0011	Yes	29.8	Yes
1029	XS-7	XS	50 years	Otu0011	Yes	29.8	Yes
1030	XS-7	XS	50 years	Otu0011	Yes	29.8	Yes
1031	XS-7	XS	50 years	Otu0011	Yes	29.8	Yes
1032	XS-7	XS	50 years	Otu0011	Yes	29.8	Yes
1033	XS-7	XS	50 years	Otu0011	Yes	29.8	Yes
1034	XS-7	XS	50 years	Otu0011	Yes	29.8	Yes
1035	XS-7	XS	50 years	Otu0011	Yes	29.8	Yes
1036	XS-7	XS	50 years	Otu0039	No		No
1037	XS-7	XS	50 years	Otu0095	No		No
1038	XS-7	XS	50 years	Otu0021	No		No
1039	XS-7	XS	50 years	Otu0067	No		No
1040	XS-7	XS	50 years	Otu0453	No		No
1041	XS-7	XS	50 years	Otu0006	No		No
1042	XS-7	XS	50 years	Otu0404	No		No
1043	XS-7	XS	50 years	Otu0404	No		No
1044	XS-8	XS	50 years	Otu0013	No		No
1045	XS-8	XS	50 years	Otu0076	No		No
1046	XS-9	XS	50 years	Otu0013	Yes	4.2	No
1047	XS-9	XS	50 years	Otu0013	Yes	4.2	No
1048	XS-9	XS	50 years	Otu0080	Yes	37	No
1049	XS-9	XS	50 years	Otu0049	Yes	41.4	No
1050	XS-9	XS	50 years	Otu0062	Yes	7.5	No
1051	XS-9	XS	50 years	Otu0084	Yes	12.6	No
1052	XS-9	XS	50 years	Otu0084	Yes	12.6	No
1053	XS-9	XS	50 years	Otu0131	Yes	28	No
1054	XS-9	XS	50 years	Otu0206	No		No
1055	XS-9	XS	50 years	Otu0048	No		No
1056	XS-9	XS	50 years	Otu0393	No		No
1057	XS-9	XS	50 years	Otu0005	No		No
1058	XS-9	XS	50 years	Otu0005	No		No
1059	XS-9	XS	50 years	Otu0005	No		No
1060	XS-9	XS	50 years	Otu0026	No		No
1061	XS-9	XS	50 years	Otu0026	No		No
1062	XS-9	XS	50 years	Otu0347	No		No
1063	XS-9	XS	50 years	Otu0347	No		No
1064	XS-9	XS	50 years	Otu0025	No		No
1065	XS-9	XS	50 years	Otu0088	No		No
1066	XS-9	XS	50 years	Otu0088	No		No
1067	XS-9	XS	50 years	Otu0025	No		No
1068	XS-9	XS	50 years	Otu0384	No		No
1069	XS-9	XS	50 years	Otu0005	No		No
1070	XS-9	XS	50 years	Otu0005	No		No
1071	XS-9	XS	50 years	Otu0088	No		No
1072	XS-10	XS	50 years	Otu0258	No		No
1073	XS-10	XS	50 years	Otu0258	No		No
1074	XS-10	XS	50 years	Otu0258	No		No
1075	XS-10	XS	50 years	Otu0258	No		No
1076	XS-10	XS	50 years	Otu0258	No		No
1077	XS-10	XS	50 years	Otu0258	No		No
1078	XS-10	XS	50 years	Otu0258	No		No
1079	XS-11	XS	50 years	Otu0060	Yes	14.2	No
1080	XS-11	XS	50 years	Otu0002	No		No
1081	XS-11	XS	50 years	Otu0002	No		No
1082	XS-11	XS	50 years	Otu0002	No		No
1083	XS-11	XS	50 years	Otu0002	No		No
1084	XS-11	XS	50 years	Otu0005	No		No
1085	XS-11	XS	50 years	Otu0005	No		No
1086	XS-11	XS	50 years	Otu0005	No		No
1087	XS-11	XS	50 years	Otu0005	No		No
1088	XS-11	XS	50 years	Otu0005	No		No
1089	XS-11	XS	50 years	Otu0005	No		No
1090	XS-11	XS	50 years	Otu0005	No		No
1091	XS-11	XS	50 years	Otu0005	No		No
1092	XS-11	XS	50 years	Otu0156	No		No
1093	XS-11	XS	50 years	Otu0182	No		No
1094	XS-11	XS	50 years	Otu0438	No		No
1095	XS-11	XS	50 years	Otu0438	No		No
1096	XS-12	XS	50 years	Otu0003	Yes	29.2	No
1097	XS-12	XS	50 years	Otu0003	Yes	17	No
1098	XS-12	XS	50 years	Otu0003	Yes	13.2	No
1099	XS-12	XS	50 years	Otu0121	Yes	22	No
1100	XS-12	XS	50 years	Otu0121	Yes	22	No
1101	XS-12	XS	50 years	Otu0011	Yes	51.2	Yes
1102	XS-12	XS	50 years	Otu0011	Yes	51.2	Yes
1103	XS-12	XS	50 years	Otu0011	Yes	51.2	Yes
1104	XS-12	XS	50 years	Otu0003	Yes	67.2	No
1105	XS-12	XS	50 years	Otu0001	Yes	146.8	Yes
1106	XS-12	XS	50 years	Otu0146	No		No
1107	XS-12	XS	50 years	Otu0146	No		No
1108	XS-12	XS	50 years	Otu0146	No		No
1109	XS-12	XS	50 years	Otu0146	No		No
1110	XS-12	XS	50 years	Otu0393	No		No
1111	XS-12	XS	50 years	Otu0124	No		No
1112	XS-12	XS	50 years	Otu0055	No		Yes
1113	XS-12	XS	50 years	Otu0055	No		Yes
1114	XS-12	XS	50 years	Otu0124	No		No
1115	XS-12	XS	50 years	Otu0124	No		No
1116	XS-12	XS	50 years	Otu0347	No		No
1117	XS-12	XS	50 years	Otu0357	No		No
1118	XS-12	XS	50 years	Otu0055	No		Yes
1119	XS-13	XS	50 years	Otu0011	Yes	4.8	Yes
1120	XS-13	XS	50 years	Otu0011	Yes	4.8	Yes
1121	XS-13	XS	50 years	Otu0011	Yes	4.8	Yes
1122	XS-13	XS	50 years	Otu0258	No		No
1123	XS-13	XS	50 years	Otu0258	No		No
1124	XS-13	XS	50 years	Otu0258	No		No
1125	XS-13	XS	50 years	Otu0258	No		No
1126	XS-13	XS	50 years	Otu0258	No		No
1127	XS-13	XS	50 years	Otu0124	No		No
1128	XS-13	XS	50 years	Otu0183	No		No
1129	XS-14	XS	50 years	Otu0011	Yes	9.8	Yes
1130	XS-14	XS	50 years	Otu0011	Yes	9.8	Yes
1131	XS-14	XS	50 years	Otu0011	Yes	71.2	Yes
1132	XS-14	XS	50 years	Otu0011	Yes	71.2	Yes
1133	XS-14	XS	50 years	Otu0003	Yes	30.2	No
1134	XS-14	XS	50 years	Otu0158	Yes	32.6	Yes
1135	XS-14	XS	50 years	Otu0011	Yes	21.4	Yes
1136	XS-14	XS	50 years	Otu0011	No		Yes
1137	XS-14	XS	50 years	Otu0034	No		No
1138	XS-14	XS	50 years	Otu0076	No		No
1139	XS-14	XS	50 years	Otu0076	No		No
1140	XS-14	XS	50 years	Otu0438	No		No
1141	XS-14	XS	50 years	Otu0438	No		No
1142	XS-15	XS	50 years	Otu0070	Yes	289.6	Yes
1143	XS-15	XS	50 years	Otu0157	Yes	10.4	No
1144	XS-15	XS	50 years	Otu0010	Yes	485.6	Yes
1145	XS-15	XS	50 years	Otu0010	Yes	201.8	Yes
1146	XS-15	XS	50 years	Otu0010	Yes	201.8	Yes
1147	XS-15	XS	50 years	Otu0025	Yes	10	No
1148	XS-15	XS	50 years	Otu0012	Yes	21.2	No
1149	XS-15	XS	50 years	Otu0012	Yes	21.2	No
1150	XS-15	XS	50 years	Otu0012	Yes	21.2	No
1151	XS-15	XS	50 years	Otu0012	Yes	21.2	No
1152	XS-15	XS	50 years	Otu0005	No		No
1153	XS-15	XS	50 years	Otu0054	No		No
1154	XS-16	XS	50 years	Otu0010	Yes	427	Yes
1155	XS-16	XS	50 years	Otu0033	Yes	26	No
1156	XS-16	XS	50 years	Otu0348	Yes	40.8	No
1157	XS-16	XS	50 years	Otu0348	Yes	40.8	No
1158	XS-16	XS	50 years	Otu0348	Yes	40.8	No
1159	XS-16	XS	50 years	Otu0156	No		No
1160	XS-16	XS	50 years	Otu0156	No		No
1161	XS-16	XS	50 years	Otu0208	No		No
1162	XS-16	XS	50 years	Otu0147	No		No
1163	XS-16	XS	50 years	Otu0156	No		No
1164	XS-16	XS	50 years	Otu0044	No		No
1165	XS-16	XS	50 years	Otu0055	No		Yes
1166	XS-17	XS	50 years	Otu0010	Yes	385	Yes
1167	XS-17	XS	50 years	Otu0010	Yes	385	Yes
1168	XS-17	XS	50 years	Otu0010	Yes	155.6	Yes
1169	XS-17	XS	50 years	Otu0010	Yes	155.6	Yes
1170	XS-17	XS	50 years	Otu0010	Yes	155.6	Yes
1171	XS-17	XS	50 years	Otu0014	Yes	48	No
1172	XS-17	XS	50 years	Otu0014	Yes	48	No
1173	XS-17	XS	50 years	Otu0014	Yes	48	No
1174	XS-17	XS	50 years	Otu0010	Yes	269.2	Yes
1175	XS-17	XS	50 years	Otu0010	Yes	269.2	Yes
1176	XS-17	XS	50 years	Otu0010	Yes	269.2	Yes
1177	XS-17	XS	50 years	Otu0033	Yes	19.4	No
1178	XS-17	XS	50 years	Otu0010	Yes	178.6	Yes
1179	XS-17	XS	50 years	Otu0010	Yes	178.6	Yes
1180	XS-17	XS	50 years	Otu0235	No		No
1181	XS-17	XS	50 years	Otu0235	No		No
1182	XS-17	XS	50 years	Otu0005	No		No
1183	XS-17	XS	50 years	Otu0438	No		No
1184	XS-17	XS	50 years	Otu0076	No		No
1185	XS-18	XS	50 years	Otu0394	Yes	10	No
1186	XS-18	XS	50 years	Otu0315	Yes	12.2	No
1187	XS-18	XS	50 years	Otu0010	Yes	147.4	Yes
1188	XS-18	XS	50 years	Otu0051	No		No
1189	XS-18	XS	50 years	Otu0088	No		No
1190	XS-18	XS	50 years	Otu0334	No		No
1191	XS-18	XS	50 years	Otu0334	No		No
1192	XS-18	XS	50 years	Otu0025	No		No
1193	XS-18	XS	50 years	Otu0025	No		No
1194	XS-18	XS	50 years	Otu0258	No		No
1195	XS-18	XS	50 years	Otu0005	No		No
1196	XS-18	XS	50 years	Otu0005	No		No
1197	XS-18	XS	50 years	Otu0088	No		No
1198	XS-18	XS	50 years	Otu0051	No		No
1199	XS-18	XS	50 years	Otu0051	No		No
1200	XS-19	XS	50 years	Otu0010	Yes	212.25	Yes
1201	XS-19	XS	50 years	Otu0010	Yes	256.8	Yes
1202	XS-19	XS	50 years	Otu0010	Yes	76.25	Yes
1203	XS-19	XS	50 years	Otu0010	Yes	76.25	Yes
1204	XS-19	XS	50 years	Otu0010	Yes	76.25	Yes
1205	XS-19	XS	50 years	Otu0010	Yes	76.25	Yes
1206	XS-19	XS	50 years	Otu0010	Yes	76.25	Yes
1207	XS-19	XS	50 years	Otu0247	Yes	58.2	No
1208	XS-19	XS	50 years	Otu0247	Yes	58.2	No
1209	XS-19	XS	50 years	Otu0247	Yes	58.2	No
1210	XS-19	XS	50 years	Otu0001	Yes	62.5	Yes
1211	XS-19	XS	50 years	Otu0120	Yes	30	No
1212	XS-19	XS	50 years	Otu0025	No		No
1213	XS-19	XS	50 years	Otu0025	No		No
1214	XS-19	XS	50 years	Otu0025	No		No
1215	XS-19	XS	50 years	Otu0005	No		No
1216	XS-19	XS	50 years	Otu0005	No		No
1217	XS-20	XS	50 years	Otu0107	Yes	23.5	No
1218	XS-20	XS	50 years	Otu0107	Yes	23.5	No
1219	XS-20	XS	50 years	Otu0107	Yes	23.5	No
1220	XS-20	XS	50 years	Otu0107	Yes	23.5	No
1221	XS-20	XS	50 years	Otu0049	Yes	255.8	No
1222	XS-20	XS	50 years	Otu0222	Yes	30.5	No
1223	XS-20	XS	50 years	Otu0443	Yes	97.2	No
1224	XS-20	XS	50 years	Otu0206	No		No
1225	XS-20	XS	50 years	Otu0206	No		No
1226	XS-20	XS	50 years	Otu0206	No		No
1227	XS-20	XS	50 years	Otu0002	No		No
1228	XS-20	XS	50 years	Otu0235	No		No
1229	XS-20	XS	50 years	Otu0235	No		No
1230	XS-20	XS	50 years	Otu0005	No		No
1231	XS-20	XS	50 years	Otu0005	No		No
1232	XS-21	XS	50 years	Otu0003	Yes	5.2	No
1233	XS-21	XS	50 years	Otu0010	Yes	41	Yes
1234	XS-21	XS	50 years	Otu0010	Yes	296	Yes
1235	XS-21	XS	50 years	Otu0010	Yes	296	Yes
1236	XS-21	XS	50 years	Otu0010	Yes	339.4	Yes
1237	XS-21	XS	50 years	Otu0010	Yes	339.4	Yes
1238	XS-21	XS	50 years	Otu0014	Yes	92.6667	No
1239	XS-21	XS	50 years	Otu0003	Yes	11.4	No
1240	XS-21	XS	50 years	Otu0010	Yes	185.6	Yes
1241	XS-21	XS	50 years	Otu0001	Yes	71	Yes
1242	XS-21	XS	50 years	Otu0001	Yes	71	Yes
1243	XS-21	XS	50 years	Otu0001	Yes	71	Yes
1244	XS-21	XS	50 years	Otu0070	Yes	25.4	Yes
1245	XS-21	XS	50 years	Otu0008	No		No
1246	XS-21	XS	50 years	Otu0039	No		No
1247	XS-21	XS	50 years	Otu0039	No		No
1248	XS-21	XS	50 years	Otu0088	No		No
1249	XS-22	XS	50 years	Otu0014	Yes	46.6	No
1250	XS-22	XS	50 years	Otu0223	Yes	72	No
1251	XS-22	XS	50 years	Otu0223	Yes	72	No
1252	XS-22	XS	50 years	Otu0223	Yes	72	No
1253	XS-22	XS	50 years	Otu0079	Yes	16.4	No
1254	XS-22	XS	50 years	Otu0001	Yes	48	Yes
1255	XS-22	XS	50 years	Otu0001	Yes	48	Yes
1256	XS-22	XS	50 years	Otu0005	No		No
1257	XS-22	XS	50 years	Otu0235	No		No
1258	XS-22	XS	50 years	Otu0235	No		No
1259	XS-22	XS	50 years	Otu0088	No		No
1260	XS-22	XS	50 years	Otu0039	No		No
1261	XS-22	XS	50 years	Otu0088	No		No
1262	XS-23	XS	50 years	Otu0056	No		No
1263	XS-23	XS	50 years	Otu0005	No		No
1264	XS-23	XS	50 years	Otu0005	No		No
1265	XS-23	XS	50 years	Otu0034	No		No
1266	XS-24	XS	50 years	Otu0339	Yes	8	No
1267	XS-24	XS	50 years	Otu0339	Yes	8	No
1268	XS-24	XS	50 years	Otu0010	Yes	440.4	Yes
1269	XS-24	XS	50 years	Otu0010	Yes	440.4	Yes
1270	XS-24	XS	50 years	Otu0124	Yes	30.6	No
1271	XS-24	XS	50 years	Otu0070	Yes	83.25	Yes
1272	XS-24	XS	50 years	Otu0011	Yes	30.6	Yes
1273	XS-24	XS	50 years	Otu0011	Yes	30.6	Yes
1274	XS-24	XS	50 years	Otu0010	Yes	213	Yes
1275	XS-24	XS	50 years	Otu0393	No		No
1276	XS-24	XS	50 years	Otu0393	No		No
1277	XS-24	XS	50 years	Otu0393	No		No
1278	XS-24	XS	50 years	Otu0124	No		No
1279	XS-24	XS	50 years	Otu0250	No		No
1280	XS-24	XS	50 years	Otu0003	No		No
1281	XS-24	XS	50 years	Otu0088	No		No
1282	XS-24	XS	50 years	Otu0088	No		No
1283	XS-24	XS	50 years	Otu0005	No		No
1284	XS-24	XS	50 years	Otu0259	No		No
1285	XS-24	XS	50 years	Otu0002	No		No
1286	XS-24	XS	50 years	Otu0206	No		No
1287	XS-25	XS	50 years	Otu0014	Yes	19.25	No
1288	XS-25	XS	50 years	Otu0011	Yes	74.75	Yes
1289	XS-25	XS	50 years	Otu0011	Yes	74.75	Yes
1290	XS-25	XS	50 years	Otu0088	No		No
1291	XS-25	XS	50 years	Otu0005	No		No
1292	XS-25	XS	50 years	Otu0014	No		No
1293	XS-25	XS	50 years	Otu0014	No		No
1294	XS-25	XS	50 years	Otu0014	No		No
1295	XS-25	XS	50 years	Otu0014	No		No
1296	XS-25	XS	50 years	Otu0014	No		No
1297	XS-25	XS	50 years	Otu0014	No		No
1298	XS-25	XS	50 years	Otu0005	No		No
1299	XS-25	XS	50 years	Otu0178	No		No
1300	XS-25	XS	50 years	Otu0450	No		No
1301	XS-25	XS	50 years	Otu0115	No		No
1302	NJ-1	NJ	50 years	Otu0359	Yes	2.4	No
1303	NJ-1	NJ	50 years	Otu0001	Yes	58.2	Yes
1304	NJ-1	NJ	50 years	Otu0001	Yes	63.2	Yes
1305	NJ-1	NJ	50 years	Otu0001	Yes	63.2	Yes
1306	NJ-1	NJ	50 years	Otu0001	Yes	41.2	Yes
1307	NJ-1	NJ	50 years	Otu0005	No		No
1308	NJ-1	NJ	50 years	Otu0050	No		No
1309	NJ-1	NJ	50 years	Otu0050	No		No
1310	NJ-1	NJ	50 years	Otu0147	No		No
1311	NJ-1	NJ	50 years	Otu0147	No		No
1312	NJ-1	NJ	50 years	Otu0100	No		No
1313	NJ-2	NJ	50 years	Otu0001	Yes	33.5	Yes
1314	NJ-2	NJ	50 years	Otu0001	Yes	6.6	Yes
1315	NJ-2	NJ	50 years	Otu0433	Yes	4.8	No
1316	NJ-2	NJ	50 years	Otu0123	Yes	20.8	No
1317	NJ-3	NJ	50 years	Otu0001	Yes	94	Yes
1318	NJ-3	NJ	50 years	Otu0001	Yes	94	Yes
1319	NJ-3	NJ	50 years	Otu0003	Yes	74	No
1320	NJ-3	NJ	50 years	Otu0119	No		No
1321	NJ-3	NJ	50 years	Otu0119	No		No
1322	NJ-3	NJ	50 years	Otu0119	No		No
1323	NJ-3	NJ	50 years	Otu0119	No		No
1324	NJ-4	NJ	50 years	Otu0098	Yes	4.2	No
1325	NJ-4	NJ	50 years	Otu0119	Yes	29	No
1326	NJ-4	NJ	50 years	Otu0020	No		No
1327	NJ-4	NJ	50 years	Otu0203	No		No
1328	NJ-4	NJ	50 years	Otu0203	No		No
1329	NJ-4	NJ	50 years	Otu0203	No		No
1330	NJ-4	NJ	50 years	Otu0451	No		No
1331	NJ-4	NJ	50 years	Otu0451	No		No
1332	NJ-5	NJ	50 years	Otu0008	Yes	55.6	No
1333	NJ-5	NJ	50 years	Otu0008	Yes	55.6	No
1334	NJ-5	NJ	50 years	Otu0013	Yes	11	No
1335	NJ-5	NJ	50 years	Otu0004	No		No
1336	NJ-5	NJ	50 years	Otu0008	No		No
1337	NJ-5	NJ	50 years	Otu0008	No		No
1338	NJ-5	NJ	50 years	Otu0005	No		No
1339	NJ-5	NJ	50 years	Otu0005	No		No
1340	NJ-6	NJ	50 years	Otu0099	Yes	766.4	No
1341	NJ-6	NJ	50 years	Otu0099	Yes	367.2	No
1342	NJ-6	NJ	50 years	Otu0338	Yes	24	Yes
1343	NJ-6	NJ	50 years	Otu0377	Yes	11.2	No
1344	NJ-6	NJ	50 years	Otu0001	Yes	74.8	Yes
1345	NJ-6	NJ	50 years	Otu0001	Yes	74.8	Yes
1346	NJ-6	NJ	50 years	Otu0002	No		No
1347	NJ-6	NJ	50 years	Otu0039	No		No
1348	NJ-7	NJ	50 years	Otu0001	Yes	80.6	Yes
1349	NJ-7	NJ	50 years	Otu0003	Yes	23.2	No
1350	NJ-7	NJ	50 years	Otu0001	Yes	27.2	Yes
1351	NJ-7	NJ	50 years	Otu0029	No		No
1352	NJ-7	NJ	50 years	Otu0029	No		No
1353	NJ-7	NJ	50 years	Otu0005	No		No
1354	NJ-7	NJ	50 years	Otu0005	No		No
1355	NJ-8	NJ	50 years	Otu0204	Yes	182.2	No
1356	NJ-8	NJ	50 years	Otu0147	No		No
1357	NJ-8	NJ	50 years	Otu0073	No		No
1358	NJ-8	NJ	50 years	Otu0073	No		No
1359	NJ-8	NJ	50 years	Otu0173	No		No
1360	NJ-8	NJ	50 years	Otu0056	No		No
1361	NJ-8	NJ	50 years	Otu0056	No		No
1362	NJ-8	NJ	50 years	Otu0242	No		No
1363	NJ-8	NJ	50 years	Otu0242	No		No
1364	NJ-8	NJ	50 years	Otu0005	No		No
1365	NJ-9	NJ	50 years	Otu0054	Yes	8	No
1366	NJ-9	NJ	50 years	Otu0003	Yes	41.25	No
1367	NJ-9	NJ	50 years	Otu0003	Yes	41.25	No
1368	NJ-9	NJ	50 years	Otu0003	Yes	41.25	No
1369	NJ-9	NJ	50 years	Otu0001	Yes	64.4	Yes
1370	NJ-9	NJ	50 years	Otu0001	Yes	64.4	Yes
1371	NJ-9	NJ	50 years	Otu0022	Yes	12.4	No
1372	NJ-9	NJ	50 years	Otu0019	No		No
1373	NJ-9	NJ	50 years	Otu0088	No		No
1374	NJ-9	NJ	50 years	Otu0088	No		No
1375	NJ-9	NJ	50 years	Otu0005	No		No
1376	NJ-9	NJ	50 years	Otu0003	No		No
1377	NJ-9	NJ	50 years	Otu0001	No		Yes
1378	NJ-9	NJ	50 years	Otu0001	No		Yes
1379	NJ-10	NJ	50 years	Otu0003	Yes	35.8	No
1380	NJ-10	NJ	50 years	Otu0014	Yes	32.6	No
1381	NJ-10	NJ	50 years	Otu0014	Yes	32.6	No
1382	NJ-10	NJ	50 years	Otu0432	Yes	27.8	No
1383	NJ-10	NJ	50 years	Otu0001	Yes	49.6	Yes
1384	NJ-10	NJ	50 years	Otu0001	Yes	49.6	Yes
1385	NJ-10	NJ	50 years	Otu0008	Yes	40.2	No
1386	NJ-10	NJ	50 years	Otu0001	Yes	63.5	Yes
1387	NJ-10	NJ	50 years	Otu0002	No		No
1388	NJ-10	NJ	50 years	Otu0117	No		No
1389	NJ-11	NJ	50 years	Otu0001	Yes	51.5	Yes
1390	NJ-11	NJ	50 years	Otu0001	Yes	43.6	Yes
1391	NJ-11	NJ	50 years	Otu0076	No		No
1392	NJ-11	NJ	50 years	Otu0299	No		No
1393	NJ-11	NJ	50 years	Otu0115	No		No
1394	NJ-11	NJ	50 years	Otu0401	No		No
1395	NJ-12	NJ	50 years	Otu0003	Yes	32.4	No
1396	NJ-12	NJ	50 years	Otu0003	Yes	18	No
1397	NJ-12	NJ	50 years	Otu0003	No		No
1398	NJ-12	NJ	50 years	Otu0147	No		No
1399	NJ-13	NJ	50 years	Otu0008	Yes	14.5	No
1400	NJ-13	NJ	50 years	Otu0003	Yes	19.6	No
1401	NJ-13	NJ	50 years	Otu0262	Yes	6.6	No
1402	NJ-13	NJ	50 years	Otu0262	Yes	6.6	No
1403	NJ-13	NJ	50 years	Otu0262	Yes	6.6	No
1404	NJ-13	NJ	50 years	Otu0029	No		No
1405	NJ-14	NJ	50 years	Otu0014	Yes	250	No
1406	NJ-14	NJ	50 years	Otu0023	No		No
1407	NJ-14	NJ	50 years	Otu0005	No		No
1408	NJ-14	NJ	50 years	Otu0031	No		No
1409	NJ-14	NJ	50 years	Otu0005	No		No
1410	NJ-15	NJ	50 years	Otu0003	Yes	9.2	No
1411	NJ-15	NJ	50 years	Otu0235	No		No
1412	NJ-16	NJ	50 years	Otu0003	Yes	27	No
1413	NJ-16	NJ	50 years	Otu0001	Yes	6.6	Yes
1414	NJ-16	NJ	50 years	Otu0003	Yes	130.5	No
1415	NJ-16	NJ	50 years	Otu0442	Yes	111.2	No
1416	NJ-16	NJ	50 years	Otu0395	No		No
1417	NJ-16	NJ	50 years	Otu0067	No		No
1418	NJ-16	NJ	50 years	Otu0067	No		No
1419	NJ-16	NJ	50 years	Otu0067	No		No
1420	NJ-16	NJ	50 years	Otu0067	No		No
1421	NJ-16	NJ	50 years	Otu0067	No		No
1422	NJ-16	NJ	50 years	Otu0069	No		No
1423	NJ-16	NJ	50 years	Otu0069	No		No
1424	NJ-16	NJ	50 years	Otu0005	No		No
1425	NJ-16	NJ	50 years	Otu0005	No		No
1426	NJ-17	NJ	50 years	Otu0030	Yes	15.4	No
1427	NJ-17	NJ	50 years	Otu0008	Yes	14.4	No
1428	NJ-17	NJ	50 years	Otu0013	Yes	14.8	No
1429	NJ-17	NJ	50 years	Otu0013	Yes	14.8	No
1430	NJ-17	NJ	50 years	Otu0013	Yes	14.8	No
1431	NJ-17	NJ	50 years	Otu0013	Yes	14.8	No
1432	NJ-17	NJ	50 years	Otu0013	Yes	14.8	No
1433	NJ-17	NJ	50 years	Otu0013	Yes	14.8	No
1434	NJ-17	NJ	50 years	Otu0351	No		No
1435	NJ-17	NJ	50 years	Otu0238	No		No
1436	NJ-17	NJ	50 years	Otu0067	No		No
1437	NJ-17	NJ	50 years	Otu0408	No		No
1438	NJ-18	NJ	50 years	Otu0003	Yes	12	No
1439	NJ-18	NJ	50 years	Otu0003	Yes	12	No
1440	NJ-18	NJ	50 years	Otu0043	Yes	681	No
1441	NJ-18	NJ	50 years	Otu0043	Yes	681	No
1442	NJ-18	NJ	50 years	Otu0043	Yes	681	No
1443	NJ-18	NJ	50 years	Otu0419	Yes	20	No
1444	NJ-18	NJ	50 years	Otu0030	Yes	15.4	No
1445	NJ-18	NJ	50 years	Otu0013	Yes	14.4	No
1446	NJ-18	NJ	50 years	Otu0235	No		No
1447	NJ-18	NJ	50 years	Otu0355	No		No
1448	NJ-18	NJ	50 years	Otu0147	No		No
1449	NJ-19	NJ	50 years	Otu0048	Yes	5	No
1450	NJ-19	NJ	50 years	Otu0246	Yes	33.25	No
1451	NJ-19	NJ	50 years	Otu0048	No		No
1452	NJ-19	NJ	50 years	Otu0048	No		No
1453	NJ-19	NJ	50 years	Otu0048	No		No
1454	NJ-19	NJ	50 years	Otu0048	No		No
1455	NJ-19	NJ	50 years	Otu0088	No		No
1456	NJ-19	NJ	50 years	Otu0048	No		No
1457	NJ-19	NJ	50 years	Otu0048	No		No
1458	NJ-20	NJ	50 years	Otu0048	Yes	7.2	No
1459	NJ-20	NJ	50 years	Otu0048	Yes	7.2	No
1460	NJ-20	NJ	50 years	Otu0005	Yes	18.2	No
1461	NJ-20	NJ	50 years	Otu0331	Yes	15	No
1462	NJ-20	NJ	50 years	Otu0080	Yes	20.6	No
1463	NJ-20	NJ	50 years	Otu0048	No		No
1464	NJ-20	NJ	50 years	Otu0048	No		No
1465	NJ-20	NJ	50 years	Otu0238	No		No
1466	NJ-20	NJ	50 years	Otu0238	No		No
1467	YX-1	YX	50 years	Otu0201	Yes	588	No
1468	YX-1	YX	50 years	Otu0005	No		No
1469	YX-1	YX	50 years	Otu0009	No		No
1470	YX-1	YX	50 years	Otu0031	No		No
1471	YX-1	YX	50 years	Otu0005	No		No
1472	YX-1	YX	50 years	Otu0002	No		No
1473	YX-1	YX	50 years	Otu0002	No		No
1474	YX-1	YX	50 years	Otu0002	No		No
1475	YX-2	YX	50 years	Otu0285	Yes	19.6	No
1476	YX-2	YX	50 years	Otu0293	Yes	9.6	No
1477	YX-2	YX	50 years	Otu0293	Yes	9.6	No
1478	YX-2	YX	50 years	Otu0002	No		No
1479	YX-2	YX	50 years	Otu0115	No		No
1480	YX-3	YX	50 years	Otu0033	No		No
1481	YX-3	YX	50 years	Otu0181	No		No
1482	YX-4	YX	50 years	Otu0001	Yes	128.4	Yes
1483	YX-4	YX	50 years	Otu0090	No		No
1484	YX-4	YX	50 years	Otu0090	No		No
1485	YX-4	YX	50 years	Otu0001	No		Yes
1486	YX-4	YX	50 years	Otu0273	No		No
1487	YX-5	YX	50 years	Otu0300	No		No
1488	YX-5	YX	50 years	Otu0300	No		No
1489	YX-5	YX	50 years	Otu0300	No		No
1490	YX-5	YX	50 years	Otu0408	No		No
1491	YX-5	YX	50 years	Otu0329	No		No
1492	YX-5	YX	50 years	Otu0329	No		No
1493	YX-5	YX	50 years	Otu0329	No		No
1494	YX-5	YX	50 years	Otu0329	No		No
1495	YX-5	YX	50 years	Otu0088	No		No
1496	YX-5	YX	50 years	Otu0295	No		No
1497	YX-5	YX	50 years	Otu0342	No		No
1498	YX-5	YX	50 years	Otu0342	No		No
1499	YX-6	YX	50 years	Otu0009	No		No
1500	YX-6	YX	50 years	Otu0009	No		No
1501	YX-6	YX	50 years	Otu0004	No		No
1502	YX-6	YX	50 years	Otu0005	No		No
1503	YX-6	YX	50 years	Otu0005	No		No
1504	YX-6	YX	50 years	Otu0115	No		No
1505	YX-6	YX	50 years	Otu0115	No		No
1506	YX-6	YX	50 years	Otu0451	No		No
1507	YX-6	YX	50 years	Otu0451	No		No
1508	YX-7	YX	50 years	Otu0033	Yes	35.8	No
1509	YX-7	YX	50 years	Otu0351	No		No
1510	YX-7	YX	50 years	Otu0351	No		No
1511	YX-7	YX	50 years	Otu0020	No		No
1512	YX-7	YX	50 years	Otu0020	No		No
1513	YX-7	YX	50 years	Otu0147	No		No
1514	YX-8	YX	50 years	Otu0374	Yes	9.6	No
1515	YX-8	YX	50 years	Otu0028	No		No
1516	YX-8	YX	50 years	Otu0005	No		No
1517	YX-8	YX	50 years	Otu0005	No		No
1518	YX-8	YX	50 years	Otu0005	No		No
1519	YX-8	YX	50 years	Otu0016	No		No
1520	YX-8	YX	50 years	Otu0016	No		No
1521	YX-9	YX	50 years	Otu0276	Yes	85.5	No
1522	YX-9	YX	50 years	Otu0276	Yes	85.5	No
1523	YX-9	YX	50 years	Otu0014	Yes	35	No
1524	YX-9	YX	50 years	Otu0002	No		No
1525	YX-9	YX	50 years	Otu0045	No		No
1526	YX-9	YX	50 years	Otu0002	No		No
1527	YX-10	YX	50 years	Otu0360	No		No
1528	YX-11	YX	50 years	Otu0031	Yes	9.6	No
1529	YX-11	YX	50 years	Otu0258	No		No
1530	YX-11	YX	50 years	Otu0258	No		No
1531	YX-11	YX	50 years	Otu0028	No		No
1532	YX-11	YX	50 years	Otu0028	No		No
1533	YX-11	YX	50 years	Otu0095	No		No
1534	YX-11	YX	50 years	Otu0088	No		No
1535	YX-11	YX	50 years	Otu0088	No		No
1536	YX-11	YX	50 years	Otu0088	No		No
1537	YX-12	YX	50 years	Otu0073	Yes	29.6	No
1538	YX-12	YX	50 years	Otu0073	Yes	29.6	No
1539	YX-12	YX	50 years	Otu0076	No		No
1540	YX-12	YX	50 years	Otu0076	No		No
1541	YX-12	YX	50 years	Otu0073	No		No
1542	YX-12	YX	50 years	Otu0322	No		No
1543	YX-12	YX	50 years	Otu0088	No		No
1544	YX-13	YX	50 years	Otu0011	Yes	30.8	Yes
1545	YX-13	YX	50 years	Otu0011	Yes	30.8	Yes
1546	YX-13	YX	50 years	Otu0134	Yes	16.8	No
1547	YX-13	YX	50 years	Otu0224	Yes	19.4	No
1548	YX-13	YX	50 years	Otu0119	No		No
1549	YX-13	YX	50 years	Otu0119	No		No
1550	YX-13	YX	50 years	Otu0119	No		No
1551	YX-13	YX	50 years	Otu0119	No		No
1552	YX-13	YX	50 years	Otu0422	No		No
1553	YX-13	YX	50 years	Otu0422	No		No
1554	YX-13	YX	50 years	Otu0422	No		No
1555	YX-14	YX	50 years	Otu0014	Yes	47.75	No
1556	YX-14	YX	50 years	Otu0073	No		No
1557	YX-14	YX	50 years	Otu0073	No		No
1558	YX-14	YX	50 years	Otu0073	No		No
1559	YX-14	YX	50 years	Otu0073	No		No
1560	YX-14	YX	50 years	Otu0004	No		No
1561	YX-15	YX	50 years	Otu0270	Yes	71.6	No
1562	YX-15	YX	50 years	Otu0270	Yes	71.6	No
1563	YX-15	YX	50 years	Otu0090	No		No
1564	YX-15	YX	50 years	Otu0090	No		No
1565	YX-16	YX	50 years	Otu0090	No		No
1566	YX-16	YX	50 years	Otu0090	No		No
1567	YX-16	YX	50 years	Otu0090	No		No
1568	YX-16	YX	50 years	Otu0090	No		No
1569	YX-16	YX	50 years	Otu0090	No		No
1570	YX-16	YX	50 years	Otu0090	No		No
1571	YX-17	YX	50 years	Otu0387	No		No
1572	YX-18	YX	50 years	Otu0008	No		No
1573	YX-19	YX	50 years	Otu0011	Yes	21.6	Yes
1574	YX-19	YX	50 years	Otu0155	Yes	55.8	Yes
1575	YX-19	YX	50 years	Otu0155	Yes	55.8	Yes
1576	YX-19	YX	50 years	Otu0155	Yes	55.8	Yes
1577	YX-19	YX	50 years	Otu0155	Yes	55.8	Yes
1578	YX-19	YX	50 years	Otu0155	Yes	55.8	Yes
1579	YX-19	YX	50 years	Otu0001	Yes	141	Yes
1580	YX-19	YX	50 years	Otu0001	Yes	108.2	Yes
1581	YX-19	YX	50 years	Otu0019	No		No
1582	YX-19	YX	50 years	Otu0088	No		No
1583	YX-20	YX	50 years	Otu0265	Yes	4	No
1584	YX-20	YX	50 years	Otu0079	Yes	18	No
1585	YX-20	YX	50 years	Otu0079	Yes	18	No
1586	YX-20	YX	50 years	Otu0019	No		No
1587	YX-20	YX	50 years	Otu0031	No		No
1588	YX-20	YX	50 years	Otu0009	No		No
1589	YX-20	YX	50 years	Otu0004	No		No
1590	YX-21	YX	50 years	Otu0005	No		No
1591	YX-21	YX	50 years	Otu0005	No		No
1592	YX-21	YX	50 years	Otu0179	No		No
1593	YX-21	YX	50 years	Otu0147	No		No
1594	YX-21	YX	50 years	Otu0147	No		No
1595	YX-21	YX	50 years	Otu0147	No		No
1596	YX-21	YX	50 years	Otu0147	No		No
1597	YX-21	YX	50 years	Otu0005	No		No
1598	YX-21	YX	50 years	Otu0005	No		No
1599	YX-22	YX	50 years	Otu0179	No		No
1600	YX-22	YX	50 years	Otu0179	No		No
1601	YX-22	YX	50 years	Otu0005	No		No
1602	YX-22	YX	50 years	Otu0329	No		No
1603	YX-22	YX	50 years	Otu0336	No		No
1604	YX-22	YX	50 years	Otu0181	No		No
1605	YX-23	YX	50 years	Otu0023	Yes	9.8	No
1606	YX-23	YX	50 years	Otu0023	Yes	9.8	No
1607	YX-23	YX	50 years	Otu0008	Yes	10.4	No
1608	YX-23	YX	50 years	Otu0329	No		No
1609	YX-23	YX	50 years	Otu0329	No		No
1610	YX-23	YX	50 years	Otu0004	No		No
1611	YX-23	YX	50 years	Otu0004	No		No
1612	YX-23	YX	50 years	Otu0009	No		No
1613	YX-24	YX	50 years	Otu0014	Yes	340.2	No
1614	YX-24	YX	50 years	Otu0014	Yes	340.2	No
1615	YX-24	YX	50 years	Otu0014	Yes	43.6	No
1616	YX-24	YX	50 years	Otu0049	Yes	10.8	No
1617	YX-24	YX	50 years	Otu0049	Yes	10.8	No
1618	CY-1	CY	80 years	Otu0129	Yes	193.2	No
1619	CY-1	CY	80 years	Otu0129	Yes	193.2	No
1620	CY-1	CY	80 years	Otu0129	Yes	193.2	No
1621	CY-1	CY	80 years	Otu0017	Yes	26	No
1622	CY-1	CY	80 years	Otu0017	Yes	49.3333	No
1623	CY-1	CY	80 years	Otu0020	Yes	26.8	No
1624	CY-1	CY	80 years	Otu0017	Yes	51.8	No
1625	CY-1	CY	80 years	Otu0017	Yes	51.8	No
1626	CY-1	CY	80 years	Otu0021	Yes	15.4	No
1627	CY-1	CY	80 years	Otu0043	Yes	431	No
1628	CY-1	CY	80 years	Otu0043	Yes	252.4	No
1629	CY-1	CY	80 years	Otu0043	Yes	252.4	No
1630	CY-1	CY	80 years	Otu0190	Yes	23.6	No
1631	CY-1	CY	80 years	Otu0043	Yes	1313.75	No
1632	CY-1	CY	80 years	Otu0056	No		No
1633	CY-1	CY	80 years	Otu0440	No		No
1634	CY-1	CY	80 years	Otu0349	No		No
1635	CY-2	CY	80 years	Otu0016	Yes	14.6	No
1636	CY-2	CY	80 years	Otu0043	Yes	989.2	No
1637	CY-2	CY	80 years	Otu0005	No		No
1638	CY-2	CY	80 years	Otu0039	No		No
1639	CY-2	CY	80 years	Otu0355	No		No
1640	CY-2	CY	80 years	Otu0238	No		No
1641	CY-3	CY	80 years	Otu0127	Yes	43.6	No
1642	CY-3	CY	80 years	Otu0127	Yes	20	No
1643	CY-3	CY	80 years	Otu0127	Yes	20	No
1644	CY-3	CY	80 years	Otu0127	Yes	20	No
1645	CY-3	CY	80 years	Otu0127	Yes	20	No
1646	CY-3	CY	80 years	Otu0127	Yes	20	No
1647	CY-3	CY	80 years	Otu0127	Yes	20	No
1648	CY-3	CY	80 years	Otu0127	Yes	20	No
1649	CY-3	CY	80 years	Otu0088	No		No
1650	CY-3	CY	80 years	Otu0088	No		No
1651	CY-3	CY	80 years	Otu0088	No		No
1652	CY-3	CY	80 years	Otu0299	No		No
1653	CY-3	CY	80 years	Otu0005	No		No
1654	CY-3	CY	80 years	Otu0005	No		No
1655	CY-3	CY	80 years	Otu0003	No		No
1656	CY-3	CY	80 years	Otu0013	No		No
1657	CY-3	CY	80 years	Otu0428	No		No
1658	CY-4	CY	80 years	Otu0011	Yes	222.6	Yes
1659	CY-4	CY	80 years	Otu0046	Yes	5.2	No
1660	CY-4	CY	80 years	Otu0046	Yes	5.2	No
1661	CY-4	CY	80 years	Otu0046	Yes	5.2	No
1662	CY-4	CY	80 years	Otu0021	Yes	21.2	No
1663	CY-4	CY	80 years	Otu0001	Yes	22.5	Yes
1664	CY-4	CY	80 years	Otu0059	Yes	16.8	No
1665	CY-4	CY	80 years	Otu0008	Yes	13.4	No
1666	CY-4	CY	80 years	Otu0008	Yes	13.4	No
1667	CY-4	CY	80 years	Otu0174	No		No
1668	CY-4	CY	80 years	Otu0440	No		No
1669	CY-4	CY	80 years	Otu0002	No		No
1670	CY-4	CY	80 years	Otu0021	No		No
1671	CY-4	CY	80 years	Otu0021	No		No
1672	CY-5	CY	80 years	Otu0005	Yes	10.2	No
1673	CY-5	CY	80 years	Otu0256	Yes	375.75	No
1674	CY-5	CY	80 years	Otu0023	No		No
1675	CY-5	CY	80 years	Otu0076	No		No
1676	CY-5	CY	80 years	Otu0076	No		No
1677	CY-5	CY	80 years	Otu0106	No		No
1678	CY-6	CY	80 years	Otu0031	Yes	10	No
1679	CY-6	CY	80 years	Otu0030	Yes	15.4	No
1680	CY-6	CY	80 years	Otu0298	Yes	20.2	No
1681	CY-6	CY	80 years	Otu0085	Yes	10	No
1682	CY-6	CY	80 years	Otu0105	Yes	307	No
1683	CY-6	CY	80 years	Otu0105	Yes	307	No
1684	CY-6	CY	80 years	Otu0105	Yes	307	No
1685	CY-6	CY	80 years	Otu0105	Yes	307	No
1686	CY-6	CY	80 years	Otu0105	Yes	307	No
1687	CY-6	CY	80 years	Otu0105	Yes	307	No
1688	CY-6	CY	80 years	Otu0273	No		No
1689	CY-6	CY	80 years	Otu0056	No		No
1690	CY-6	CY	80 years	Otu0147	No		No
1691	CY-6	CY	80 years	Otu0106	No		No
1692	CY-6	CY	80 years	Otu0005	No		No
1693	CY-7	CY	80 years	Otu0001	Yes	25	Yes
1694	CY-7	CY	80 years	Otu0020	Yes	16.2	No
1695	CY-7	CY	80 years	Otu0001	Yes	7.6	Yes
1696	CY-7	CY	80 years	Otu0104	Yes	290.6	No
1697	CY-7	CY	80 years	Otu0002	No		No
1698	CY-7	CY	80 years	Otu0002	No		No
1699	CY-7	CY	80 years	Otu0440	No		No
1700	CY-7	CY	80 years	Otu0031	No		No
1701	CY-8	CY	80 years	Otu0081	Yes	567.6	No
1702	CY-8	CY	80 years	Otu0032	Yes	78	No
1703	CY-8	CY	80 years	Otu0169	Yes	9.6	No
1704	CY-8	CY	80 years	Otu0169	Yes	9.6	No
1705	CY-8	CY	80 years	Otu0169	Yes	9.6	No
1706	CY-8	CY	80 years	Otu0169	Yes	9.6	No
1707	CY-8	CY	80 years	Otu0169	Yes	9.6	No
1708	CY-8	CY	80 years	Otu0169	Yes	9.6	No
1709	CY-8	CY	80 years	Otu0082	Yes	498.4	No
1710	CY-8	CY	80 years	Otu0326	Yes	9.5	No
1711	CY-8	CY	80 years	Otu0238	No		No
1712	CY-9	CY	80 years	Otu0001	Yes	42.4	Yes
1713	CY-9	CY	80 years	Otu0005	Yes	10	No
1714	CY-9	CY	80 years	Otu0005	Yes	10	No
1715	CY-9	CY	80 years	Otu0011	Yes	6.8	Yes
1716	CY-9	CY	80 years	Otu0318	No		No
1717	CY-9	CY	80 years	Otu0318	No		No
1718	CY-9	CY	80 years	Otu0318	No		No
1719	CY-9	CY	80 years	Otu0318	No		No
1720	CY-9	CY	80 years	Otu0318	No		No
1721	CY-9	CY	80 years	Otu0412	No		No
1722	CY-9	CY	80 years	Otu0003	No		No
1723	CY-10	CY	80 years	Otu0004	Yes	15.6	No
1724	CY-10	CY	80 years	Otu0004	Yes	15.6	No
1725	CY-10	CY	80 years	Otu0001	Yes	6.6	Yes
1726	CY-10	CY	80 years	Otu0240	Yes	10.2	No
1727	CY-10	CY	80 years	Otu0122	Yes	41.8	No
1728	CY-10	CY	80 years	Otu0008	Yes	23	No
1729	CY-10	CY	80 years	Otu0122	Yes	14.4	No
1730	CY-10	CY	80 years	Otu0122	Yes	14.4	No
1731	CY-10	CY	80 years	Otu0005	Yes	109	No
1732	CY-10	CY	80 years	Otu0292	Yes	18	No
1733	CY-10	CY	80 years	Otu0073	No		No
1734	CY-10	CY	80 years	Otu0073	No		No
1735	CY-10	CY	80 years	Otu0004	No		No
1736	CY-10	CY	80 years	Otu0235	No		No
1737	CY-10	CY	80 years	Otu0002	No		No
1738	CY-10	CY	80 years	Otu0030	No		No
1739	CY-11	CY	80 years	Otu0092	Yes	10.6	No
1740	CY-11	CY	80 years	Otu0092	Yes	10.6	No
1741	CY-11	CY	80 years	Otu0017	Yes	18	No
1742	CY-11	CY	80 years	Otu0017	Yes	18	No
1743	CY-11	CY	80 years	Otu0017	Yes	18	No
1744	CY-11	CY	80 years	Otu0017	Yes	18	No
1745	CY-11	CY	80 years	Otu0030	Yes	13	No
1746	CY-11	CY	80 years	Otu0030	Yes	13	No
1747	CY-11	CY	80 years	Otu0001	Yes	6.6	Yes
1748	CY-11	CY	80 years	Otu0020	Yes	42.2	No
1749	CY-11	CY	80 years	Otu0016	No		No
1750	CY-11	CY	80 years	Otu0147	No		No
1751	CY-11	CY	80 years	Otu0147	No		No
1752	CY-11	CY	80 years	Otu0090	No		No
1753	CY-12	CY	80 years	Otu0445	Yes	35	No
1754	CY-12	CY	80 years	Otu0082	Yes	223.4	No
1755	CY-12	CY	80 years	Otu0356	Yes	11.4	No
1756	CY-12	CY	80 years	Otu0021	Yes	17.6	No
1757	CY-12	CY	80 years	Otu0021	Yes	17.6	No
1758	CY-12	CY	80 years	Otu0021	Yes	10.2	No
1759	CY-12	CY	80 years	Otu0021	Yes	10.2	No
1760	CY-12	CY	80 years	Otu0362	Yes	135.2	No
1761	CY-12	CY	80 years	Otu0006	Yes	19.2	No
1762	CY-12	CY	80 years	Otu0435	No		No
1763	CY-12	CY	80 years	Otu0333	No		No
1764	CY-12	CY	80 years	Otu0333	No		No
1765	CY-12	CY	80 years	Otu0333	No		No
1766	CY-13	CY	80 years	Otu0024	Yes	46	No
1767	CY-13	CY	80 years	Otu0024	Yes	46	No
1768	CY-13	CY	80 years	Otu0024	Yes	46	No
1769	CY-13	CY	80 years	Otu0024	Yes	46	No
1770	CY-13	CY	80 years	Otu0034	Yes	31.6	No
1771	CY-13	CY	80 years	Otu0109	Yes	45.25	No
1772	CY-13	CY	80 years	Otu0001	Yes	44	Yes
1773	CY-13	CY	80 years	Otu0404	No		No
1774	CY-13	CY	80 years	Otu0404	No		No
1775	CY-13	CY	80 years	Otu0404	No		No
1776	CY-13	CY	80 years	Otu0404	No		No
1777	CY-13	CY	80 years	Otu0404	No		No
1778	CY-13	CY	80 years	Otu0404	No		No
1779	CY-13	CY	80 years	Otu0067	No		No
1780	CY-14	CY	80 years	Otu0194	Yes	20	No
1781	CY-14	CY	80 years	Otu0194	Yes	20	No
1782	CY-14	CY	80 years	Otu0194	Yes	20	No
1783	CY-14	CY	80 years	Otu0024	Yes	3.2	No
1784	CY-14	CY	80 years	Otu0024	Yes	3.2	No
1785	CY-14	CY	80 years	Otu0024	Yes	3.2	No
1786	CY-14	CY	80 years	Otu0024	Yes	3.2	No
1787	CY-14	CY	80 years	Otu0083	Yes	10	No
1788	CY-14	CY	80 years	Otu0083	Yes	10	No
1789	CY-14	CY	80 years	Otu0054	Yes	2.8	No
1790	CY-14	CY	80 years	Otu0088	No		No
1791	CY-14	CY	80 years	Otu0108	No		No
1792	CY-14	CY	80 years	Otu0304	No		No
1793	CY-14	CY	80 years	Otu0018	No		No
1794	CY-15	CY	80 years	Otu0084	Yes	4	No
1795	CY-15	CY	80 years	Otu0102	Yes	8.8	No
1796	CY-15	CY	80 years	Otu0102	Yes	30.6	No
1797	CY-15	CY	80 years	Otu0299	No		No
1798	CY-15	CY	80 years	Otu0299	No		No
1799	CY-15	CY	80 years	Otu0088	No		No
1800	CY-15	CY	80 years	Otu0073	No		No
1801	CY-15	CY	80 years	Otu0186	No		No
1802	CY-16	CY	80 years	Otu0421	Yes	21.5	No
1803	CY-16	CY	80 years	Otu0138	Yes	34.4	No
1804	CY-16	CY	80 years	Otu0016	Yes	9.6	No
1805	CY-16	CY	80 years	Otu0016	Yes	6	No
1806	CY-16	CY	80 years	Otu0138	No		No
1807	CY-16	CY	80 years	Otu0214	No		No
1808	CY-16	CY	80 years	Otu0028	No		No
1809	CY-16	CY	80 years	Otu0016	No		No
1810	CY-16	CY	80 years	Otu0299	No		No
1811	CY-17	CY	80 years	Otu0084	Yes	5.2	No
1812	CY-17	CY	80 years	Otu0087	Yes	32.6	No
1813	CY-17	CY	80 years	Otu0418	No		No
1814	CY-17	CY	80 years	Otu0418	No		No
1815	CY-17	CY	80 years	Otu0418	No		No
1816	CY-17	CY	80 years	Otu0004	No		No
1817	CY-17	CY	80 years	Otu0005	No		No
1818	CY-17	CY	80 years	Otu0088	No		No
1819	CY-17	CY	80 years	Otu0019	No		No
1820	CY-18	CY	80 years	Otu0002	Yes	8	No
1821	CY-18	CY	80 years	Otu0005	Yes	10.4	No
1822	CY-18	CY	80 years	Otu0346	Yes	7	No
1823	CY-18	CY	80 years	Otu0006	Yes	19	No
1824	CY-18	CY	80 years	Otu0006	Yes	19	No
1825	CY-18	CY	80 years	Otu0258	No		No
1826	CY-18	CY	80 years	Otu0258	No		No
1827	CY-18	CY	80 years	Otu0147	No		No
1828	CY-18	CY	80 years	Otu0147	No		No
1829	CY-18	CY	80 years	Otu0147	No		No
1830	CY-18	CY	80 years	Otu0147	No		No
1831	CY-18	CY	80 years	Otu0004	No		No
1832	CY-18	CY	80 years	Otu0002	No		No
1833	CY-18	CY	80 years	Otu0002	No		No
1834	CY-19	CY	80 years	Otu0081	Yes	126.2	No
1835	CY-19	CY	80 years	Otu0081	Yes	126.2	No
1836	CY-19	CY	80 years	Otu0081	Yes	126.2	No
1837	CY-19	CY	80 years	Otu0317	Yes	78.2	No
1838	CY-19	CY	80 years	Otu0140	Yes	34.8	No
1839	CY-19	CY	80 years	Otu0140	Yes	34.8	No
1840	CY-19	CY	80 years	Otu0140	Yes	34.8	No
1841	CY-19	CY	80 years	Otu0140	Yes	34.8	No
1842	CY-19	CY	80 years	Otu0140	Yes	34.8	No
1843	CY-19	CY	80 years	Otu0002	No		No
1844	CY-19	CY	80 years	Otu0015	No		No
1845	CY-20	CY	80 years	Otu0144	Yes	21	No
1846	CY-20	CY	80 years	Otu0144	Yes	15.2	No
1847	CY-20	CY	80 years	Otu0140	Yes	16	No
1848	CY-20	CY	80 years	Otu0140	Yes	16	No
1849	CY-20	CY	80 years	Otu0140	Yes	16	No
1850	CY-20	CY	80 years	Otu0008	Yes	20	No
1851	CY-20	CY	80 years	Otu0024	No		No
1852	CY-20	CY	80 years	Otu0024	No		No
1853	CY-20	CY	80 years	Otu0024	No		No
1854	CY-20	CY	80 years	Otu0005	No		No
1855	CY-20	CY	80 years	Otu0428	No		No
1856	CY-21	CY	80 years	Otu0001	Yes	31.4	Yes
1857	CY-21	CY	80 years	Otu0019	Yes	4.4	No
1858	CY-21	CY	80 years	Otu0019	Yes	4.4	No
1859	CY-21	CY	80 years	Otu0001	Yes	51.4	Yes
1860	CY-21	CY	80 years	Otu0001	Yes	6.6	Yes
1861	CY-21	CY	80 years	Otu0080	Yes	11.2	No
1862	CY-21	CY	80 years	Otu0001	Yes	45.8	Yes
1863	CY-21	CY	80 years	Otu0135	Yes	11.8	No
1864	CY-21	CY	80 years	Otu0299	No		No
1865	CY-21	CY	80 years	Otu0299	No		No
1866	CY-21	CY	80 years	Otu0056	No		No
1867	CY-21	CY	80 years	Otu0005	No		No
1868	CY-21	CY	80 years	Otu0005	No		No
1869	CY-22	CY	80 years	Otu0083	Yes	12.2	No
1870	CY-22	CY	80 years	Otu0083	Yes	12.2	No
1871	CY-22	CY	80 years	Otu0083	Yes	12.2	No
1872	CY-22	CY	80 years	Otu0230	Yes	10	No
1873	CY-22	CY	80 years	Otu0004	Yes	4.4	No
1874	CY-22	CY	80 years	Otu0004	Yes	4.4	No
1875	CY-22	CY	80 years	Otu0081	Yes	225.2	No
1876	CY-22	CY	80 years	Otu0081	Yes	225.2	No
1877	CY-22	CY	80 years	Otu0081	Yes	225.2	No
1878	CY-22	CY	80 years	Otu0020	Yes	16	No
1879	CY-22	CY	80 years	Otu0020	Yes	16	No
1880	CY-22	CY	80 years	Otu0272	No		No
1881	CY-22	CY	80 years	Otu0299	No		No
1882	CY-22	CY	80 years	Otu0005	No		No
1883	CY-22	CY	80 years	Otu0112	No		No
1884	CY-22	CY	80 years	Otu0112	No		No
1885	CY-23	CY	80 years	Otu0253	Yes	43.4	No
1886	CY-23	CY	80 years	Otu0110	Yes	51.5	No
1887	CY-24	CY	80 years	Otu0001	Yes	6.6	Yes
1888	CY-24	CY	80 years	Otu0002	Yes	52.4	No
1889	CY-24	CY	80 years	Otu0110	Yes	22.5	No
1890	CY-24	CY	80 years	Otu0017	Yes	41.3333	No
1891	CY-24	CY	80 years	Otu0006	No		No
1892	CY-24	CY	80 years	Otu0428	No		No
1893	CY-24	CY	80 years	Otu0428	No		No
1894	CY-24	CY	80 years	Otu0049	No		No
1895	CY-24	CY	80 years	Otu0002	No		No
1896	CY-24	CY	80 years	Otu0002	No		No
1897	CY-24	CY	80 years	Otu0005	No		No
1898	CY-24	CY	80 years	Otu0064	No		No
1899	CY-24	CY	80 years	Otu0067	No		No
1900	CY-25	CY	80 years	Otu0001	Yes	44.25	Yes
1901	CY-25	CY	80 years	Otu0001	Yes	60.5	Yes
1902	CY-25	CY	80 years	Otu0001	Yes	86	Yes
1903	CY-25	CY	80 years	Otu0001	Yes	29	Yes
1904	CY-25	CY	80 years	Otu0115	No		No
1905	NE-1	NE	80 years	Otu0001	Yes	48.25	Yes
1906	NE-1	NE	80 years	Otu0016	No		No
1907	NE-1	NE	80 years	Otu0001	No		Yes
1908	NE-1	NE	80 years	Otu0209	No		No
1909	NE-1	NE	80 years	Otu0016	No		No
1910	NE-1	NE	80 years	Otu0012	No		No
1911	NE-1	NE	80 years	Otu0016	No		No
1912	NE-1	NE	80 years	Otu0002	No		No
1913	NE-1	NE	80 years	Otu0056	No		No
1914	NE-2	NE	80 years	Otu0279	Yes	14.8	No
1915	NE-2	NE	80 years	Otu0001	Yes	40.2	Yes
1916	NE-2	NE	80 years	Otu0057	Yes	5.6	No
1917	NE-2	NE	80 years	Otu0017	Yes	35	No
1918	NE-2	NE	80 years	Otu0258	No		No
1919	NE-2	NE	80 years	Otu0009	No		No
1920	NE-2	NE	80 years	Otu0004	No		No
1921	NE-2	NE	80 years	Otu0002	No		No
1922	NE-2	NE	80 years	Otu0002	No		No
1923	NE-2	NE	80 years	Otu0344	No		No
1924	NE-2	NE	80 years	Otu0344	No		No
1925	NE-3	NE	80 years	Otu0268	Yes	3.4	No
1926	NE-3	NE	80 years	Otu0203	No		No
1927	NE-3	NE	80 years	Otu0203	No		No
1928	NE-3	NE	80 years	Otu0233	No		Yes
1929	NE-3	NE	80 years	Otu0258	No		No
1930	NE-3	NE	80 years	Otu0258	No		No
1931	NE-3	NE	80 years	Otu0258	No		No
1932	NE-3	NE	80 years	Otu0258	No		No
1933	NE-4	NE	80 years	Otu0005	No		No
1934	NE-4	NE	80 years	Otu0005	No		No
1935	NE-4	NE	80 years	Otu0005	No		No
1936	NE-4	NE	80 years	Otu0005	No		No
1937	NE-5	NE	80 years	Otu0001	Yes	15	Yes
1938	NE-5	NE	80 years	Otu0001	Yes	15	Yes
1939	NE-5	NE	80 years	Otu0004	No		No
1940	NE-5	NE	80 years	Otu0004	No		No
1941	NE-5	NE	80 years	Otu0004	No		No
1942	NE-5	NE	80 years	Otu0004	No		No
1943	NE-5	NE	80 years	Otu0004	No		No
1944	NE-5	NE	80 years	Otu0004	No		No
1945	NE-5	NE	80 years	Otu0451	No		No
1946	NE-5	NE	80 years	Otu0451	No		No
1947	NE-5	NE	80 years	Otu0056	No		No
1948	NE-5	NE	80 years	Otu0056	No		No
1949	NE-5	NE	80 years	Otu0056	No		No
1950	NE-5	NE	80 years	Otu0355	No		No
1951	NE-5	NE	80 years	Otu0422	No		No
1952	NE-5	NE	80 years	Otu0422	No		No
1953	NE-5	NE	80 years	Otu0422	No		No
1954	NE-5	NE	80 years	Otu0020	No		No
1955	NE-6	NE	80 years	Otu0067	No		No
1956	NE-6	NE	80 years	Otu0067	No		No
1957	NE-6	NE	80 years	Otu0016	No		No
1958	NE-6	NE	80 years	Otu0016	No		No
1959	NE-6	NE	80 years	Otu0016	No		No
1960	NE-6	NE	80 years	Otu0005	No		No
1961	NE-6	NE	80 years	Otu0005	No		No
1962	NE-6	NE	80 years	Otu0005	No		No
1963	NE-6	NE	80 years	Otu0168	No		No
1964	NE-6	NE	80 years	Otu0214	No		No
1965	NE-6	NE	80 years	Otu0214	No		No
1966	NE-6	NE	80 years	Otu0214	No		No
1967	NE-6	NE	80 years	Otu0214	No		No
1968	NE-6	NE	80 years	Otu0009	No		No
1969	NE-6	NE	80 years	Otu0004	No		No
1970	NE-7	NE	80 years	Otu0001	Yes	4.4	Yes
1971	NE-7	NE	80 years	Otu0004	No		No
1972	NE-7	NE	80 years	Otu0004	No		No
1973	NE-7	NE	80 years	Otu0020	No		No
1974	NE-7	NE	80 years	Otu0291	No		No
1975	NE-7	NE	80 years	Otu0026	No		No
1976	NE-7	NE	80 years	Otu0343	No		No
1977	NE-7	NE	80 years	Otu0016	No		No
1978	NE-7	NE	80 years	Otu0016	No		No
1979	NE-7	NE	80 years	Otu0016	No		No
1980	NE-7	NE	80 years	Otu0002	No		No
1981	NE-7	NE	80 years	Otu0002	No		No
1982	NE-7	NE	80 years	Otu0002	No		No
1983	NE-8	NE	80 years	Otu0046	Yes	43.4	No
1984	NE-8	NE	80 years	Otu0046	Yes	43.4	No
1985	NE-8	NE	80 years	Otu0046	Yes	43.4	No
1986	NE-8	NE	80 years	Otu0046	Yes	43.4	No
1987	NE-8	NE	80 years	Otu0046	Yes	43.4	No
1988	NE-8	NE	80 years	Otu0005	No		No
1989	NE-8	NE	80 years	Otu0009	No		No
1990	NE-8	NE	80 years	Otu0034	No		No
1991	NE-8	NE	80 years	Otu0034	No		No
1992	NE-9	NE	80 years	Otu0195	Yes	29.8	No
1993	NE-9	NE	80 years	Otu0147	No		No
1994	NE-9	NE	80 years	Otu0147	No		No
1995	NE-9	NE	80 years	Otu0003	No		No
1996	NE-9	NE	80 years	Otu0422	No		No
1997	NE-9	NE	80 years	Otu0069	No		No
1998	NE-9	NE	80 years	Otu0019	No		No
1999	NE-9	NE	80 years	Otu0019	No		No
[truncated: 706 more rows]

## Sheet: Seedborne fungi
OTU Name	Reads									Share with leaf spot fungi
	XM	LC	CY	ES	YX	KM	YL-1	YL-2	YL-3			Sample sites	Province	Longitude (°)	Latitude (°)	Elevation (m)
Seed_1	0	53740	22803	39093	2796	0	1739	49861	65292	Yes		XM	Yunnan	99.7	22.76	1150
Seed_2	16503	6506	61871	3790	37363	264	194	343	0	Yes		LC	Yunnan	99.75	22.62	1610
Seed_3	14259	7566	0	3635	36741	4490	10163	107	6315	Yes		CY	Yunnan	99.34	23.34	1620
Seed_4	0	0	0	29049	0	0	0	0	0	No		ES	Yunnan	102.28	24.12	1430
Seed_5	22431	0	0	0	0	0	0	0	0	No		YX	Yunnan	100.22	24.6	1380
Seed_6	1914	0	0	0	63	0	0	97	8799	Yes		KM	Yunnan	102.64	24.93	1700
Seed_7	0	0	0	0	0	10009	0	0	0	No		YL-1	Yunnan	99.37	26.28	1400
Seed_8	0	0	0	0	0	8347	0	0	0	No		YL-2	Yunnan	99.34	25.99	1730
Seed_9	139	7921	0	0	0	0	0	0	0	No		YL-3	Yunnan	99.43	25.88	1680
Seed_10	0	0	12	0	0	79	7797	0	0	No		XM represents Ximeng county, LC represents Lancang county, CY represents Cangyuan county, ES represents Eshan county, YX represents Yunxian county, KM represents Kunming city, YL represents Yunlong county.
Seed_11	0	0	0	625	0	64	3818	0	0	No
Seed_12	0	0	0	0	0	4225	0	0	0	No
Seed_13	0	0	0	12	0	4167	0	0	0	Yes
Seed_14	47	3468	0	0	0	0	0	0	0	No
Seed_15	0	461	0	1467	516	0	0	0	0	No
Seed_16	0	0	1928	0	0	0	0	0	0	No
Seed_17	0	1653	0	0	0	0	0	0	0	No
Seed_18	1584	0	0	0	0	0	0	3	57	No
Seed_19	2	111	28	0	0	1367	0	0	0	No
Seed_20	255	107	0	8	0	657	212	133	0	No
Seed_21	0	0	1211	0	0	0	0	0	0	No
Seed_22	0	0	0	0	0	1033	0	0	0	No
Seed_23	796	0	0	0	0	0	98	0	0	Yes
Seed_24	0	0	0	0	0	747	0	0	0	No
Seed_25	0	151	371	127	0	0	0	0	87	No
Seed_26	0	0	18	4	34	318	94	125	108	No
Seed_27	0	243	0	122	0	0	0	129	207	No
Seed_28	0	0	0	0	0	688	0	0	0	No
Seed_29	0	673	0	0	0	0	0	0	0	No
Seed_30	0	0	0	0	0	3	424	2	240	Yes
Seed_31	0	0	0	0	0	666	0	0	0	No
Seed_32	4	289	0	0	0	264	0	0	0	No
Seed_33	555	0	0	0	0	0	0	0	0	No
Seed_34	0	0	0	0	0	497	0	0	0	No
Seed_35	0	0	0	0	0	457	0	0	0	No
Seed_36	5	447	0	0	0	0	0	0	0	No
Seed_37	0	54	335	52	0	0	0	0	0	No
Seed_38	0	0	0	0	0	388	0	0	0	No
Seed_39	3	0	0	0	0	0	0	6	349	No
Seed_40	0	0	0	356	0	0	0	0	0	No
Seed_41	0	0	323	0	0	0	0	0	0	No
Seed_42	0	0	0	311	0	0	0	0	0	No
Seed_43	0	0	0	0	0	268	0	0	0	No
Seed_44	0	0	0	0	0	0	243	0	0	No
Seed_45	0	0	0	243	0	0	0	0	0	No
Seed_46	19	28	137	54	0	0	0	0	0	No
Seed_47	0	0	0	0	0	231	0	0	0	No
Seed_48	217	0	0	0	0	0	0	0	0	No
Seed_49	0	0	53	0	164	0	0	0	0	Yes
Seed_50	0	0	0	0	0	216	0	0	0	No
Seed_51	0	0	0	0	0	207	0	0	0	No
Seed_52	0	206	0	0	0	0	0	0	0	No
Seed_53	0	0	0	204	0	0	0	0	0	No
Seed_54	0	0	0	0	0	0	0	86	108	No
Seed_55	0	35	0	158	0	0	0	0	0	No
Seed_56	187	0	0	0	0	0	0	0	0	No
Seed_57	0	14	173	0	0	0	0	0	0	No
Seed_58	0	0	0	0	0	0	180	0	0	No
Seed_59	0	0	0	0	0	174	0	0	0	No
Seed_60	0	0	0	0	0	0	5	88	78	No
Seed_61	0	0	0	0	155	0	0	0	0	Yes
Seed_62	0	0	0	0	0	155	0	0	0	No
Seed_63	155	0	0	0	0	0	0	0	0	No
Seed_64	0	0	0	0	0	143	0	0	0	No
Seed_65	0	0	0	0	0	0	0	142	0	No
Seed_66	0	0	0	0	0	2	135	0	0	No
Seed_67	0	59	0	0	18	0	0	27	30	Yes
Seed_68	0	0	0	0	0	128	0	0	0	No
Seed_69	0	61	0	65	0	0	0	0	0	No
Seed_70	0	0	113	0	0	0	0	0	0	No
Seed_71	0	0	0	0	0	0	111	0	0	Yes
Seed_72	0	0	0	0	0	108	0	0	0	Yes
Seed_73	30	8	16	5	24	14	10	0	0	No
Seed_74	0	107	0	0	0	0	0	0	0	No
Seed_75	106	0	0	0	0	0	0	0	0	No
Seed_76	0	87	3	0	0	0	0	13	0	No
Seed_77	0	0	0	0	0	0	102	0	0	No
Seed_78	0	0	0	102	0	0	0	0	0	No
Seed_79	0	96	0	0	0	0	0	0	0	No
Seed_80	94	0	0	0	0	0	0	0	0	Yes
Seed_81	0	0	0	0	0	0	86	0	0	No
Seed_82	84	0	0	0	0	0	0	0	0	No
Seed_83	0	0	0	81	0	0	0	0	0	No
Seed_84	3	78	0	0	0	0	0	0	0	No
Seed_85	0	0	0	0	0	58	0	20	0	No
Seed_86	0	0	0	0	75	0	0	0	0	No
Seed_87	0	0	0	0	0	0	74	0	0	No
Seed_88	0	0	0	73	0	0	0	0	0	No
Seed_89	0	0	0	72	0	0	0	0	0	Yes
Seed_90	0	0	0	0	0	69	0	0	0	No
Seed_91	65	0	0	0	0	0	0	0	0	No
Seed_92	0	63	0	0	0	0	0	0	0	No
Seed_93	60	0	0	0	0	0	0	0	0	No
Seed_94	0	0	0	0	0	55	3	0	0	No
Seed_95	0	0	0	0	0	58	0	0	0	No
Seed_96	0	0	0	0	0	0	0	0	57	No
Seed_97	0	10	0	46	0	0	0	0	0	No
Seed_98	0	0	54	0	0	0	0	0	0	No
Seed_99	0	0	0	0	0	0	49	0	0	No
Seed_100	0	0	0	0	0	0	49	0	0	No
Seed_101	0	0	0	0	0	0	45	0	0	No
Seed_102	0	45	0	0	0	0	0	0	0	No
Seed_103	0	0	0	0	0	0	44	0	0	No
Seed_104	0	0	0	0	0	0	0	0	41	No
Seed_105	0	0	0	0	41	0	0	0	0	No
Seed_106	0	41	0	0	0	0	0	0	0	No
Seed_107	0	0	0	0	0	0	0	0	40	No
Seed_108	0	12	0	26	0	0	0	0	0	No
Seed_109	0	0	0	38	0	0	0	0	0	No
Seed_110	0	0	38	0	0	0	0	0	0	No
Seed_111	0	0	0	0	0	0	0	37	0	No
Seed_112	0	0	0	0	0	0	0	0	36	No
Seed_113	0	0	0	33	0	0	0	0	0	No
Seed_114	0	0	0	0	3	13	9	3	4	No
Seed_115	0	0	0	0	0	0	32	0	0	No
Seed_116	0	32	0	0	0	0	0	0	0	No
Seed_117	0	0	0	0	0	0	31	0	0	No
Seed_118	0	31	0	0	0	0	0	0	0	No
Seed_119	30	0	0	0	0	0	0	0	0	No
Seed_120	0	0	29	0	0	0	0	0	0	No
Seed_121	0	0	0	0	0	0	28	0	0	No
Seed_122	0	0	0	0	0	0	28	0	0	No
Seed_123	0	0	0	0	0	0	0	28	0	No
Seed_124	0	0	28	0	0	0	0	0	0	No
Seed_125	0	0	27	0	0	0	0	0	0	Yes
Seed_126	0	0	0	0	0	26	0	0	0	No
Seed_127	0	0	26	0	0	0	0	0	0	No
Seed_128	0	0	0	0	0	25	0	0	0	No
Seed_129	0	25	0	0	0	0	0	0	0	No
Seed_130	0	0	0	24	0	0	0	0	0	No
Seed_131	0	0	0	24	0	0	0	0	0	No
Seed_132	0	0	24	0	0	0	0	0	0	No
Seed_133	0	0	23	0	0	0	0	0	0	No
Seed_134	0	0	0	23	0	0	0	0	0	No
Seed_135	0	0	23	0	0	0	0	0	0	No
Seed_136	0	0	0	0	0	0	22	0	0	No
Seed_137	0	0	0	0	0	0	22	0	0	No
Seed_138	0	0	0	0	0	0	21	0	0	No
Seed_139	0	0	0	0	0	0	0	0	21	No
Seed_140	0	0	0	21	0	0	0	0	0	No
Seed_141	0	0	0	0	0	21	0	0	0	No
Seed_142	0	0	0	0	0	21	0	0	0	No
Seed_143	0	0	0	0	0	0	0	18	0	No
Seed_144	0	0	0	0	0	18	0	0	0	No
Seed_145	0	18	0	0	0	0	0	0	0	No
Seed_146	0	0	17	0	0	0	0	0	0	No
Seed_147	0	0	0	16	0	0	0	0	0	No
Seed_148	0	0	14	0	0	0	0	0	0	No
Seed_149	0	0	0	0	13	0	0	0	0	No
Seed_150	0	0	0	0	0	0	11	0	0	No
Seed_151	0	0	0	11	0	0	0	0	0	No
Seed_152	0	0	0	0	11	0	0	0	0	No
Seed_153	0	11	0	0	0	0	0	0	0	No
Seed_154	0	0	0	0	0	0	9	0	0	No
Seed_155	0	0	0	9	0	0	0	0	0	No
Seed_156	0	0	0	0	8	0	0	0	0	No
Seed_157	0	0	0	0	0	0	7	0	0	No
Seed_158	0	0	0	0	7	0	0	0	0	Yes
Seed_159	0	0	0	0	0	0	6	0	0	No
Seed_160	0	0	0	0	0	0	6	0	0	No
Seed_161	0	0	0	0	6	0	0	0	0	Yes
Seed_162	0	0	0	0	0	6	0	0	0	No
Seed_163	0	0	0	0	0	5	0	0	0	No
Seed_164	0	5	0	0	0	0	0	0	0	No
Seed_165	0	0	5	0	0	0	0	0	0	No
Seed_166	0	0	0	0	0	0	0	3	0	No
Seed_167	0	0	0	0	0	0	0	3	0	No
Seed_168	0	0	0	3	0	0	0	0	0	No
Seed_169	0	0	0	0	0	0	0	3	0	No
Seed_170	0	0	0	3	0	0	0	0	0	No
Seed_171	0	0	0	3	0	0	0	0	0	No
Seed_172	0	0	0	3	0	0	0	0	0	No
Seed_173	0	0	0	3	0	0	0	0	0	No
Seed_174	0	0	0	0	3	0	0	0	0	No
Seed_175	0	0	0	0	0	0	0	0	2	No
Seed_176	0	0	0	2	0	0	0	0	0	No
Seed_177	0	0	0	0	2	0	0	0	0	No
Seed_178	0	0	0	0	0	2	0	0	0	No
Seed_179	0	2	0	0	0	0	0	0	0	No

## Sheet: Phylogeny
Leaf spot fungi	OTU Name	Kingdom	Phylum	Class	Order	Family	Genus	Species	GenBank accession numbers	Represent sequence
	Otu0001	k__Fungi(100)	p__Ascomycota(100)	c__Dothideomycetes(100)	o__Pleosporales(100)	f__Didymellaceae(100)	g__Allophoma(98)	s__Allophoma_cylindrispora(98)	MT908377	CAAGGTTTCCGTAGGTGAACCTGCGGAAGGATCATTACCTAGAGTTGCGGGCTTTGCCTGCCATCTCTTACCCATGTCTTTTGAGTACCTTCGTTTCCTCGGCGGGTCCGCCCGCCGACTGGACAACACTTAAACCCTTTGTAATTGAAATCAGCGTCTGAAAAAACTTAATAGTTACAACTTTCAACAACGGATCTCTTGGTTCTGGCATCGATGAAGAACGCAGCGAAATGCGATAAGTAGTGTGAATTGCAGAATTCAGTGAATCATCGAATCTTTGAACGCACATTGCGCCCCTTGGTATTCCATGGGGCATGCCTGTTCGAGCGTCATTTGTACCTTCAAGCTCTGCTTGGTGTTGGGTGTTTGTCTCGCCTCTGCGCGCAGACTCGCCTCAAA…
	Otu0002	k__Fungi(100)	p__Ascomycota(100)	c__Sordariomycetes(100)	o__Glomerellales(100)	f__Glomerellaceae(100)	g__Colletotrichum(100)	unclassified	MT908378	CAAGGTCTCCGTTGGTGAACCAGCGGAGGGATCATTACTGAGTTTACGCTCTATAACCCTTTGTGAACATACCTATAACTGTTGCTTCGGCGGGTAGGGTCTCCGCGACCCTCCCGGCCTCCCGCCTCCGGGCGGGTCGGCGCCCGCCGGAGGATAACCAAACTCTGATTTAACGACGTTTCTTCTGAGTGGTACAAGCAAATAATCAAAACTTTTAACAACGGATCTCTTGGTTCTGGCATCGATGAAGAACGCAGCGAAATGCGATAAGTAATGTGAATTGCAGAATTCAGTGAATCATCGAATCTTTGAACGCACATTGCGCCCGCCAGCATTCTGGCGGGCATGCCTGTTCGAGCGTCATTTCAACCCTCAAGCTCTGCTTGGTGTTGGGGCCCT…
	Otu0003	k__Fungi(100)	p__Ascomycota(100)	c__Dothideomycetes(100)	o__Pleosporales(100)	f__Pleosporaceae(100)	g__Alternaria(100)	unclassified	MT908379	CAAGGTCTCCGTAGGTGAACCTGCGGAGGGATCATTACACAAATATGAAGGCGGGCTGGAACCTCTCGGGGTTACAGCCTTGCTGAATTATTCACCCTTGTCTTTTGCGTACTTCTTGTTTCCTTGGTGGGTTCGCCCACCACTAGGACAAACATAAACCTTTTGTAATTGCAATCAGCGTCAGTAACAAATTAATAATTACAACTTTCAACAACGGATCTCTTGGTTCTGGCATCGATGAAGAACGCAGCGAAATGCGATAAGTAGTGTGAATTGCAGAATTCAGTGAATCATCGAATCTTTGAACGCACATTGCGCCCTTTGGTATTCCAAAGGGCATGCCTGTTCGAGCGTCATTTGTACCCTCAAGCTTTGCTTGGTGTTGGGCGTCTTGTCTCT…
	Otu0004	k__Fungi(100)	p__Ascomycota(100)	c__Sordariomycetes(100)	o__Glomerellales(100)	f__Glomerellaceae(100)	g__Colletotrichum(100)	unclassified	MT908380	CAAGGTCTCCGTTGGTGAACCAGCGGAGGGATCATTATCGAGTTACCGCTCCTTATAACCCTTTGTGAACATACCCCAAACGTTGCCTCGGCGGGCAGCCGGAGCCCAGCTCCGTCGCCCGGAGCCGCCGTCTCGGCGCGCCCCACCCGCCGGCGGACCACCAAACTCTATTTAAACGACGTCTCTTCTGAGTGGCACAAGCAAATAATCAAAACTTTTAACAACGGATCTCTTGGTTCTGGCATCGATGAAGAACGCAGCGAAATGCGATAAGTAATGTGAATTGCAGAATTCAGTGAATCATCGAATCTTTGAACGCACATTGCGCCCGCCAGCATTCTGGCGGGCATGCCTGTTCGAGCGTCATTTCAACCCTCAAGCACCGCTTGGCGTTGGGGC…
	Otu0005	k__Fungi(100)	p__Ascomycota(100)	c__Sordariomycetes(100)	o__Glomerellales(100)	f__Glomerellaceae(100)	g__Colletotrichum(100)	unclassified	MT908381	CAAGGTCTCCGTTGGTGAACCAGCGGAGGGATCATTACTGAGTTTACGCTCTACAACCCTTTGTGAACATACCTATAACTGTTGCTTCGGCGGGCAGGGTCTCCGTGACCCTCCCGGCCTCCCGCCCCCGGGCGGGTCGGCGCCCGCCGGAGGATAACCAAACTCTGATTTAACGACGTTTCTTCTGAGTGGTACAAGCAAATAATCAAAACTTTTAACAACGGATCTCTTGGTTCTGGCATCGATGAAGAACGCAGCGAAATGCGATAAGTAATGTGAATTGCAGAATTCAGTGAATCATCGAATCTTTGAACGCACATTGCGCCCGCCAGCATTCTGGCGGGCATGCCTGTTCGAGCGTCATTTCAACCCTCAAGCTCTGCTTGGTGTTGGGGCCCT…
	Otu0006	k__Fungi(100)	p__Ascomycota(100)	c__Dothideomycetes(100)	o__Pleosporales(100)	f__Didymellaceae(100)	g__Neodidymella(96)	s__Neodidymella_thailandicum(96)	MT908382	CAAGGTTTCCGTAGGTGAACCTGCGGAAGGATCATTACCTAGAGTTGTAGGCTTTGCCTGCTATCTCTTACCCATGTCTTTTGAGTACCTTCGTTTCCTCGGTGGGTTCGCCCGCCGATTGGACAAAACTTAAACCCTTTGTAGTTGCAATCAGCGTCTGAAAAAACTTAATAGTTACAACTTTCAACAACGGATCTCTTGGTTCTGGCATCGATGAAGAACGCAGCGAAATGCGATAAGTAGTGTGAATTGCAGAATTCAGTGAATCATCGAATCTTTGAACGCACATTGCGCCCCTTGGTATTCCATGGGGCATGCCTGTTCGAGCGTCATTTGTACCTTCAAGCTCTGCTTGGTGTTGGGTGTTTGTCTCGCCTTTGCGTGTAGACTCGCCTCAAA…
	Otu0007	k__Fungi(100)	p__Ascomycota(100)	c__Sordariomycetes(100)	o__Hypocreales(100)	f__Bionectriaceae(100)	g__Clonostachys(89)	unclassified	MT908383	CAAGGTCTCCGTTGGTGAACCAGCGGAGGGATCATTACCGAGTTTACAACTCCCAAACCCATGTGAACATACCTACTGTTGCTTCGGCGGGATTGCCCCGGGCGCCTCGTGTGCCCCGGATCAGGCGCCCGCCTAGGAAACTTAACTCTTGTTTTATTTTGGAATCTTCTGAGTAGTTTTTACAAATAAATAAAAACTTTCAACAACGGATCTCTTGGTTCTGGCATCGATGAAGAACGCAGCGAAATGCGATAAGTAATGTGAATTGCAGAATTCAGTGAATCATCGAATCTTTGAACGCACATTGCGCCCGCCAGTATTCTGGCGGGCATGCCTGTCTGAGCGTCATTTCAACCCTCATGCCCCTAGGGCGTGGTGTTGGGGATCGGCCAAAGCCCG…
	Otu0008	k__Fungi(100)	p__Ascomycota(100)	c__Sordariomycetes(100)	o__Glomerellales(100)	f__Glomerellaceae(100)	g__Colletotrichum(100)	s__Colletotrichum_boninense(83)	MT908384	CAAGGTCTCCGTTGGTGAACCAGCGGAGGGATCATTACTGAGTTACCGCTCTATAACCCTTTGTGAACATACCTACAACTGTTGCTTCGGCGGGTAGGCCGTCCCCTGAAAAGGACGCCTCCCGGCCCGGACCGGACCCCCCGCGGGACCGGACCCGGCGCCCGCCGGAGGATAACCAAACTCTATTGTAACGACGTTTCTTCTGAGTGGCATAAGCAAAATAATCAAAACTTTTAACAACGGATCTCTTGGTTCTGGCATCGATGAAGAACGCAGCGAAATGCGATAAGTAATGTGAATTGCAGAATTCAGTGAATCATCGAATCTTTGAACGCACATTGCGCCCGCCAGCATTCTGGCGGGCATGCCTGTTCGAGCGTCATTTCAACCCTCAAGCTC…
	Otu0009	k__Fungi(100)	p__Ascomycota(100)	c__Sordariomycetes(100)	o__Xylariales(100)	f__Xylariaceae(100)	g__Xylaria(100)	s__Xylaria_apiculata(100)	MT908385	CAAGGTCTCCGTTGGTGAACCAGCGGAGGGATCATTAAAGAGTTAAAAACAACTCCTAAACCCATGTGAAACCTACCTTTGTTGCCTCGGCAGGTCTGCAACTTACCCTGAGGGTACCTACCCTGTAGGTACCTTACCCGGTAGTTGCGGGCATAACCTGCCGGTGGTCTACTAAACTCTGTTTACTATGTCATTCTGAATAATATAACTAAATAAGTTAAAACTTTCAACAACGGATCTCTTGGTTCTGGCATCGATGAAGAACGCAGCGAAATGCGATAAGTAATGTGAATTGCAGAATTCAGTGAATCATCGAATCTTTGAACGCACATTGCGCCCATTAGTATTCTAGTGGGCATGCCTGTTCGAGCGTCATTTCAACCCTTAAGCCCTGTTGCT…
	Otu0010	k__Fungi(100)	p__Ascomycota(100)	c__Dothideomycetes(100)	o__Pleosporales(100)	f__Didymellaceae(100)	unclassified	unclassified	MT908386	CAAGGTTTCCGTAGGTGAACCTGCGGAAGGATCATTACCTAGAGTTGCGGGCTTTGCCTGCCATCTCTTACCCATGTCTTTTGAGTACCTTCGTTTCCTCGGCGGGTCCGCCCGCCGACTGGACAACACTTAAACCCTTTGTAATTGAAATCAGCGTCTGAAAAAACTTAATAGTTACAACTTTCAACAACGGATCTCTTGGTTCTGGCATCGATGAAGAACGCAGCGAAATGCGATAAGTAGTGTGAATTGCAGAATTCAGTGAATCATCGAATCTTTGAACGCACATTGCGCCCCTTGGTATTCCATGGGGCATGCCTGTTCGAGCGTCATTTGTACCTTCAAGCCTTGCTTGGTGTTGGGTGTTTGTCTCGCCTCTGCGCGCAGACTCGCCTCAAA…
	Otu0011	k__Fungi(100)	p__Ascomycota(100)	c__Sordariomycetes(100)	o__Xylariales(100)	unclassified	unclassified	unclassified	MT908387	CAAGGTCTCCGTTGGTGAACCAGCGGAGGGATCATTATAGAGTTTTCTAAACTCCCAACCCATGTGAACTTACCATTGTTGCCTCGGCAGAAGCTGCTCGGTGCACCCTACCTTGGAACGGCCTACCCTGTAGCGCCTTACCCTGGAACGGCTTACCCTGTAACGGCTGCCGGTGGACTACCAAACTCTTGTTATTTTATTGTAATCTGAGCGTCTTATTTTAATAAGTCAAAACTTTCAACAACGGATCTCTTGGTTCTGGCATCGATGAAGAACGCAGCGAAATGCGATAAGTAATGTGAATTGCAGAATTCAGTGAATCATCGAATCTTTGAACGCACATTGCGCCCATTAGTATTCTAGTGGGCATGCCTGTTCGAGCGTCATTTCAACCCTTAA…
	Otu0012	k__Fungi(100)	p__Ascomycota(100)	c__Sordariomycetes(100)	o__Glomerellales(100)	f__Glomerellaceae(100)	g__Colletotrichum(100)	s__Colletotrichum_boninense(90)	MT908388	CAAGGTCTCCGTTGGTGAACCAGCGGAGGGATCATTACTGAGTTACCGCTCTATAACCCTTTGTGAACATACCTACAACTGTTGCTTCGGCGGGTAGGCCGTCCCCTGAAAAGGACGCCTCCCGGCCCGGACCGGACCCCCCGCGGGACCGGACCCGGCGCCCGCCGGAGGATAACCAAACTCTATTGTAACGACGTTTCTTCTGAGTGGCATAAGCAAAATAATCAAAACTTTTAACAACGGATCTCTTGGTTCTGGCATCGATGAAGAACGCAGCGAAATGCGATAAGTAATGTGAATTGCAGAATTCAGTGAATCATCGAATCTTTGAACGCACATTGCGCCCGCCAGCATTCTGGCGGGCATGCCTGTTCGAGCGTCATTTCAACCCTCAAGCTC…
	Otu0013	k__Fungi(100)	p__Ascomycota(100)	c__Dothideomycetes(100)	o__Botryosphaeriales(100)	f__Botryosphaeriaceae(100)	g__Neofusicoccum(100)	s__Neofusicoccum_parvum(94)	MT908389	CAAGGTTTCCGTAGGTGAACCTGCGGAAGGATCATTACCGAGTTGATTCGAGCTCCGGCTCGACTCTCCCACCCAATGTGTACCTACCTCTGTTGCTTTGGCGGGCCGCGGTCCTCCGCACCGGCGCCCTTCGGGGGGCTGGCCAGCGCCCGCCAGAGGACCATAAAACTCCAGTCAGTGAACTTCGCAGTCTGAAAAACAAGTTAATAAACTAAAACTTTCAACAACGGATCTCTTGGTTCTGGCATCGATGAAGAACGCAGCGAAATGCGATAAGTAATGTGAATTGCAGAATTCAGTGAATCATCGAATCTTTGAACGCACATTGCGCCCCTTGGTATTCCGAGGGGCATGCCTGTTCGAGCGTCATTTCAACCCTCAAGCTCTGCTTGGTATTGG…
	Otu0014	k__Fungi(100)	p__Ascomycota(100)	c__Sordariomycetes(100)	o__Xylariales(100)	f__Xylariaceae(100)	g__Nemania(100)	s__Nemania_diffusa(100)	MT908390	CAAGGTCTCCGTTGGTGAACCAGCGGAGGGATCATTAAAGAGTGTAATAACTCCCAAACCCATGTGAACATACCTCATGTTGCCTCGGCAGGTCGCACTTTTCTCGTAGGTCCTACCCTGTAGGCCCTACCCGGAAGGCGCGGGTACCCCTGCCGGCGGCCCACGAAACTCTGTCTCATAGTTGAATTCTGAACCTATAACTAAATAAGTTAAAACTTTCAACAACGGATCTCTTGGTTCTGGCATCGATGAAGAACGCAGCGAAATGCGATAAGTAATGTGAATTGCAGAATTCAGTGAATCATCGAATCTTTGAACGCACATTGCGCCCATTAGTATTCTAGTGGGCATGCCTGTTCGAGCGTCATTTCAACCCTTAAGCCCCTGTTGCTTAGCGTT…
	Otu0015	k__Fungi(100)	p__Ascomycota(100)	c__Sordariomycetes(100)	o__Glomerellales(100)	f__Glomerellaceae(100)	g__Colletotrichum(100)	unclassified	MT908391	CAAGGTCTCCGTTGGTGAACCAGCGGAGGGATCATTATCGAGTTACCGCTCCTTATAACCCTTTGTGAACATACCCCAAACGTTGCCTCGGCGGGCAGCCGGAGCCCAGCTCCGTCGCCCGGAGCCGCCGTCTCGGCGCGCCCCACCCGCCGGCGGACCACCAAATTCTATTTAAACGACGTCTCTTCTGAGTGGCACAAGCAAATAATCAAAACTTTTAACAACGGATCTCTTGGTTCTGGCATCGATGAAGAACGCAGCGAAATGCGATAAGTAATGTGAATTGCAGAATTCAGTGAATCATCGAATCTTTGAACGCACATTGCGCCCGCCAGCATTCTGGCGGGCATGCCTGTTCGAGCGTCATTTCAACCCTCAAGCACCGCTTGGCGTTGGGGC…
	Otu0016	k__Fungi(100)	p__Ascomycota(100)	c__Sordariomycetes(100)	o__Glomerellales(100)	f__Glomerellaceae(100)	g__Colletotrichum(100)	s__Colletotrichum_guajavae(94)	MT908392	CAAGGTCTCCGTTGGTGAACCAGCGGAGGGATCATTACTGAGTTACCGCTCTATAACCCTTTGTGAACATACCTAACCGTTGCTTCGGCGGGCAGGGGAAGCCTCTCGCGGGCCTCCCCTCCCGGCGCCGGCCCCCACCACGGGGACGGGGCGCCCGCCGGAGGAAACCAAACTCTATTTACACGACGTCTCTTCTGAGTGGCACAAGCAAATAATTAAAACTTTTAACAACGGATCTCTTGGTTCTGGCATCGATGAAGAACGCAGCGAAATGCGATAAGTAATGTGAATTGCAGAATTCAGTGAATCATCGAATCTTTGAACGCACATTGCGCTCGCCAGCATTCTGGCGAGCATGCCTGTTCGAGCGTCATTTCAACCCTCAAGCACCGCTTGGTT…
	Otu0017	k__Fungi(100)	p__Ascomycota(100)	c__Sordariomycetes(100)	o__Diaporthales(100)	f__Diaporthaceae(100)	g__Diaporthe(100)	s__Diaporthe_masirevicii(80)	MT908393	CAAGGTCTCCGTTGGTGAACCAGCGGAGGGATCATTGCTGGAACGCGCTTCGGCGCACCCAGAAACCCTTTGTGAACTTATACCTATTGTTGCCTCGGCGCAGGCCGGCCTCTTCACTGAGGCCCCCTGGAAACAGGGAGCAGCCCGCCGGCGGCCAACCAAACTCTTGTTTCTATAGTGAATCTCTGAGTAAAAAAACATAAATGAATCAAAACTTTCAACAACGGATCTCTTGGTTCTGGCATCGATGAAGAACGCAGCGAAATGCGATAAGTAATGTGAATTGCAGAATTCAGTGAATCATCGAATCTTTGAACGCACATTGCGCCCTCTGGTATTCCGGAGGGCATGCCTGTTCGAGCGTCATTTCAACCCTCAAGCCTGGCTTGGTGATGGGGC…
	Otu0018	k__Fungi(100)	p__Ascomycota(100)	c__Sordariomycetes(100)	o__Trichosphaeriales(100)	f__Trichosphaeriaceae(100)	g__Nigrospora(100)	unclassified	MT908394	CAAGGTCTCCGTTGGTGAACCAGCGGAGGGATCATTACAGAGTTATCCAACTCCCAAACCCATGTGAACATATCTCTTTGTTGCCTCGGCGCAAGCTACCCGGGACCTCGCGCCCCGGGCGGCCCGCCGGCGGACACACCAAACTCTGTTATCTTCGTTGATTATCTGAGTGTCTTATTTAATAAGTCAAAACTTTCAACAACGGATCTCTTGGTTCTGGCATCGATGAAGAACGCAGCGAAATGCGATAAGTAATGTGAATTGCAGAATTCAGTGAATCATCGAATCTTTGAACGCACATTGCGCCCATTAGTATTCTAGTGGGCATGCCTGTTCGAGCGTCATTTCAACCCCTAAGCACAGCTTATTGTTGGGCGTCTACGTCTGTAGTGCCTCAAA…
	Otu0019	k__Fungi(100)	p__Ascomycota(100)	c__Sordariomycetes(100)	o__Diaporthales(100)	f__Diaporthaceae(100)	g__Diaporthe(100)	s__Diaporthe_sojae(97)	MT908395	CAAGGTCTCCGTTGGTGAACCAGCGGAGGGATCATTGCTGGAACGCGCTTCGGCGCACCCAGAAACCCTTTGTGAACTTATACCTATTGTTGCCTCGGCGTAGGCCGGCCTCTTCACTGAGGCCCCCTGGAAACAGGGAGCAGCCCGCCGGCGGCCAACCAAACTCTTGTTTCTACAGTGAATCTCTGAGTAAAAAACATAAATGAATCAAAACTTTCAACAACGGATCTCTTGGTTCTGGCATCGATGAAGAACGCAGCGAAATGCGATAAGTAATGTGAATTGCAGAATTCAGTGAATCATCGAATCTTTGAACGCACATTGCGCCCTCTGGTATTCCGGAGGGCATGCCTGTTCGAGCGTCATTTCAACCCTCAAGCCTGGCTTGGTGATGGGGCA…
	Otu0020	k__Fungi(100)	p__Ascomycota(100)	c__Dothideomycetes(100)	o__Pleosporales(100)	f__Didymellaceae(100)	g__Remotididymella(85)	s__Remotididymella_destructiva(85)	MT908396	CAAGGTTTCCGTAGGTGAACCTGCGGAAGGATCATTACCTAGAGTTGTAGGCTTTGCCTGCTATCTCTTACCCATGTCTTTTGAGTACCTTCGTTTCCTCGGCGGGTCCGCCCGCCGATTGGACAAAACTTAAACCCTTTGTAGTTGCAATCAGCGTCTGACAAAACTTAATAGTTACAACTTTCAACAACGGATCTCTTGGTTCTGGCATCGATGAAGAACGCAGCGAAATGCGATAAGTAGTGTGAATTGCAGAATTCAGTGAATCATCGAATCTTTGAACGCACATTGCGCCCCTTGGTATTCCATGGGGCATGCCTGTTCGAGCGTCATTTGTACCTTCAAGCTCTGCTTGGTGTTGGGTGTTTGTCTCGCCTTTGCGTGTAGACTCGCCTCAAA…
	Otu0021	k__Fungi(100)	p__Ascomycota(100)	c__Dothideomycetes(100)	o__Pleosporales(100)	f__Didymosphaeriaceae(100)	g__Pseudopithomyces(100)	s__Pseudopithomyces_chartarum(95)	MT908397	CAAGGTTTCCGTAGGTGAACCTGCGGAAGGATCATTAACCTTTCAAATCAGGGTGCGGCGCGGCCCCCGAGGAGCGGAAACAATCCTTGGGAGGTATGCGGGGGCTTCGAGCCCCCCATTTACGCACGCACGACTGCCATCCTTACTTTACGAGCACCTTCTGTTCTCCCTCGGCGGGGCAACCTGCCGTTGGAACCGAATAAACTCTTTTTGCATCTAGCATTACCTGTTCCGAAACAAACAATCGTTACAACTTTCAACAATGGATCTCTTGGCTCTGGCATCGATGAAGAACGCAGCGAAATGCGATAAGTAGTGTGAATTGCAGAATTCAGTGAATCATCGAATCTTTGAACGCACATTGCGCCCCTCGGTATTCCGTGGGGCATGCCTGTTCGA…
	Otu0022	k__Fungi(100)	p__Ascomycota(100)	c__Sordariomycetes(100)	o__Xylariales(100)	f__Xylariaceae(100)	g__Nemania(100)	s__Nemania_diffusa(100)	MT908398	CAAGGTCTCCGTTGGTGAACCAGCGGAGGGATCATTAAAGAGTGTAATAACTCCCAAACCCATGTGAACATACCTCATGTTGCCTCGGCAGGTCGCGCCCCCTCGTAGGCCCTACCCTGTAAGGCTTACCCGGAAGGCGCGGGTACTCCTGCCGGCGGCCCACGAAACTCTGTCTCATCGTTGAATTCTGAACCTATAACTAAATAAGTTAAAACTTTCAACAACGGATCTCTTGGTTCTGGCATCGATGAAGAACGCAGCGAAATGCGATAAGTAATGTGAATTGCAGAATTCAGTGAATCATCGAATCTTTGAACGCACATTGCGCCCATTAGTATTCTAGTGGGCATGCCTGTTCGAGCGTCATTTCAACCCTTAAGCCCTTGTTGCTTAGCGTTG…
	Otu0023	k__Fungi(100)	p__Ascomycota(100)	c__Sordariomycetes(100)	o__Glomerellales(100)	f__Glomerellaceae(100)	g__Colletotrichum(100)	unclassified	MT908399	CAAGGTCTCCGTTGGTGAACCAGCGGAGGGATCATTACTGAGTTACCGCTCTATAACCCTTTGTGAACATACCTACAACTGTTGCTTCGGCGGGTAGGCCGTCCCCTGAAAAGGACGCCTCCCGGCCCGGACCGGACCCCCCGTGGGGCCGGACTCGGCGCCCGCCGGAGGATAACCAAACGCTATTTTAACGACGTTTCTTCTGAGTGGCATAAGCAAAATAATCAAAACTTTTAACAACGGATCTCTTGGTTCTGGCATCGATGAAGAACGCAGCGAAATGCGATAAGTAATGTGAATTGCAGAATTCAGTGAATCATCGAATCTTTGAACGCACATTGCGCCCGCCAGCATTCTGGCGGGCATGCCTGTTCGAGCGTCATTTCAACCCTCAAGCTC…
	Otu0024	k__Fungi(100)	p__Ascomycota(100)	c__Sordariomycetes(100)	o__Xylariales(100)	f__Xylariaceae(100)	g__Nodulisporium(84)	s__Nodulisporium_sp(84)	MT908400	CAAGGTCTCCGTTGGTGAACCAGCGGAGGGATCATTAAAGAGAGCCTAAAAAACTCCCGCAAAACCCCATGTGAACATACCATACGTTGCCTCGGCAGGCCCCAGACGCGCCTAGCGCGCGCACCCCCAGGGGGGGCGCGGCTGGGACCTGCCGGCGGCCCAAGCAAACCCTGTCGTCACTGAATTCTGAGCCCGCATGTAGGAAATTAAGTTAAAACTTTCAACAACGGATCTCTTGGTTCTGGCATCGATGAAGAACGCAGCGAAATGCGATAAGTAATGTGAATTGCAGAATTCAGTGAATCATCGAATCTTTGAACGCACATTGCGCCCGCCAGTATTCTGGCGGGCATGCCTGTTCGAGCGTCATTTCAACCCCTTAAGCCCCTGTTGCTTAGC…
	Otu0025	k__Fungi(100)	p__Ascomycota(100)	c__Sordariomycetes(100)	o__Glomerellales(100)	f__Glomerellaceae(100)	g__Colletotrichum(100)	s__Colletotrichum_clavatum(100)	MT908401	CAAGGTCTCCGTTGGTGAACCAGCGGAGGGATCATTACTGAGTTACCGCTCTACAACCCTTTGTGAACATACCTAACCGTTGCTTCGGCGGGCAGGGGAAGCCTCTCGTGGGCGGACCCTCCCGGCGCCGGCCCCGTCACGGGGGCGGAGCGCCCGCCGGAGGAAACCAAACTCTATTTACACGACGTCTCTTCTGAGTGGCACAAGCAAATAATTAAAACTTTTAACAACGGATCTCTTGGTTCTGGCATCGATGAAGAACGCAGCGAAATGCGATAAGTAATGTGAATTGCAGAATTCAGTGAATCATCGAATCTTTGAACGCACATTGCGCTCGCCAGCATTCTGGCGAGCATGCCTGTTCGAGCGTCATTTCAACCCTCAAGCACCGCTTGGTTT…
	Otu0026	k__Fungi(100)	p__Ascomycota(100)	c__Sordariomycetes(100)	o__Glomerellales(100)	f__Glomerellaceae(100)	g__Colletotrichum(100)	unclassified	MT908402	CAAGGTCTCCGTTGGTGAACCAGCGGAGGGATCATTACTGAGTTTACGCTCTACAACCCTTTGTGAACATACCTACAACTGTTGCTTCGGCGGGTAGGGTCTCCGCGACCCTCCCGGCCTCCCGCCTCCGGGCGGGTCGGCGCCCGCCGGAGGATAACCAAACTCTGATTTAACGACGTTTCTTCTGAGTGGTACAAGCAAATAATCAAAACTTTTAACAACGGATCTCTTGGTTCTGGCATCGATGAAGAACGCAGCGAAATGCGATAAGTAATGTGAATTGCAGAATTCAGTGAATCATCGAATCTTTGAACGCACATTGCGCCCGCCAGCATTCTGGCGGGCATGCCTGTTCGAGCGTCATTTCAACCCTCAAGCTCTGCTTGGTGTTGGGGCCCT…
	Otu0027	k__Fungi(100)	p__Ascomycota(100)	c__Sordariomycetes(100)	o__Xylariales(100)	f__Apiosporaceae(100)	g__Arthrinium(100)	s__Arthrinium_hydei(100)	MT908403	CAAGGTCTCCGTTGGTGAACCAGCGGAGGGATCATTACAGAGTTATACAACTCCCATACCATTTGCCAACTTACTCAGTTATGCCTCGGCGTAAGCTCCGTACGGGGCTGCTGGGTGCGTTGCGGGCGACAGCTACCCTGTAGCTTACCCTGTAGCGCTACCCTGTAGCGTACCCTGCGGCGGCCCGCCGGTGGAAACGAAACTCTTGTTTTATTGTATCGTCTGAGCGTCTTATTTTAATAAGTTAAAACTTTCAACAACGGATCTCTTGGTTCTGGCATCGATGAAGAACGCAGCGAAATGCGATAAGTAATGTGAATTGCAGAATTCAGTGAATCATCGAATCTTTGAACGCACATTGCGCCCATCAGTATTCTGGTGGGCATGCCTGTTCGAGCG…
	Otu0028	k__Fungi(100)	p__Ascomycota(100)	c__Sordariomycetes(100)	o__Glomerellales(100)	f__Glomerellaceae(100)	g__Colletotrichum(100)	unclassified	MT908404	CAAGGTCTCCGTTGGTGAACCAGCGGAGGGATCATTATCGAGTTACCACTCTATAACCCTTTGTGAACATACCTACATGTTGCTTCGGCGGTCGGCCCCCCGGGCCCCCGGCCCCGCTCACGCGGGGCGTCCGCCGGAGGATAACCAAACTCTGATTTAACGACGTTTCTTCTGAGTGGCACAAGCAAATAATCAAAACTTTTAACAACGGATCTCTTGGTTCTGGCATCGATGAAGAACGCAGCGAAATGCGATAAGTAATGTGAATTGCAGAATTCAGTGAATCATCGAATCTTTGAACGCACATTGCGCCCGCCAGCATTCTGGCGGGCATGCCTGTTCGAGCGTCATTTCAACCCTCAAGCACTGCTTGGTGTTGGGGCTCTACGGTTGACGTAG…
	Otu0029	k__Fungi(100)	p__Ascomycota(100)	c__Sordariomycetes(100)	o__Glomerellales(100)	f__Glomerellaceae(100)	g__Colletotrichum(100)	unclassified	MT908405	CAAGGTCTCCGTTGGTGAACCAGCGGAGGGATCATTACTGAGTTTACGCTCTATAACCCTTTGTGAACATACCTATAACTGTTGCTTCGGCGGGTAGGGTCTCCGTGACCCTCCCGGCCTCCCGCCCCCGGGCGGGTCGGCGCCCGCCGGAGGATAACCAAACTCTGATTTAACGACGTTTCTTCTGAGTGGTACAAGCAAATAATCAAAACTTTTAACAACGGATCTCTTGGTTCTGGCATCGATGAAGAACGCAGCGAAATGCGATAAGTAATGTGAATTGCAGAATTCAGTGAATCATCGAATCTTTGAACGCACATTGCGCCCGCCAGCATTCTGGCGGGCATGCCTGTTCGAGCGTCATTTCAACCCTCAAGCTCTGCTTGGTGTTGGGGCCCT…
	Otu0030	k__Fungi(100)	p__Ascomycota(100)	c__Sordariomycetes(100)	o__Hypocreales(100)	f__Bionectriaceae(100)	g__Clonostachys(97)	s__Clonostachys_rosea(95)	MT908406	CAAGGTCTCCGTTGGTGAACCAGCGGAGGGATCATTACCGAGTTTACAACTCCCAAACCCATGTGAACATACCTACTGTTGCTTCGGCGGGATTGCCCCGGGCGCCTCGTGTGCCCCGGATCAGGCGCCCGCCTAGGAAACTCAACTCTTGTTTTATTTTGGAATCTTCTGAGTAGTTTTTACAAATAAATAAAAACTTTCAACAACGGATCTCTTGGTTCTGGCATCGATGAAGAACGCAGCGAAATGCGATAAGTAATGTGAATTGCAGAATTCAGTGAATCATCGAATCTTTGAACGCACATTGCGCCCGCCAGTATTCTGGCGGGCATGCCTGTCTGAGCGTCATTTCAACCCTCATGCCCCTAGGGCGTGGTGTTGGGGATCGGCCAAAGCCCG…
	Otu0031	k__Fungi(100)	p__Ascomycota(100)	c__Sordariomycetes(100)	o__Glomerellales(100)	f__Glomerellaceae(100)	g__Colletotrichum(100)	s__Colletotrichum_cymbidiicola(99)	MT908407	CAAGGTCTCCGTTGGTGAACCAGCGGAGGGATCATTACTGAGTTACCGCTCTATAACCCTTTGTGAACATACCTACAACTGTTGCTTCGGCGGGTAGGCCGTCCCCTGAAAAGGACGCCTCCCGGCCCGGACCGGACCCCCTGTGGGGCCGGACTCGGCGCCCGCCGGAGGATAACCAAACGCTATTTTAACGACGTTTCTTCTGAGTGGCATAAGCAAAATAATCAAAACTTTTAACAACGGATCTCTTGGTTCTGGCATCGATGAAGAACGCAGCGAAATGCGATAAGTAATGTGAATTGCAGAATTCAGTGAATCATCGAATCTTTGAACGCACATTGCGCCCGCCAGCATTCTGGCGGGCATGCCTGTTCGAGCGTCATTTCAACCCTCAAGCTC…
	Otu0032	k__Fungi(100)	p__Ascomycota(100)	c__Sordariomycetes(100)	o__Trichosphaeriales(100)	f__Trichosphaeriaceae(100)	g__Nigrospora(100)	s__Nigrospora_oryzae(100)	MT908408	CAAGGTCTCCGTTGGTGAACCAGCGGAGGGATCATTACAGAGTTATCCAACTCCCAAACCCATGTGAACTTATCTCTTTGTTGCCTCGGCGCAAGCTACCCGGGACCTCGCGCCCCGGGCGGCCCGCCGGCGGACAAACCAAAACTCTTGTTATCTTAGTTGATTATCTGAGTGTCTTATTTAATAAGTCAAAACTTTCAACAACGGATCTCTTGGTTCTGGCATCGATGAAGAACGCAGCGAAATGCGATAAGTAATGTGAATTGCAGAATTCAGTGAATCATCGAATCTTTGAACGCACATTGCGCCCATTAGTATTCTAGTGGGCATGCCTGTTCGAGCGTCATTTCAACCCCTAAGCACAGCTTATTGTTGGGAACCTACGGCTTCGTAGTTCCT…
	Otu0033	k__Fungi(100)	p__Ascomycota(100)	c__Sordariomycetes(100)	o__Diaporthales(100)	f__Diaporthaceae(100)	g__Diaporthe(100)	s__Diaporthe_novem(100)	MT908409	CAAGGTCTCCGTTGGTGAACCAGCGGAGGGATCATTGCTGGAACGCGCTTCGGCGCACCCAGAAACCCTTTGTGAACTTATACCCACTGTTGCCTCGGCGCAGGCCGGCCTCTTCACTGAGGCCCCCTGGAAACAGGGAGCAGCCCGCCGGTGGCCAACTAAACTCTGTTTCTATAGTGAATCTCTGAGTAAAAAACATAAATGAATCAAAACTTTCAACAACGGATCTCTTGGTTCTGGCATCGATGAAGAACGCAGCGAAATGCGATAAGTAATGTGAATTGCAGAATTCAGTGAATCATCGAATCTTTGAACGCACATTGCGCCCTCTGGTATTCCGGAGGGCATGCCTGTTCGAGCGTCATTTCAACCCTCAAGCCTGGCTTGGTGATGGGGCAC…
	Otu0034	k__Fungi(100)	p__Ascomycota(100)	c__Dothideomycetes(100)	o__Pleosporales(100)	f__Didymellaceae(100)	g__Stagonosporopsis(100)	s__Stagonosporopsis_cucurbitacearum(97)	MT908410	CAAGGTTTCCGTAGGTGAACCTGCGGAAGGATCATTACCTAGAGTTGCGGGCTTTGCCTGCCATCTCTTACCCATGTCTTTTGAGTACCTTCGTTTCCTCGGCGGGTTCGCCCGCCGATTGGACAAAACTTAAACCCTTTGTAATTGAAATCAGCGTCTGAAAAAAACATAATAGTTACAACTTTCAACAACGGATCTCTTGGTTCTGGCATCGATGAAGAACGCAGCGAAATGCGATAAGTAGTGTGAATTGCAGAATTCAGTGAATCATCGAATCTTTGAACGCACATTGCGCCCCTTGGTATTCCATGGGGCATGCCTGTTCGAGCGTCATTTGTACCTTCAAGCTCTGCTTGGTGTTGGGTGTTTGTCTCGCCTCTGCGCGCAGACTCGCCTCAA…
	Otu0035	k__Fungi(100)	p__Ascomycota(100)	c__Sordariomycetes(100)	o__Trichosphaeriales(100)	f__Trichosphaeriaceae(100)	g__Nigrospora(100)	s__Nigrospora_pyriformis(100)	MT908411	CAAGGTCTCCGTTGGTGAACCAGCGGAGGGATCATTACAGAGTTATCCAACTCCCAAACCCATGTGAACTTATCTCTTTGTTGCCTCGGCGCAAGCTACCCGGGACCTCGCGCCCCGGGCGGCCCGCCGGCGGACAAACCAAACTCTGTTATCTTCGTTGATTATCTGAGTGTCTTATTTAATAAGTCAAAACTTTCAACAACGGATCTCTTGGTTCTGGCATCGATGAAGAACGCAGCGAAATGCGATAAGTAATGTGAATTGCAGAATTCAGTGAATCATCGAATCTTTGAACGCACATTGCGCCCATTAGTATTCTAGTGGGCATGCCTGTTCGAGCGTCATTTCAACCCCTAAGCACAGCTTATTGTTGGGAATCTACGCCCTAGTAGTTCCTCA…
	Otu0036	k__Fungi(100)	p__Ascomycota(100)	c__Sordariomycetes(100)	o__Hypocreales(100)	f__Hypocreales_fam_Incertae_sedis(100)	g__Sarocladium(100)	s__Sarocladium_kiliense(100)	MT908412	CAAGGTCTCCGTTGGTGAACCAGCGGAGGGATCATTACCAGAGTGCCCTAGGCTCTCCAACCCATTGTGAACATACCTATCGTTCCCTCGGCGGGCTCAGCGCGCGGTGCCTCCGGGCTCCGGGCGTCCGCCGGGGACAACCAAACTCTGATTTTATTGTGAATCTCTGAGGGGCGAAAGCCCGAAAACAAAATGAATCAAAACTTTCAACAACGGATCTCTTGGCTCTGGCATCGATGAAGAACGCAGCGAAATGCGATAAGTAATGTGAATTGCAGAATTCAGTGAATCATCGAATCTTTGAACGCACATTGCGCCCGCCGGCACTCCGGCGGGCATGCCTGTCCGAGCGTCATTTCAACCCTCAGGACCCCCTTTCGGGGGGGACCTGGTGCTGGG…
	Otu0037	k__Fungi(100)	p__Ascomycota(100)	c__Sordariomycetes(94)	unclassified	unclassified	unclassified	unclassified	MT908413	CAAGGTCTCCGTTGGTGAACCAGCGGAGGGATCATTAAAAAGCGAGTCTCGCGACTCTCAAACCCTTTGTGAACTTATTCAGTTGAGCTGCTTCGGCAGGTCGCCCCCGGGTGGCCTGCCGGCCGGCTCGCCAACCAAACTCTTTGTTATCTTAAGGACCTCTGAGTTAAAAACAAAATCTATTAAAACTTTCAACAACGGATCTCTTGGTTCTGGCATCGATGAAGAACGCAGCGAAATGCGATAAGTAATGTGAATTGCAGAATTCAGTGAATCATCGAATCTTTGAACGCACATTGCGCCCTCTAGTATTCTGGAGGGCATGCCTGTTCGAGCGTCATTTCAACCCCTCTATACCCTTGGGTGTAGGTGTTGAGGGCCTGCGGAAACGCAGCCCTC…
	Otu0038	k__Fungi(100)	p__Ascomycota(100)	c__Dothideomycetes(100)	o__Pleosporales(100)	f__Didymosphaeriaceae(100)	g__Tremateia(100)	s__Tremateia_sp(100)	MT908414	CAAGGTCTCCGTAGGTGAACCTGCGGAGGGATCATTAAGATGCGCACAGCCTCTGCGCGCGGCGGCCCACCAGCTGCCGCACGCACGCCTTGCATCCTCGATATTACAGCACCTTGCGTTCTCCTTCGGCGGGTCGACCCGCCGTCGGAACCAAAACACCCACCTGCGAGTGGTAAAGGATGTGGGAGGATGGTCCGGCCTCTGCAGTCATGCTGGACCTCTGGTCGTTGGGATTTCCCCCTCGACCCCCCTTCCTTTGCTCGCAGCAATACCCGTTCCGAAACAAACAATCGTTACAACTTTCAACAATGGATCTCTTGGCTCTGGCATCGATGAAGAACGCAGCGAAATGCGATAAGTAGTGTGAATTGCAGAATTCAGTGAATCATCGAATCTTTG…
	Otu0039	k__Fungi(100)	p__Ascomycota(100)	c__Sordariomycetes(100)	o__Diaporthales(100)	f__Diaporthaceae(100)	g__Diaporthe(100)	s__Diaporthe_sojae(98)	MT908415	CAAGGTCTCCGTTGGTGAACCAGCGGAGGGATCATTGCTGGAACGCGCTTCGGCGCACCCAGAAACCCTTTGTGAACTTATACCTATTGTTGCCTCGGCGTAGGCCGGCCTCTTCACTGAGGCCCCCTGGAAACAGGGAGCAGCCCGCCGGCGGCCAACCAAACTCTTGTTTCTACAGTGAATCTCTGAGTAAAAAACATAAATGAATCAAAACTTTCAACAACGGATCTCTTGGTTCTGGCATCGATGAAGAACGCAGCGAAATGCGATAAGTAATGTGAATTGCAGAATTCAGTGAATCATCGAATCTTTGAACGCACATTGCGCCCTCTGGTATTCCGGAGGGCATGCCTGTTCGAGCGTCATTTCAACCCTCAAGCCTGGCTTGGTGATGGGGCA…
	Otu0040	k__Fungi(100)	p__Ascomycota(100)	c__Leotiomycetes(100)	o__Rhytismatales(100)	f__Rhytismataceae(100)	g__Leptostroma(100)	s__Leptostroma_sp(100)	MT908416	CAAGGTTTCCGTAGGTGAACCTGCGGAAGGATCATTACAACGAAACGGCGCCCTCACCGGCGCCGGTTCTCAAACCACTGCGTATGAAGCTCTCGAGGTTGCCTCCCGGCTGGCGTGCGGCTCCCGCGCGCCCGCCGGGGGGGTCAACAGCCCGAGACTCGTTTCCTTCGCGGGGTACCCCCCCGCGGCAGGACGCTACCAAACATTTTGTCAAGATGTCATCGTCTGAACCTATTGAAAAAATAGAAAATACAACTTTTAACAATGGATCTCTTGGCTCCGGCATCGATGAAGAACGCAGCGAAATGCGATAACTAGTGTGAATTGCAGATTTCAGTGAATCATCGAGTCTTTGAACGCACATTGCGCCTCTTGGTATTCCTCGAGGCATGCCTGTTC…
	Otu0041	k__Fungi(100)	p__Ascomycota(100)	c__Sordariomycetes(100)	o__Xylariales(100)	f__Xylariaceae(100)	unclassified	unclassified	MT908417	CAAGGTCTCCGTTGGTGAACCAGCGGAGGGATCATTAAAGAGTTTTTACAACTCCCAAACCCCTGTGAACATACCTTCTGTTGCCTCGGCAGGCCCTGGCCTACCCTGTAGCGCCCCTACACTGTAGGGCCTGCTTTAGGGGGGCGCTGGGGGAACCTGCCGGCGGCCCGCAAAACTCTGTTTAGCATTGAATTCTGAACGTATAACTAAATAAGTTAAAACTTTCAACAACGGATCTCTTGGTTCTGGCATCGATGAAGAACGCAGCGAAATGCGATAAGTAATGTGAATTGCAGAATTCAGTGAATCATCGAATCTTTGAACGCACATTGCGCCCATTAGTATTCTAGTGGGCATGCCTGTTCGAGCGTCATTTCAACCCTTAAGCCCCTGTTGCTT…
	Otu0042	k__Fungi(100)	p__Ascomycota(100)	c__Dothideomycetes(100)	o__Pleosporales(100)	f__Periconiaceae(100)	g__Periconia(100)	s__Periconia_byssoides(100)	MT908418	CAAGGTTTCCGTAGGTGAACCTGCGGAAGGATCATTACAACAAGGTTCCCTGGCCCTCGAAGCTTCGGCGGAGGGGTGCCACAGCCTGACTTTATACCCACCCTTTGCCTATGTGTACCCCTATTGCTTCCCTCGGCGGGTTCGCCCGCCGACAGGAACCAACTAAACCCTTTGCATTATACATTTAACACTTCCGATACAAAACTAAATTATTACAACTTTTAACAATGGATCTCTTGGTTCTGGCATCGATGAAGAACGCAGCGAAATGCGATAAGTAGTGTGAATTGCAGAATTCAGTGAATCATCGAATCTTTGAACGCACATTGCGCCCCTCGGTATTCCGTGGGGCATGCCTGTTCGAGCGTCATTTACACCCTCAAGCTCTGCTTGGTGTTG…
	Otu0043	k__Fungi(100)	p__Ascomycota(100)	c__Dothideomycetes(100)	o__Pleosporales(100)	f__Didymellaceae(100)	g__Epicoccum(100)	s__Epicoccum_sorghinum(100)	MT908419	CAAGGTTTCCGTAGGTGAACCTGCGGAAGGATCATTACCTAGAGTTGTAGGCTTTGCCTGCTATCTCTTACCCATGTCTTTTGAGTACCTTACGTTTCCTCGGTGGGTTCGCCCACCGATTGGACAAATTTAAACCCTTTGCAGTTGAAATCAGCGTCTGAAAAAACTTAATAGTTACAACTTTCAACAACGGATCTCTTGGTTCTGGCATCGATGAAGAACGCAGCGAAATGCGATAAGTAGTGTGAATTGCAGAATTCAGTGAATCATCGAATCTTTGAACGCACATTGCGCCCCTTGGTATTCCATGGGGCATGCCTGTTCGAGCGTCATTTGTACCTTCAAGCTCTGCTTGGTGTTGGGTGTTTGTCTCCTGTAGACTCGCCTTAAAACAATTGG…
	Otu0044	k__Fungi(100)	p__Basidiomycota(100)	c__Agaricomycetes(100)	o__Agaricales(96)	f__Amanitaceae(96)	g__Amanita(96)	s__Amanita_tenuifolia(96)	MT908420	CAAGGTTTCCGTAGGTGAACCTGCGGAAGGATCATTAGCGAAGCTCGGAACGCGTGTTCGGTACTGTAGCTGCCCAGCGATGGGATGTGCTCGTCTGGATGCGTGTCCCTTCTCTATTCCACCCCACTGTGAACCAAGCGTGTGAGCCGAAGAGAGATCGGAGGCTTGCACGCAACACTTAACATACCCCAATGAAGTATCAGAATGTACCTTGCGTTAACTCGCACAAATACAACTTTCAACAACGGATCTCTTGGCTCTCGCATCGATGAAGAACGCAGCGAAATGCGATAAGTAATGTGAATTGCAGAATTCAGTGAATCATCGAATCTTTGAACGCACCTTGCGCCCCTTGGCATTCCGAGGGGCACGCCTGTTTGAGTGTCGTGAACTCCTCCA…
	Otu0045	k__Fungi(100)	p__Ascomycota(100)	c__Sordariomycetes(100)	o__Xylariales(100)	f__Sporocadaceae(100)	g__Neopestalotiopsis(99)	s__Neopestalotiopsis_protearum(97)	MT908421	CAAGGTCTCCGTTGGTGAACCAGCGGAGGGATCATTATAGAGTTTTCTAAACTCCCAACCCATGTGAACTTACCTTTTGTTGCCTCGGCAGAAGTTATAGGTCTTCTTATAGCTGCTGCCGGTGGACCATTAAACTCTTGTTATTTTATGTAATCTGAGCGTCTTATTTTAATAAGTCAAAACTTTCAACAACGGATCTCTTGGTTCTGGCATCGATGAAGAACGCAGCGAAATGCGATAAGTAATGTGAATTGCAGAATTCAGTGAATCATCGAATCTTTGAACGCACATTGCGCCCATTAGTATTCTAGTGGGCATGCCTGTTCGAGCGTCATTTCAACCCTTAAGCCTAGCTTAGTGTTGGGAATCTACTTCTTTATAGTTGTAGTTCCTGAAATA…
	Otu0046	k__Fungi(100)	p__Ascomycota(100)	c__Sordariomycetes(100)	o__Hypocreales(100)	f__Nectriaceae(100)	g__Fusarium(100)	s__Fusarium_boothii(92)	MT908422	CAAGGTCTCCGTTGGTGAACCAGCGGAGGGATCATTACCGAGTTTACAACTCCCAAACCCCTGTGAACATACCTTATGTTGCCTCGGCGGATCAGCCCGCGCCCCGTAAAAAGGGACGGCCCGCCGCAGGAACCCTAAACTCTGTTTTTAGTGGAACTTCTGAGTATAAAAAACAAATAAATCAAAACTTTCAACAACGGATCTCTTGGTTCTGGCATCGATGAAGAACGCAGCAAAATGCGATAAGTAATGTGAATTGCAGAATTCAGTGAATCATCGAATCTTTGAACGCACATTGCGCCCGCCAGTATTCTGGCGGGCATGCCTGTTCGAGCGTCATTTCAACCCTCAAGCCCAGCTTGGTGTTGGGAGCTGCAGTCCTGCTGCACTCCCCAAATA…
	Otu0047	k__Fungi(100)	p__Ascomycota(100)	c__Sordariomycetes(100)	o__Xylariales(100)	f__Sporocadaceae(100)	g__Neopestalotiopsis(95)	s__Neopestalotiopsis_protearum(95)	MT908423	CAAGGTCTCCGTTGGTGAACCAGCGGAGGGATCATTATAGAGTTTTCTAAACTCCCAACCCATGTGAACTTACCTTTTGTTGCCTCGGCAGAAGTTATAGGTCTTCTTATAGCTGCTGCCGGTGGACCATTAAACTCTTGTTATTTTATGTAATCTGAGCGTCTTATTTTAATAAGTCAAAACTTTCAACAACGGATCTCTTGGTTCTGGCATCGATGAAGAACGCAGCGAAATGCGATAAGTAATGTGAATTGCAGAATTCAGTGAATCATCGAATCTTTGAACGCACATTGCGCCCATTAGTATTCTAGTGGGCATGCCTGTTCGAGCGTCATTTCAACCCTTAAGCCTAGCTTAGTGTTGGGAATCTACTTCTCTTAGGAGTTGTAGTTCCTGAAA…
	Otu0048	k__Fungi(100)	p__Basidiomycota(100)	c__Agaricomycetes(100)	o__Agaricales(100)	f__Cyphellaceae(100)	unclassified	unclassified	MT908424	CAAGGTTTCCGTAGGTGAACCTGCGGAAGGATCATTATTGAAAGTAAACTGTAGTCGGTTGAGCTGGTTCCTCTGGAACATGTGCTCGCCTTCTGCGCTTTCTACTTATCCACCTGTGCACTTATGTAGACGGTAGATCAATCTCTCCGCAAGGAGGATGGGAGACTCGAGTTAGCAATAGCTCTTGACTCTAAAGATCTATCCGTCTATGTTACACATACACTTTTAAAAACTTTGAATGTCTGTATTATTGGTCTTTGACCTTTAAACATATACAACTTTCAGCAACGGATCTCTTGGCTCTCGCATCGATGAAGAACGCAGCGAAATGCGATAAGTAATGTGAATTGCAGAATTCAGTGAATCATCGAATCTTTGAACGCACCTTGCGCTCTTTGG…
	Otu0049	k__Fungi(100)	p__Ascomycota(100)	c__Sordariomycetes(100)	o__Glomerellales(100)	f__Plectosphaerellaceae(100)	g__Plectosphaerella(100)	s__Plectosphaerella_plurivora(100)	MT908425	CAAGGTCTCCGTTGGTGAACCAGCGGAGGGATCATTACTGAGTACTACACTCTCTACCCTTTGTGAACTATTATACCTGTTGCTTCGGCGGCGCCCGCAAGGGTGCCCGCCGGTCTCATCAGAATCTCTGTTTTCGAACCCGACGATACTTCTGAGTGTTCTTAGCGAACTGTCAAAACTTTTAACAACGGATCTCTTGGCTCCAGCATCGATGAAGAACGCAGCGAAACGCGATATGTAATGTGAATTGCAGAATTCAGTGAATCATCGAATCTTTGAACGCACATGGCGCCTTCCAGTATCCTGGGAGGCATGCCTGTCCGAGCGTCGTTTCAACCCTCGAGCCCCTGTGGCCCGGCGTTGGGGATCTGCCACGGCAGGCCCCTAAAACCAGTGGCG…
	Otu0050	k__Fungi(100)	p__Ascomycota(100)	c__Dothideomycetes(100)	o__Pleosporales(100)	f__Didymellaceae(100)	unclassified	unclassified	MT908426	CAAGGTTTCCGTAGGTGAACCTGCGGAAGGATCATTACCTAGAGTTGTAGGCTTTGCCTGCTATCTCTTACCCATGTCTTTTGAGTACCTTCGTTTCCTCGGCGGGTCCGCCCGCCGATTGGACAACTTAAACCATTTGCAGTTGCAATCAGCGTCTGAAAAAACTTAATAGTTACAACTTTCAACAACGGATCTCTTGGTTCTGGCATCGATGAAGAACGCAGCGAAATGCGATAAGTAGTGTGAATTGCAGAATTCAGTGAATCATCGAATCTTTGAACGCACATTGCGCCCCTTGGTATTCCATGGGGCATGCCTGTTCGAGCGTCATTTGTACCTTCAAGCTCTGCTTGGTGTTGGGTGTTTGTCTCGCCTCTGCGCGTAGACTCGCCTCAAAAC…
	Otu0051	k__Fungi(100)	p__Ascomycota(100)	c__Sordariomycetes(100)	o__Glomerellales(100)	f__Glomerellaceae(100)	g__Colletotrichum(100)	unclassified	MT908427	CAAGGTCTCCGTTGGTGAACCAGCGGAGGGATCATTACTGAGTTTACGCTCTACAACCCTTTGTGAACATACCTATAACTGTTGCTTCGGCGGGTAGGGTCTCCGTGACCCTCCCGGCCTCCCGCCCCCGGGCGGGTCGGCGCCCGCCGGAGGATAACCAAACTCTGATTTAACGACGTTTCTTCTGAGTGGTACAAGCAAATAATCAAAACTTTTAACAACGGATCTCTTGGTTCTGGCATCGATGAAGAACGCAGCGAAATGCGATAAGTAATGTGAATTGCAGAATTCAGTGAATCATCGAATCTTTGAACGCACATTGCGCCCGCCAGCATTCTGGCGGGCATGCCTGTTCGAGCGTCATTTCAACCCTCAAGCTCTGCTTGGTGTTGGGGCCCT…
	Otu0052	k__Fungi(100)	p__Ascomycota(100)	c__Sordariomycetes(100)	o__Glomerellales(100)	f__Glomerellaceae(100)	g__Colletotrichum(100)	unclassified	MT908428	CAAGGTCTCCGTTGGTGAACCAGCGGAGGGATCATTACTGAGTTTACGCTCTATAACCCTTTGTGAACATACCTATAACTGTTGCTTCGGCGGGTAGGGTCTCCGTGACCCTCCCGGCCTCCCGCCCCCGGGCGGGTCGGCGCCCGCCGGAGGATAACCAAACTCTGATTTAACGACGTTTCTTCTGAGTGGTACAAGCAAATAATCAAAACTTTTAACAACGGATCTCTTGGTTCTGGCATCGATGAAGAACGCAGCGAAATGCGATAAGTAATGTGAATTGCAGAATTCAGTGAATCATCGAATCTTTGAACGCACATTGCGCCCGCCAGCATTCTGGCGGGCATGCCTGTTCGAGCGTCATTTCAACCCTCAAGCTCTGCTTGGTGTTGGGGCCCT…
	Otu0053	k__Fungi(100)	p__Ascomycota(100)	c__Sordariomycetes(100)	o__Glomerellales(100)	f__Glomerellaceae(100)	g__Colletotrichum(100)	s__Colletotrichum_fioriniae(99)	MT908429	CAAGGTCTCCGTTGGTGAACCAGCGGAGGGATCATTACTGAGTTACCGCTCTATAACCCTTTGTGAACGTACCTAACCGTTGCTTCGGCGGGCAGGGGAAGCCTCTCGCGGGCCTCCCCTCCCGGCGCCGGCCCCCACCACGGGGACGGGGCGCCCGCCGGAGGAAACCAAACTCTATTTACACGACGTCTCTTCTGAGTGGCACAAGCAAATAATTAAAACTTTTAACAACGGATCTCTTGGTTCTGGCATCGATGAAGAACGCAGCGAAATGCGATAAGTAATGTGAATTGCAGAATTCAGTGAATCATCGAATCTTTGAACGCACATTGCGCTCGCCAGCATTCTGGCGAGCATGCCTGTTCGAGCGTCATTTCAACCCTCAAGCACCGCTTGGTT…
	Otu0054	k__Fungi(100)	p__Ascomycota(100)	c__Dothideomycetes(100)	o__Pleosporales(100)	f__Didymellaceae(100)	g__Didymella(88)	unclassified	MT908430	CAAGGTTTCCGTAGGTGAACCTGCGGAAGGATCATTACCTAGAGTTGTAGGCTTTGCCTGCTATCTCTTACCCATGTCTTTTGAGTACCTTCGTTTCCTCGGCGGGTCCGCCCGCCGATTGGACAACTTAAACCATTTGCAGTTGCAATCAGCGTCTGAAAAAACTTAATAGTTACAACTTTCAACAACGGATCTCTTGGTTCTGGCATCGATGAAGAACGCAGCGAAATGCGATAAGTAGTGTGAATTGCAGAATTCAGTGAATCATCGAATCTTTGAACGCACATTGCGCCCCTTGGTATTCCATGGGGCATGCCTGTTCGAGCGTCATTTGTACCTTCAAGCTCTGCTTGGTGTTGGGTGTTTGTCTCGCCTCTGCGCGTAGACTCGCCTCAAAAC…
	Otu0055	k__Fungi(100)	p__Ascomycota(100)	c__Dothideomycetes(100)	o__Pleosporales(100)	f__Didymellaceae(100)	g__Epicoccum(100)	unclassified	MT908431	CAAGGTTTCCGTAGGTGAACCTGCGGAAGGATCATTACCTAGAGTTTGTAGACTTCGGTCTGCTACCTCTTACCCATGTCTTTTGAGTACCTTCGTTTCCTCGGCGGGTCCGCCCGCCGATTGGACAACATTCAAACCCTTTGCAGTTGCAATCAGCGTCTGAAAAAACATAATAGTTACAACTTTCAACAACGGATCTCTTGGTTCTGGCATCGATGAAGAACGCAGCGAAATGCGATAAGTAGTGTGAATTGCAGAATTCAGTGAATCATCGAATCTTTGAACGCACATTGCGCCCCTTGGTATTCCATGGGGCATGCCTGTTCGAGCGTCATTTGTACCTTCAAGCTCTGCTTGGTGTTGGGTGTTTGTCTCGCCTCTGCGTGTAGACTCGCCTTA…
	Otu0056	k__Fungi(100)	p__Ascomycota(100)	c__Dothideomycetes(100)	o__Botryosphaeriales(100)	f__Botryosphaeriaceae(100)	g__Neofusicoccum(100)	s__Neofusicoccum_parvum(100)	MT908432	CAAGGTTTCCGTAGGTGAACCTGCGGAAGGATCATTACCGAGTTGATTCGAGCTCCGGCTCGACTCTCCCACCCTATGTGTACCTACCTCTGTTGCTTTGGCGGGCCGCGGTCCTCCGCACCGGCGCCCTTCGGGGGGCTGGCCAGCGCCCGCCAGAGGACCATAAAACTCCAGTCAGTGAACTTCGCAGTCTGAAAAACAAGTTAATAAACTAAAACTTTCAACAACGGATCTCTTGGTTCTGGCATCGATGAAGAACGCAGCGAAATGCGATAAGTAATGTGAATTGCAGAATTCAGTGAATCATCGAATCTTTGAACGCACATTGCGCCCCTTGGTATTCCGAGGGGCATGCCTGTTCGAGCGTCATTTCAACCCTCAAGCTCTGCTTGGTATTGG…
	Otu0057	k__Fungi(100)	p__Ascomycota(100)	c__Dothideomycetes(100)	o__Botryosphaeriales(100)	f__Botryosphaeriaceae(100)	g__Neofusicoccum(100)	s__Neofusicoccum_parvum(98)	MT908433	CAAGGTTTCCGTAGGTGAACCTGCGGAAGGATCATTACCGAGTTGATTCGAGCTCCGGCTCGACTCTCCCACCCAATGTGTACCTACCTCTGTTGCTTTGGCGGGCCGCGGTCCTCCGCACCGGCGCCCTTCGGGGGGCTGGCCAGCGCCCGCCAGAGGACCATAAAACTCCAGTCAGTGAACTTCGCAGTCTGAAAAACAAGTTAATAAACTAAAACTTTCAACAACGGATCTCTTGGTTCTGGCATCGATGAAGAACGCAGCGAAATGCGATAAGTAATGTGAATTGCAGAATTCAGTGAATCATCGAATCTTTGAACGCACATTGCGCCCCTTGGTATTCCGAGGGGCATGCCTGTTCGAGCGTCATTTCAACCCTCAAGCTCTGCTTGGTATTGG…
	Otu0058	k__Fungi(100)	p__Ascomycota(100)	c__Sordariomycetes(100)	o__Hypocreales(100)	f__Nectriaceae(100)	unclassified	unclassified	MT908434	CAAGGTCTCCGTTGGTGAACCAGCGGAGGGATCATTACCGAGTCTAAACAACTCATCAACCCTGTGAACATACCTAAAACGTTGCTTCGGCGGGAACAGACGGCCCCGTAAAACGGGCCGCCCCCGCCAGAGGACCCCTAACTCTGTTGCTATATGTATCTTCTGAGTAAACAAGCAAATAAATTAAAACTTTCAACAACGGATCTCTTGGCTCTGGCATCGATGAAGAACGCAGCGAAATGCGATAAGTAATGTGAATTGCAGAATTCAGTGAATCATCGAATCTTTGAACGCACATTGCGCCCGCCAGTATTCTGGCGGGCATGCCTGTTCGAGCGTCATTACAACCCTCAGGCCCCCGGGCCTGGCGTTGGGGATCGGCGAGGCGCCCCCTGTGGG…
	Otu0059	k__Fungi(100)	p__Ascomycota(100)	c__Dothideomycetes(100)	o__Pleosporales(100)	f__Didymosphaeriaceae(88)	g__Bimuria(88)	s__Bimuria_novaezelandiae(88)	MT908435	CAAGGTTTCCGTAGGTGAACCTGCGGAAGGATCATTACCGTACCGGCACGTGCGGCGGCCTCCAGCCCCTCGGGACTGGGTGGTTAGGGCTCCTTCGGGGGCACCTTTTAACGCGCACGCGGCTACATCCTTATATTACGAGCACCTGACGTTCTCCTTCGGCGGGGTCTACCCTGCCGTCGGAACCTATTACAACCTTTTTGCATCTAGCATTACCTGTTCCGATGACAAACAATCGTTACAACTTTCAACAATGGATCTCTTGGCTCTGGCATCGATGAAGAACGCAGCGAAATGCGATAAGTAGTGTGAATTGCAGAATTCAGTGAATCATCGAATCTTTGAACGCACATTGCGCCCCTCGGTATTCCGTGGGGCATGCCTGTTCGAGCGTCATCT…
	Otu0060	k__Fungi(100)	p__Ascomycota(100)	c__Sordariomycetes(100)	o__Hypocreales(100)	f__Bionectriaceae(100)	g__Clonostachys(90)	s__Clonostachys_rosea(88)	MT908436	CAAGGTCTCCGTTGGTGAACCAGCGGAGGGATCATTACCGAGTTTACAACTCCCAAACCCATGTGAACATACCTACTGTTGCTTCGGCGGGATTGCCCCGGGCGCCTCGTGTGCCCCGGATCAGGCGCCCGCCTAGGAAACTCAACTCTTGTTTTATTTTGGAATCTTCTGAGTAGTTTTTACAAATAAATAAAAACTTTCAACAACGGATCTCTTGGTTCTGGCATCGATGAAGAACGCAGCGAAATGCGATAAGTAATGTGAATTGCAGAATTCAGTGAATCATCGAATCTTTGAACGCACATTGCGCCCGCCAGTATTCTGGCGGGCATGCCTGTCTGAGCGTCATTTCAACCCTCATGCCCCTAGGGCGTGGTGTTGGGGATCGGCCAAAGCCCG…
	Otu0061	k__Fungi(100)	p__Ascomycota(100)	c__Dothideomycetes(100)	o__Pleosporales(100)	f__Corynesporascaceae(100)	g__Corynespora(100)	s__Corynespora_cassiicola(100)	MT908437	CAAGGTTTCCGTAGGTGAACCTGCGGAAGGATCATTATCGTAGGGGCCTCGCCCCCTTCGAGATAGCACCCTTTGTTTATGAGCACCTCTCGTTTCCTCGGCAGGCTCGCCTGCCAACGGGGACCCACCACAAACCCATTGTAGTACAAGAAGTACACGTCTGAACAAAACAAAACAAACTATTTACAACTTTCAACAACGGATCTCTTGGTTCTGGCATCGATGAAGAACGCAGCGAAATGCGATAAGTAGTGTGAATTGCAGAATTCAGTGAATCATCGAATCTTTGAACGCACATTGCGCCCTTTGGTATTCCTTAGGGCATGCCTGTTCGAGCGTCATTTCAACCCTCAAGCCTAGCTTGGTGTTGGGCGTCTGTCCCGCCTCCGCGCGCCTGGA…
	Otu0062	k__Fungi(100)	p__Ascomycota(100)	c__Dothideomycetes(100)	o__Pleosporales(100)	f__Corynesporascaceae(100)	g__Corynespora(100)	s__Corynespora_cassiicola(100)	MT908438	CAAGGTTTCCGTAGGTGAACCTGCGGAAGGATCATTATCGTAGGGGCCTCGCCCCCTTCGAGATAGCACCCTTTGTTTATGAGCACCTCTCGTTTCCTCGGCAGGCTCGCCTGCCAACGGGGACCCACCACAAACCCATTGCAGTACAAGAAGTACACGTCTGAACAAAACAAAACAAACTATTTACAACTTTCAACAACGGATCTCTTGGTTCTGGCATCGATGAAGAACGCAGCGAAATGCGATAAGTAGTGTGAATTGCAGAATTCAGTGAATCATCGAATCTTTGAACGCACATTGCGCCCTTTGGTATTCCTTAGGGCATGCCTGTTCGAGCGTCATTTCAACCCTCAAGCCTAGCTTGGTGTTGGGCGTCTGTCCCGCCTCCGCGCGCCTGGA…
	Otu0063	k__Fungi(100)	p__Ascomycota(100)	c__Sordariomycetes(100)	o__Hypocreales(100)	f__Bionectriaceae(100)	g__Clonostachys(100)	unclassified	MT908439	CAAGGTCTCCGTTGGTGAACCAGCGGAGGGATCATTACCGAGTTTACAACTCCCAAACCCATGTGAACATACCTATCGTTGCTTCGGCGGATCGCCCCGGGCGCCTTGCGTGCCCCGGATCCAGGCGGCCGCCGGGGGACCTTAACTCTTGTTTCTACTGAGAATCTTCTGAGTCGTTTTTACAAATAAATAAAAACTTTCAACAACGGATCTCTTGGTTCTGGCATCGATGAAGAACGCAGCGAAATGCGAAAAGTAATGTGAATTGCAGAATTCAGTGAATCATCGAATCTTTGAACGCACATTGCGCCCGCCAGTATTCTGGCGGGCATGCCTGTCTGAGCGTCATTTCAACCCTCACGCCCCTAGGGCGTGGTGTTGGGGATCGGCCAGCGCCCG…
	Otu0064	k__Fungi(100)	p__Ascomycota(100)	c__Dothideomycetes(100)	o__Pleosporales(100)	f__Periconiaceae(100)	g__Periconia(100)	s__Periconia_byssoides(97)	MT908440	CAAGGTTTCCGTAGGTGAACCTGCGGAAGGATCATTACAACAAGGTTCCCTGGCCCTCGAAGCTTCGGCGGAGGGGGCTACAGCCTGACTTTATACCCACCCTTTGCCTATGTGTACCCCTATTGCTTCCCTCGGCGGGTTCGCCCGCCGACAGGAACCAACTAAACCCTTTGCATTATACATTTAACACTTCCGATACAAAACTAAATTATTACAACTTTTAACAATGGATCTCTTGGTTCTGGCATCGATGAAGAACGCAGCGAAATGCGATAAGTAGTGTGAATTGCAGAATTCAGTGAATCATCGAATCTTTGAACGCACATTGCGCCCCTCGGTATTCCGTGGGGCATGCCTGTTCGAGCGTCATTTACACCCTCAAGCTATGCTTGGTGTTGG…
	Otu0065	k__Fungi(100)	p__Ascomycota(100)	c__Sordariomycetes(100)	o__Xylariales(100)	f__Apiosporaceae(100)	g__Arthrinium(100)	s__Arthrinium_jiangxiense(83)	MT908441	CAAGGTCTCCGTTGGTGAACCAGCGGAGGGATCATTACAGAGTTATACAACTCCCATACCATTTGTAAACTTTACTCAGTTATGCCTCGGCGTCAGCTCAGTAAGGAGGCAGAGTGGTGTTACCCTGTAGCCTACCCTGTAGGTTACCCTGTAGCGCTACCCTGTATCAACTCCTGCTGCGGCCCGCCGGTGGTACACTAAACTCTTGTTTTATTTTATATTCTGAGCGTATTATTTTAATAATTAAAACTTTCAACAACGGATCTCTTGGTTCTGGCATCGATGAAGAACGCAGCGAAATGCGATAAGTAATGTGAATTGCAGAATTCAGTGAATCATCGAATCTTTGAACGCACATTGCGCCCATCAGTATTCTGGTGGGCATGCCTGTTCGAGCGT…
	Otu0066	k__Fungi(100)	p__Ascomycota(100)	c__Dothideomycetes(100)	o__Pleosporales(100)	f__Didymellaceae(100)	g__Epicoccum(100)	s__Epicoccum_sorghinum(100)	MT908442	CAAGGTTTCCGTAGGTGAACCTGCGGAAGGATCATTACCTAGAGTTGTAGGCTTTGCCTGCTATCTCTTACCCATGTCTTTTGAGTACCTTACGTTTCCTCGGTGGGTTCGCCCACCGATTGGACAAATTTAAACCCTTTGCAGTTGAAATCAGCGTCTGAAAAAACTTAATAGTTACAACTTTCAACAACGGATCTCTTGGTTCTGGCATCGATGAAGAACGCAGCGAAATGCGATAAGTAGTGTGAATTGCAGAATTCAGTGAATCATCGAATCTTTGAACGCACATTGCGCCCCTTGGTATTCCATGGGGCATGCCTGTTCGAGCGTCATTTGTACCTTCAAGCTCTGCTTGGTGTTGGGTGTTTGTCTCCTGTAGACTCGCCTCAAAACAATTGG…
	Otu0067	k__Fungi(100)	p__Ascomycota(100)	c__Sordariomycetes(100)	o__Trichosphaeriales(100)	f__Trichosphaeriaceae(100)	g__Nigrospora(100)	s__Nigrospora_oryzae(99)	MT908443	CAAGGTCTCCGTTGGTGAACCAGCGGAGGGATCATTACAGAGTTATCCAACTCCCAAACCCATGTGAACTTATCTCTTTGTTGCCTCGGCGCAAGCTACCCGGGACCTCGCGCCCCGGGGGGCCCGCCGGCGGACAAACCAAACTCTGTTATCTTCGTTGATTATCTGAGTGTCTTATTTAATAAGTCAAAACTTTCAACAACGGATCTCTTGGTTCTGGCATCGATGAAGAACGCAGCGAAATGCGATAAGTAATGTGAATTGCAGAATTCAGTGAATCATCGAATCTTTGAACGCACATTGCGCCCATTAGTATTCTAGTGGGCATGCCTGTTCGAGCGTCATTTCAACCCCTAAGCACAGCTTATTGTTGGGACTCTACGGCTTCGTAGTTCCCCA…
	Otu0068	k__Fungi(100)	p__Ascomycota(100)	c__Dothideomycetes(100)	o__Pleosporales(100)	f__Didymellaceae(100)	g__Didymella(100)	s__Didymella_bellidis(81)	MT908444	CAAGGTTTCCGTAGGTGAACCTGCGGAAGGATCATTACCTAGAGTTGCGGGCTTTGCCTGCCATCTCTTACCCATGTCTTTTGAGTACCTTACGTTTCCTCGGCGGGTCCGCCCGCCGACTGGACAATTTAAACCACTTGCAGTTGCAATCAGCGTCTGAAAAAACTTAATAGTTACAACTTTCAACAACGGATCTCTTGGTTCTGGCATCGATGAAGAACGCAGCGAAATGCGATAAGTAGTGTGAATTGCAGAATTCAGTGAATCATCGAATCTTTGAACGCACATTGCGCCCCTTGGTATTCCATGGGGCATGCCTGTTCGAGCGTCATTTGTACCTTCAAGCCTTGCTTGGTGTTGGGTGTTTGTCTCGCCTCTGCGCGTAGACTCGCCTCAAAA…
	Otu0069	k__Fungi(100)	p__Ascomycota(100)	c__Sordariomycetes(100)	o__Glomerellales(100)	f__Glomerellaceae(100)	g__Colletotrichum(100)	unclassified	MT908445	CAAGGTCTCCGTTGGTGAACCAGCGGAGGGATCATTACTGAGTTTACGCTCTACAACCCTTTGTGAACATACCTATAACTGTTGCTTCGGCGGGTAGGGTCTCCGTGACCCCCCCGGCCTCCCGCCCCCGGGCGGGTCGGCGCCCGCCGGAGGATAACCAAACTCTGATTTAACGACGTTTCTTCTGAGTGGTACAAGCAAATAATCAAAACTTTTAACAACGGATCTCTTGGTTCTGGCATCGATGAAGAACGCAGCGAAATGCGATAAGTAATGTGAATTGCAGAATTCAGTGAATCATCGAATCTTTGAACGCACATTGCGCCCGCCAGCATTCTGGCGGGCATGCCTGTTCGAGCGTCATTTCAACCCTCAAGCTCTGCTTGGTGTTGGGGCCCT…
	Otu0070	k__Fungi(100)	p__Ascomycota(100)	c__Dothideomycetes(100)	o__Pleosporales(100)	f__Didymellaceae(100)	g__Stagonosporopsis(98)	unclassified	MT908446	CAAGGTTTCCGTAGGTGAACCTGCGGAAGGATCATTACCTAGAGTTGCGGGCTTTGCCTGCCATCTCTTACCCATGTCTTTTGAGTACCTTCGTTTCCTCGGTGGGTTCGCCCGCCGGTTGGACAACACTTAAACCCTTTGTAATTGAAATCAGCGTCTGAAAAAACTTAATAGTTACAACTTTCAACAACGGATCTCTTGGTTCTGGCATCGATGAAGAACGCAGCGAAATGCGATAAGTAGTGTGAATTGCAGAATTCAGTGAATCATCGAATCTTTGAACGCACATTGCGCCCCTTGGTATTCCATGGGGCATGCCTGTTCGAGCGTCATTTGTACCTTCAAGCTCTGCTTGGTGTTGGGTGTTTGTCTCGCCTCTGCGCGCAGACTCGCCTCAAA…
	Otu0071	k__Fungi(100)	p__Ascomycota(100)	c__Sordariomycetes(100)	o__Xylariales(100)	f__Xylariaceae(100)	g__Xylaria(100)	s__Xylaria_curta(100)	MT908447	CAAGGTCTCCGTTGGTGAACCAGCGGAGGGATCATTAAAGAGTTCTATAACTCCCAAACCCATGTGAACATACCGTACGTTGCCTCGGCAGGTCGCGTCTACCCCGTAGCACCCTACCCTGTAAGACCCTACCCTGTAGACCTTACCCGGTAGGACCTACCCGGCAGATGCGGGTAAGCCTGCCGGCGGCCCACGAAAACTCTGTTTTAGCATTGTACTTCTGAATACTATAACTAAATCAGTTAAAACTTTCAACAACGGATCTCTTGGTTCTGGCATCGATGAAGAACGCAGCGAAATGCGATAAGTAATGTGAATTGCAGAATTCAGTGAATCATCGAATCTTTGAACGCACATTGCGCCCATTAGTATTCTAGTGGGCATGCCTGTTCGAGCGTC…
	Otu0072	k__Fungi(100)	p__Ascomycota(100)	c__Sordariomycetes(100)	o__Xylariales(100)	f__Xylariaceae(100)	g__Nemania(100)	s__Nemania_bipapillata(100)	MT908448	CAAGGTCTCCGTTGGTGAACCAGCGGAGGGATCATTAGAGAGTCTAAACAACTCCCAAACCCACTGTGAACATACCCTACGTTGCCTCGGCAGGCGCCCGGCTCCGCGACCCCTCGGGGCTGCGGGGTGGCCCTGCCGGCGGCCCACGAAACTCTTGTCTAGCACTGAATTCTGAGCCCGAGAGGGATAAAAACAAAATTAGTTAAAACTTTCAACAACGGATCTCTTGGTTCTGGCATCGATGAAGAACGCAGCGAAATGCGATAAGTAATGTGAATTGCAGAATTCAGTGAATCATCGAATCTTTGAACGCACATTGCGCCCGCCAGTATTCTGGCGGGCATGCCTGTCCGAGCGTCATTTCAAACCCTCAAGCCTCGTTGCTTGGTGTTGGGAGCC…
	Otu0073	k__Fungi(100)	p__Ascomycota(100)	c__Sordariomycetes(100)	o__Xylariales(100)	f__Xylariaceae(100)	g__Xylaria(100)	s__Xylaria_curta(100)	MT908449	CAAGGTCTCCGTTGGTGAACCAGCGGAGGGATCATTAAAGAGTTTTATAACTCCCAAACCCATGTGAACATACCGTACGTTGCCTCGGCAGGTCGCGTTTACCCTGTAGCACCCTACCCTGTAAGACCCTACCCTGTAGGGCGTTACCCGGTAGGACCTACCCGGCAGACGCGGGTAAGCCTGTCGGCGGCCCACGAAAACTCTGTTTCAGTATTGTACTTCTGAATACTATAACTAAATCAGTTAAAACTTTCAACAACGGATCTCTTGGTTCTGGCATCGATGAAGAACGCAGCGAAATGCGATAAGTAATGTGAATTGCAGAATTCAGTGAATCATCGAATCTTTGAACGCACATTGCGCCCATTAGTATTCTAGTGGGCATGCCTGTTCGAGCGT…
	Otu0074	k__Fungi(100)	p__Ascomycota(100)	c__Dothideomycetes(100)	o__Pleosporales(100)	f__Didymellaceae(100)	g__Epicoccum(100)	s__Epicoccum_nigrum(88)	MT908450	CAAGGTTTCCGTAGGTGAACCTGCGGAAGGATCATTACCTAGAGTTTGTAGACTTCGGTCTGCTACCTCTTACCCATGTCTTTTGAGTACCTTCGTTTCCTCGGCGGGTCCGCCCGCCGGTTGGACAACATTCAAACCCTTTGCAGTTGCAATCAGCGTCTGAAAAAACATAATAGTTACAACTTTCAACAACGGATCTCTTGGTTCTGGCATCGATGAAGAACGCAGCGAAATGCGATAAGTAGTGTGAATTGCAGAATTCAGTGAATCATCGAATCTTTGAACGCACATTGCGCCCCTTGGTATTCCATGGGGCATGCCTGTTCGAGCGTCATTTGTACCTTCAAGCTCTGCTTGGTGTTGGGTGTTTTGTCTCGCCTCTGCGTGTAGACTCGCCTT…
	Otu0075	k__Fungi(100)	p__Ascomycota(100)	c__Sordariomycetes(100)	o__Xylariales(100)	f__Xylariaceae(100)	unclassified	unclassified	MT908451	CAAGGTCTCCGTTGGTGAACCAGCGGAGGGATCATTAAAGAGTTTTTACAACTCCCAAACCCCTGTGAACATACCTTTTGTTGCCTCGGCAGGCCCTGGCCTACCCTGTAGCGCCCCTACACTGTAGGGCTTGCTTTAGGGGGAGCGCTGGGGGCACCTGCCGGCGGCTCGCAAAACTCTGTTTAGCATTGACTTCTGAATATATAACTAAATAAGTTAAAACTTTCAACAACGGATCTCTTGGTTCTGGCATCGATGAAGAACGCAGCGAAATGCGATAAGTAATGTGAATTGCAGAATTCAGTGAATCATCGAATCTTTGAACGCACATTGCGCCCATTAGTATTCTAGTGGGCATGCCTGTTCGAGCGTCATTTCAACCCTTAAGCCCCTGTTGCT…
	Otu0076	k__Fungi(100)	p__Ascomycota(100)	c__Sordariomycetes(100)	o__Glomerellales(100)	f__Glomerellaceae(100)	g__Colletotrichum(100)	s__Colletotrichum_boninense(92)	MT908452	CAAGGTCTCCGTTGGTGAACCAGCGGAGGGATCATTACTGAGTTACCGCTCTATAACCCTTTGTGAACATACCTACAACTGTTGCTTCGGCGGGTAGGCCGTCCCCTGAAAAGGACGCCTCCCGGCCCGGACCGGACCCCCCGTGGGACCGGACCCGGCGCCCGCCGGAGGATAACCAAACTCTATTGTAACGACGTTTCTTCTGAGTGGCATAAGCAAAATAATCAAAACTTTTAACAACGGATCTCTTGGTTCTGGCATCGATGAAGAACGCAGCGAAATGCGATAAGTAATGTGAATTGCAGAATTCAGTGAATCATCGAATCTTTGAACGCACATTGCGCCCGCCAGCATTCTGGCGGGCATGCCTGTTCGAGCGTCATTTCAACCCTCAAGCTC…
	Otu0077	k__Fungi(100)	p__Ascomycota(100)	c__Sordariomycetes(100)	o__Trichosphaeriales(100)	f__Trichosphaeriaceae(100)	g__Nigrospora(100)	s__Nigrospora_chinensis(99)	MT908453	CAAGGTCTCCGTTGGTGAACCAGCGGAGGGATCATTACAGAGTTATCCAACTCCCAACCCATGTGAACTTATCTCTTGTTGCCTCGGCGCAAGCGACCCGGGCCCAGCCCGGGGCGCCCGCCGGCGGACACACCAAACTCTGTTATCTTCGTTGATTATCTGAGTGTCTTATTTAATAAGTCAAAACTTTCAACAACGGATCTCTTGGTTCTGGCATCGATGAAGAACGCAGCGAAATGCGATAAGTAATGTGAATTGCAGAATTCAGTGAATCATCGAATCTTTGAACGCACATTGCGCCCATTAGTATTCTAGTGGGCATGCCTGTTCGAGCGTCATTTCAACCTCTAAGCACAGCTTACTGTTGGGAATCTACGTCTGTAGTTCCTCAAAGACATT…
	Otu0078	k__Fungi(100)	p__Ascomycota(100)	c__Sordariomycetes(100)	o__Glomerellales(100)	f__Glomerellaceae(100)	g__Colletotrichum(100)	unclassified	MT908454	CAAGGTCTCCGTTGGTGAACCAGCGGAGGGATCATTACTGAGTTTACGCTCTACAACCCTTTGTGAACATACCTATAACTGTTGCTTCGGCGGGTAGGGTCTCCGTGACCCTCCCGGCCTCCCGCCCCCGGGCGGGTCGGCGCCCGCCGGAGGATAACCAAACTCTGATTTAACGACGTTTCTTCTGAGTGGTACAAGCAAATAATCAAAACTTTTAACAACGGATCTCTTGGTTCTGGCATCGATGAAGAACGCAGCGAAATGCGATAAGTAATGTGAATTGCAGAATTCAGTGAATCATCGAATCTTTGAACGCACATTGCGCCCGCCAGCATTCTGGCGGGCATGCCTGTTCGAGCGTCATTTCAACCCTCAAGCTCTGCTTGGTGTTGGGGCCCT…
	Otu0079	k__Fungi(100)	p__Ascomycota(100)	c__Sordariomycetes(100)	o__Xylariales(100)	f__Xylariaceae(100)	g__Nemania(100)	s__Nemania_diffusa(100)	MT908455	CAAGGTCTCCGTTGGTGAACCAGCGGAGGGATCATTAAAGAGTGTAATAACTCCCAAACCCATGTGAACATACCTCATGTTGCCTCGGCAGGTCGCGCCTCCTTCGTAGGCCCTACCCTGTAGGCTCCTACCCGGAAGGCGCGGGTACCCCTGCCGGTGGCCCACGAAACTCTGTCTCATCGTTGAATTCTGAACCTATAACTAAATAAGTTAAAACTTTCAACAACGGATCTCTTGGTTCTGGCATCGATGAAGAACGCAGCGAAATGCGATAAGTAATGTGAATTGCAGAATTCAGTGAATCATCGAATCTTTGAACGCACATTGCGCCCATTAGTATTCTAGTGGGCATGCCTGTTCGAGCGTCATTTCAACCCTTAAGCCCTTGTTGCTTAGCGT…
	Otu0080	k__Fungi(100)	p__Ascomycota(100)	c__Sordariomycetes(100)	o__Xylariales(100)	f__Xylariaceae(100)	g__Nemania(100)	s__Nemania_diffusa(100)	MT908456	CAAGGTCTCCGTTGGTGAACCAGCGGAGGGATCATTAAAGAGTGTAATAACTCCCAAACCCATGTGAACATACCTCATGTTGCCTCGGCAGGTCGTGCCTCCCTCGTAGGTCCTACCCTGTAGGCTCCTACCCGGAAGGCGCGGGTACCCCTGCCGGTGGCCCAGGAAACTCTGTCTCATCGTTGAATTCTGAACCTATAACTAAATAAGTTAAAACTTTCAACAACGGATCTCTTGGTTCTGGCATCGATGAAGAACGCAGCGAAATGCGATAAGTAATGTGAATTGCAGAATTCAGTGAATCATCGAATCTTTGAACGCACATTGCGCCCATTAGTATTCTAGTGGGCATGCCTGTTCGAGCGTCATTTCAACCCTTAAGCCCTTGTTGCTTAGCGT…
	Otu0081	k__Fungi(100)	p__Ascomycota(100)	c__Sordariomycetes(100)	o__Xylariales(100)	f__Xylariaceae(100)	g__Xylaria(100)	s__Xylaria_hypoxylon(100)	MT908457	CAAGGTCTCCGTTGGTGAACCAGCGGAGGGATCATTAAAGAGTTTTCGTAACTCCCAAACCCATGTGAACTTACCTTCTGTTGCCTCGGCAGGTCGTGTCTACCCGGTGGTCGCCTACCCTGTAGGCGACTACCTGGTAGTCACGGGTTCGCCTGCCAGTGGCCCGTTAAAACACTGTTTATTATATGTTATTCTGATTTTACAACTAAATAAGTTAAAACTTTCAACAACGGATCTCTTGGTTCTGGCATCGATGAAGAACGCAGCGAAATGCGATAAGTAATGTGAATTGCAGAATTCAGTGAATCATCGAATCTTTGAACGCACATTGCGCCCATTAGTATTCTAGTGGGCATGCCTGTTCGAGCGTCATTTCAACCCTTAAGCCCCTGTTGCTTA…
	Otu0082	k__Fungi(100)	p__Ascomycota(100)	c__Sordariomycetes(100)	o__Xylariales(100)	f__Xylariaceae(100)	g__Xylaria(100)	s__Xylaria_hypoxylon(100)	MT908458	CAAGGTCTCCGTTGGTGAACCAGCGGAGGGATCATTAAAGAGTTTTCGTAACTCCCAAACCCATGTGAACTTACCTTCTGTTGCCTCGGCAGGTCGTGTCTACCCTGTGGTCGCCTACCCTGTAGGCGACTACCTGGTAGTCACGGGTTCGCCTGCCAGTGGCCCGTTAAAACACTGTTTATTATATGTTATTCTGATTTTACAACTAAATAAGTTAAAACTTTCAACAACGGATCTCTTGGTTCTGGCATCGATGAAGAACGCAGCGAAATGCGATAAGTAATGTGAATTGCAGAATTCAGTGAATCATCGAATCTTTGAACGCACATTGCGCCCATTAGTATTCTAGTGGGCATGCCTGTTCGAGCGTCATTTCAACCCTTAAGCCCCTGTTGCTTA…
	Otu0083	k__Fungi(100)	p__Ascomycota(100)	c__Sordariomycetes(100)	o__Xylariales(100)	f__Xylariaceae(100)	g__Xylaria(100)	s__Xylaria_apiculata(100)	MT908459	CAAGGTCTCCGTTGGTGAACCAGCGGAGGGATCATTAAAGAGTTAAAACAACTCCTAAACCCATGTGAACCTACCTTTGTTGCCTCGGCAGGTCTGCAACTTACCCCGAGGGGACCTACCCTGTAGGGACCTTACCCGGTAGTTGCGGGCATAACCTGCCGGTGGTCTACTAAACTCTGTTTACTATGTTATTCTGAATAATATAACTAAATAAGTTAAAACTTTCAACAACGGATCTCTTGGTTCTGGCATCGATGAAGAACGCAGCGAAATGCGATAAGTAATGTGAATTGCAGAATTCAGTGAATCATCGAATCTTTGAACGCACATTGCGCCCATTAGTATTCTAGTGGGCATGCCTGTTCGAGCGTCATTTCAACCCTTAAGCCCTGTTGCTTA…
	Otu0084	k__Fungi(100)	p__Ascomycota(100)	c__Sordariomycetes(100)	o__Xylariales(100)	f__Xylariaceae(100)	g__Xylaria(100)	s__Xylaria_apiculata(100)	MT908460	CAAGGTCTCCGTTGGTGAACCAGCGGAGGGATCATTAAAGAGTTAAAACAACTCCTAAACCCATGTGAACCTACCATTGTTGCCTCGGCAGGTCTGCAACTTACCCTGAGGGTCCCTACCCTGTAGGGACCTTACCCGGTAGTTGCCGGCATAACCTGCCGGTGGTCTACTAAACTCTGTTTACTATGTTATTCTGAATAATATAACTAAATAAGTTAAAACTTTCAACAACGGATCTCTTGGTTCTGGCATCGATGAAGAACGCAGCGAAATGCGATAAGTAATGTGAATTGCAGAATTCAGTGAATCATCGAATCTTTGAACGCACATTGCGCCCATTAGTATTCTAGTGGGCATGCCTGTTCGAGCGTCATTTCAACCCTTAAGCCCTGTTGCTTA…
	Otu0085	k__Fungi(100)	p__Ascomycota(100)	c__Sordariomycetes(100)	o__Xylariales(100)	f__Xylariaceae(100)	unclassified	unclassified	MT908461	CAAGGTCTCCGTTGGTGAACCAGCGGAGGGATCATTAAAGAGTTATACAACTCCTAAACCCATGTGAACCTACCTTTGTTGCCTCGGCAGGTCTGCAGCTTACCCTGTGAGCCCCTACCCTGTAGGGACCTTACCCGGTAGTTGCGGATACAACCTGCCGGTGGTCTACTAAACTCTGTTTACTATGTTATTCTGAATAATATAACTAAATAAGTTAAAACTTTCAACAACGGATCTCTTGGTTCTGGCATCGATGAAGAACGCAGCGAAATGCGATAAGTAATGTGAATTGCAGAATTCAGTGAATCATCGAATCTTTGAACGCACATTGCGCCCATTAGTATTCTAGTGGGCATGCCTGTTCGAGCGTCATTTCAACCCTTAAGCCCCTGTTGCTTA…
	Otu0086	k__Fungi(100)	p__Ascomycota(100)	c__Sordariomycetes(100)	o__Xylariales(100)	f__Xylariaceae(100)	g__Xylaria(89)	s__Xylaria_apiculata(89)	MT908462	CAAGGTCTCCGTTGGTGAACCAGCGGAGGGATCATTAAAGAGTTATACAACTCCTAAACCCATGTGAACCTACCTTTGTTGCCTCGGCAGGTCTGCAGCTTACCCTGTGAGCCCCTACCCTGTAGGGACCTTACCCGGTAGTTGCGGATACAACCTGCCGGTGGTCTACTAAACTCTGTTTACTATGTTATTCTGAATAATATAACTAAATAAGTTAAAACTTTCAACAACGGATCTCTTGGTTCTGGCATCGATGAAGAACGCAGCGAAATGCGATAAGTAATGTGAATTGCAGAATTCAGTGAATCATCGAATCTTTGAACGCACATTGCGCCCATTAGTATTCTAGTGGGCATGCCTGTTCGAGCGTCATTTCAACCCTTAAGCCCCTGTTGCTTA…
	Otu0087	k__Fungi(100)	p__Ascomycota(100)	c__Dothideomycetes(100)	o__Pleosporales(100)	f__Didymellaceae(100)	unclassified	unclassified	MT908463	CAAGGTTTCCGTAGGTGAACCTGCGGAAGGATCATTACCTAGAGTTGTAGGCTTTGCCTGCTATCTCTTACCCATGTCTTTTGAGTACCTTCGTTTCCTCGGCGGGTCCGCCCGCCGATTGGACAAAACTTAAACCCTTTGTAGTTGCAATCAGCGTCTGACAAAACTTAATAGTTACAACTTTCAACAACGGATCTCTTGGTTCTGGCATCGATGAAGAACGCAGCGAAATGCGATAAGTAGTGTGAATTGCAGAATTCAGTGAATCATCGAATCTTTGAACGCACATTGCGCCCCTTGGTATTCCATGGGGCATGCCTGTTCGAGCGTCATTTGTACCTTCAAGCTCTGCTTGGTGTTGGGTGTTTGTCTCGCCTTTGCGTGTAGACTCGCCTCAAA…
	Otu0088	k__Fungi(100)	p__Ascomycota(100)	c__Sordariomycetes(100)	o__Xylariales(100)	f__Xylariaceae(100)	g__Xylaria(83)	unclassified	MT908464	CAAGGTCTCCGTTGGTGAACCAGCGGAGGGATCATTAAAGAGTTATACAACTCCTAAACCCATGTGAACCTACCTTTGTTGCCTCGGCAGGTCTGCAGCCTACCCTGTGAGGACCTACCCTGTAGGGACCTTACCCGGTAGTTGCAGGTTTTAACCTGTCGGTGGTCTACCAAACTCTGTTTACTATGTTATTCTGAATAATATAACTAAATAAGTTAAAACTTTCAACAACGGATCTCTTGGTTCTGGCATCGATGAAGAACGCAGCGAAATGCGATAAGTAATGTGAATTGCAGAATTCAGTGAATCATCGAATCTTTGAACGCACATTGCGCCCATTAGTATTCTAGTGGGCATGCCTGTTCGAGCGTCATTTCAACCCTTAAGCCCCTGTTGCTT…
	Otu0089	k__Fungi(100)	p__Basidiomycota(100)	c__Agaricomycetes(100)	o__Agaricales(100)	f__Typhulaceae(100)	g__Typhula(100)	s__Typhula_micans(100)	MT908465	CAAGGTTTCCGTAGGTGAACCTGCGGAAGGATCATTATTGAATTTACATGGGTTGTGCTGGTTTTACAAGTGCACGCCTATATCAATTTCCATACACCTGTGCACCTTTGTAGACTTGGAGGGAGAAATCCTTTCTGGTCTGCGTTTTATACACTCTTTTTTATTACATTGAATGTTTCTTGTCTTTTGACAAACAAATTTATACAACTTTAAGCAACGGATCTCTTGGCTCTCGCATCGATGAAGAACGCAGCGAAATGCGATAAGTAATGTGAATTGCAGAATTCAGTGAATCATCGAATCTTTGAACGCACCTTGCGCTCTTTGGTATTCCGAAGAGCATGCCTGTTCGAGTGTTATTAAATTCTCAAACCAATAGCTTTATTGTCTATTGGCTTT…
	Otu0090	k__Fungi(100)	p__Ascomycota(100)	c__Sordariomycetes(100)	o__Hypocreales(100)	f__Hypocreaceae(100)	g__Trichoderma(100)	s__Trichoderma_guizhouense(92)	MT908466	CAAGGTCTCCGTTGGTGAACCAGCGGAGGGATCATTACCGAGTTTACAACTCCCAAACCCAATGTGAACGTTACCAAACTGTTGCCTCGGCGGGATCTCTGCCCCGGGTGCGTCGCAGCCCCGGACCAAGGCGCCCGCCGGAGGACCAACCAAAACTCTTTTTGTATACCCCCTCGCGGGTTTTTTATAATCTGAGCCTTCTCGGCGCCTCTCGTAGGCGTTTCGAAAATGAATCAAAACTTTCAACAACGGATCTCTTGGTTCTGGCATCGATGAAGAACGCAGCGAAATGCGATAAGTAATGTGAATTGCAGAATTCAGTGAATCATCGAATCTTTGAACGCACATTGCGCCCGCCAGTATTCTGGCGGGCATGCCTGTCCGAGCGTCATTTCAACC…
	Otu0091	k__Fungi(100)	p__Basidiomycota(100)	c__Agaricomycetes(100)	o__Agaricales(100)	f__Schizophyllaceae(100)	g__Schizophyllum(100)	s__Schizophyllum_commune(83)	MT908467	CAAGGTTTCCGTAGGTGAACCTGCGGAAGGATCATTAACGAATCAAACAAGTTCATCTTGTTCTGATCCTGTGCACCTTATGTAGTCCCAAAGCCTTCACGGGCGGCGGTTGACTACGTCTACCTCACACCTTAAAGTATGTTAACGAATGTAATCATGGTCTTGACAGACCCTAAAAAGTTAATACAACTTTCGACAACGGATCTCTTGGCTCTCGCATCGATGAAGAACGCAGCGAAATGCGATAAGTAATGTGAATTGCAGAATTCAGTGAATCATCGAATCTTTGAACGCACCTTGCGCCCTTTGGTATTCCGAGGGGCATGCCTGTTTGAGTGTCATTAAATACCATCAACCCTCTTTTGACTTCGGTCTCGAGAGTGGCTTGGAAGTGGAGGT…
	Otu0092	k__Fungi(100)	p__Ascomycota(100)	c__Dothideomycetes(100)	o__Pleosporales(100)	f__Didymellaceae(100)	g__Stagonosporopsis(100)	s__Stagonosporopsis_cucurbitacearum(100)	MT908468	CAAGGTTTCCGTAGGTGAACCTGCGGAAGGATCATTACCTAGAGTTGCGGGCTTTGCCTGCCATCTCTTACCCATGTCTTTTGAGTACCTTCGTTTCCTCGGCGGGTTCGCCCGCCGATTGGACAAAACTTAAACCCTTTGTAATTGAAATCAGCGTCTGAAAAAAACATAATAGTTACAACTTTCAACAACGGATCTCTTGGTTCTGGCATCGATGAAGAACGCAGCGAAATGCGATAAGTAGTGTGAATTGCAGAATTCAGTGAATCATCGAATCTTTGAACGCACATTGCGCCCCTTGGTATTCCATGGGGCATGCCTGTTCGAGCGTCATTTGTACCTTCAAGCTTTGCTTGGTGTTGGGTGTTTGTCTCGCCTCTGCGCGCAGACTCGCCTCAA…
	Otu0093	k__Fungi(100)	p__Ascomycota(100)	c__Dothideomycetes(100)	o__Pleosporales(100)	f__Pleosporaceae(100)	g__Bipolaris(100)	unclassified	MT908469	CAAGGTCTCCGTAGGTGAACCTGCGGAGGGATCATTACACAACAAAATATGAAGGCCCTGGCTTCGCGGCCGGCTGAAATATTTTTTCACCCATGTCTTTTGCGCACTTGTTGTTTCCTGGGCGGGTTTGCCCGCCACCAGGACCAAACCATAAACCTTTTTTTTTATGCAGTTACCATCAGCGTCAGTAAAAACAATGTAATTAATTACAACTTTCAACAACGGATCTCTTGGTTCTGGCATCGATGAAGAACGCAGCGAAATGCGATACGTAGTGTGAATTGCAGAATTCAGTGAATCATCGAATCTTTGAACGCACATTGCGCCCTTTGGTATTCCAAAGGGCATGCCTGTTCGAGCGTCATTTGTACCTTCAAGCTTTGCTTGGTGTTGGGCGTT…
	Otu0094	k__Fungi(100)	p__Ascomycota(100)	c__Dothideomycetes(100)	o__Pleosporales(100)	f__Didymellaceae(100)	g__Epicoccum(100)	s__Epicoccum_nigrum(84)	MT908470	CAAGGTTTCCGTAGGTGAACCTGCGGAAGGATCATTACCTAGAGTTTGTAGACTTCGGTCTGCTACCTCTTACCCATGTCTTTTGAGTACCTTCGTTTCCTCGGCGGGTCCGCCCGCCGGTTGGACAACATTCAAACCCTTTGCAGTTGCAATCAGCGTCTGAAAAAACATAATAGTTACAACTTTCAACAACGGATCTCTTGGTTCTGGCATCGATGAAGAACGCAGCGAAATGCGATAAGTAGTGTGAATTGCAGAATTCAGTGAATCATCGAATCTTTGAACGCACATTGCGCCCCTTGGTATTCCATGGGGCATGCCTGTTCGAGCGTCATTTGTACCTTCAAGCTCTGCTTGGTGTTGGGTGTTTTGTCTCGCCTCTGCGTGTAGACTCGCCTT…
	Otu0095	k__Fungi(100)	p__Ascomycota(100)	c__Dothideomycetes(100)	o__Pleosporales(100)	f__Didymellaceae(100)	g__Epicoccum(100)	unclassified	MT908471	CAAGGTTTCCGTAGGTGAACCTGCGGAAGGATCATTACCTAGAGTTTGTAGACTTCGGTCTGCTACCTCTTACCCATGTCTTTTGAGTACCTTCGTTTCCTCGGCGGGTCCGCCCGCCGATTGGACAACATTCAAACCCTTTGCAGTTGCAATCAGCGTCTGAAAAAACATAATAGTTACAACTTTCAACAACGGATCTCTTGGTTCTGGCATCGATGAAGAACGCAGCGAAATGCGATAAGTAGTGTGAATTGCAGAATTCAGTGAATCATCGAATCTTTGAACGCACATTGCGCCCCTTGGTATTCCATGGGGCATGCCTGTTCGAGCGTCATTTGTACCTTCAAGCTCTGCTTGGTGTTGGGTGTTTGTCTCGCCTCCGCGTGTAGACTCGCCTTA…
	Otu0096	k__Fungi(100)	p__Ascomycota(100)	c__Sordariomycetes(100)	o__Hypocreales(100)	f__Hypocreaceae(100)	g__Trichoderma(100)	unclassified	MT908472	CAAGGTCTCCGTTGGTGAACCAGCGGAGGGATCATTACCGAGTTTACAACTCCCAAACCCAATGTGAACGTTACCAAACTGTTGCCTCGGCGGGATCTCTGCCCCGGGTGCGTCGCAGCCCCGGACCAAGGCGCCCGCCGGAGGACCAACCAAAACTCTTATTGTATACCCCCTCGCGGGTTTTTTTTATAATCTGAGCCTTCTCGGCGCCTCTCGTAGGCGTTTCGAAAATGAATCAAAACTTTCAACAACGGATCTCTTGGTTCTGGCATCGATGAAGAACGCAGCGAAATGCGATAAGTAATGTGAATTGCAGAATTCAGTGAATCATCGAATCTTTGAACGCACATTGCGCCCGCCAGTATTCTGGCGGGCATGCCTGTCCGAGCGTCATTTCAA…
	Otu0097	k__Fungi(100)	p__Ascomycota(100)	c__Dothideomycetes(100)	o__Pleosporales(100)	f__Didymellaceae(100)	g__Epicoccum(100)	s__Epicoccum_nigrum(95)	MT908473	CAAGGTTTCCGTAGGTGAACCTGCGGAAGGATCATTACCTAGAGTTTGCAGACTTCGGTCTGCTACCTCTTACCCATGTCTTTTGAGTACCTTCGTTTCCTCGGCGGGTCCGCCCGCCGGTTGGACAACATTCAAACCCTTTGCAGTTGCAATCAGCGTCTGAAAAAACATAATAGTTACAACTTTCAACAACGGATCTCTTGGTTCTGGCATCGATGAAGAACGCAGCGAAATGCGATAAGTAGTGTGAATTGCAGAATTCAGTGAATCATCGAATCTTTGAACGCACATTGCGCCCCTTGGTATTCCATGGGGCATGCCTGTTCGAGCGTCATTTGTACCTTCAAGCTCTGCTTGGTGTTGGGTGTTTTGTCTCGCCTCTGCGTGTAGACTCGCCTT…
	Otu0098	k__Fungi(100)	p__Ascomycota(100)	c__Sordariomycetes(100)	o__Diaporthales(100)	f__Diaporthaceae(100)	g__Diaporthe(100)	unclassified	MT908474	CAAGGTCTCCGTTGGTGAACCAGCGGAGGGATCATTGCTGGAACGCGCTTCGGCGCACCCAGAAACCCTTTGTGAACTTATACCTATTGTTGCCTCGGCGTAGGCCGGCCTCTTCACTGAGGCCCCCTGGAAACAGGGAGCAGCCCGCCGGCGGCCAACCAAACTCTTGTTTCTACAGTGAATCTCTGAGTAAAAAACATAAATGAATCAAAACTTTCAACAACGGATCTCTTGGTTCTGGCATCGATGAAGAACGCAGCGAAATGCGATAAGTAATGTGAATTGCAGAATTCAGTGAATCATCGAATCTTTGAACGCACATTGCGCCCTCTGGTATTCCGGAGGGCATGCCTGTTCGAGCGTCATTTCAACCCTCAAGCCTGGCTTGGTGATGGGGCA…
	Otu0099	k__Fungi(100)	p__Ascomycota(100)	c__Dothideomycetes(100)	o__Pleosporales(100)	f__Didymellaceae(100)	g__Epicoccum(100)	s__Epicoccum_sorghinum(100)	MT908475	CAAGGTTTCCGTAGGTGAACCTGCGGAAGGATCATTACCTAGAGTTGTAGGCTTTGCCTGCTATCTCTTGCCCATGTCTTTTGAGTACCTTACGTTTCCTCGGTGGGTTCGCCCACCGATTGGACAAATTTAAACCCTTTGCAGTTGAAATCAGCGTCTGAAAAAACTTAATAGTTACAACTTTCAACAACGGATCTCTTGGTTCTGGCATCGATGAAGAACGCAGCGAAATGCGATAAGTAGTGTGAATTGCAGAATTCAGTGAATCATCGAATCTTTGAACGCACATTGCGCCCCTTGGTATTCCATGGGGCATGCCTGTTCGAGCGTCATTTGTACCTTCAAGCTCTGCTTGGTGTTGGGTGTTTGTCTCCTGTAGACTCGCCTTAAAACAATTGG…
	Otu0100	k__Fungi(100)	p__Ascomycota(100)	c__Sordariomycetes(100)	o__Diaporthales(100)	f__Diaporthaceae(99)	g__Diaporthe(96)	unclassified	MT908476	CAAGGTCTCCGTTGGTGAACCAGCGGAGGGATCATTGCTGGAACGCGCCCCAGGCGCACCCAGAAACCCTTTGTGAACTTATACCTTACTGTTGCCTCGGCGCAGGCCGGCCCCCCCCGGGGGCCCCCCGGAGACGGGGAGCAGCCCGCCGGCGGCCAAGTTAACTCTTGTTTTTATACCGAAACTCTGAGGAATAAACATAAATGAATCAAAACTTTCAACAACGGATCTCTTGGTTCTGGCATCGATGAAGAACGCAGCGAAATGCGATAAGTAATGTGAATTGCAGAATTCAGTGAATCATCGAATCTTTGAACGCACATTGCGCCCTCTGGTATTCCGGAGGGCATGCCTGTTCGAGCGTCATTTCAACCCTCAAGCCTGGCTTGGTGTTGGGGC…
	Otu0101	k__Fungi(100)	p__Ascomycota(100)	c__Sordariomycetes(100)	o__Glomerellales(100)	f__Glomerellaceae(100)	g__Colletotrichum(100)	s__Colletotrichum_taiwanense(100)	MT908477	CAAGGTCTCCGTTGGTGAACCAGCGGAGGGATCATTACTGAGTTACCGCTCTATAACCCTTTGTGAACATACCTATACGTTGCTTCGGCGGCCGTCCCCCGGGGCGTCCGCCGGAGGATAACCAAACTCTGATTTAACGACGTTTCTTCTGAGTGGCACAAGCAAATAATCAAAACTTTTAACAACGGATCTCTTGGTTCTGGCATCGATGAAGAACGCAGCGAAATGCGATAAGTAATGTGAATTGCAGAATTCAGTGAATCATCGAATCTTTGAACGCACATTGCGCCCGCCAGCATTCTGGCGGGCATGCCTGTTCGAGCGTCATTTCAACCCTCAAGCACTGCTTGGTGTTGGGGCTCTACGGTTGACGTAGGCCCCCAAAACTAGTGGCGGACC…
	Otu0102	k__Fungi(100)	p__Ascomycota(100)	c__Sordariomycetes(100)	o__Xylariales(100)	f__Xylariaceae(100)	g__Xylaria(100)	s__Xylaria_venustula(100)	MT908478	CAAGGTCTCCGTTGGTGAACCAGCGGAGGGATCATTAAAGAGTTTTTACAACTCCCTAAACCCATGTGAACTTACCATTTGTTGCCTCGGCAGGTCGCGCTTAACCCCGTGAGACCCCTACCCTGTAGGGCCTTACCCGGTGGACGCGGGCTTCCCTGCCGGCGGCCCATCAAACTCTGTTTTTATATTATATTTTACATCTGAATCTATAACGGAATACGTTTAAAACTTTCAACAACGGATCTCTTGGTTCTGGCATCGATGAAGAACGCAGCGAAATGCGATAAGTAATGTGAATTGCAGAATTCAGTGAATCATCGAATCTTTGAACGCACATTGCGCCCATTAGTATTCTAGTGGGCATGCCTGTTCGAGCGTCATTTCAACCCTTAAGCCTCT…
	Otu0103	k__Fungi(100)	p__Ascomycota(100)	c__Sordariomycetes(100)	o__Glomerellales(100)	f__Glomerellaceae(100)	g__Colletotrichum(100)	s__Colletotrichum_magnum(87)	MT908479	CAAGGTCTCCGTTGGTGAACCAGCGGAGGGATCATTATCGAGTTACCGCTCCTTATAACCCTTTGTGAACATACCTCAAACGTTGCCTCGGCGGGCAGCCGGAGCCCAGCTCCGGCGCCCGGAGCCGCCTTCTCGGCGCGCCCCACCCGCCGGCGGACCACTAAACTCTATTGCAACGACGTCTCTTCTGAGTGGTACAAGCAAATAATCAAAACTTTTAACAACGGATCTCTTGGTTCTGGCATCGATGAAGAACGCAGCGAAATGCGATAAGTAATGTGAATTGCAGAATTCAGTGAATCATCGAATCTTTGAACGCACATTGCGCCCGCCAGCATTCTGGCGGGCATGCCTGTTCGAGCGTCATTTCAACCCTCAAGCACCGCTTGGCGTTGGGGC…
	Otu0104	k__Fungi(100)	p__Ascomycota(100)	c__Sordariomycetes(100)	o__Xylariales(100)	f__Xylariaceae(100)	g__Xylaria(100)	s__Xylaria_hypoxylon(100)	MT908480	CAAGGTCTCCGTTGGTGAACCAGCGGAGGGATCATTAAAGAGTTTTCGTAACTCCCAAACCCATGTGAACTTACCTTCTGTTGCCTCGGCAGGTCGTGTCTACCCTGTGGTCGCCTACCCTGTAGGCGACTACCTGGTAGTCACGGGTCCGCCTGCCAGTGGCCCGTTAAAACACTGTTTATTATATGTTATTCTGATTTTACAACTAAATAAGTTAAAACTTTCAACAACGGATCTCTTGGTTCTGGCATCGATGAAGAACGCAGCGAAATGCGATAAGTAATGTGAATTGCAGAATTCAGTGAATCATCGAATCTTTGAACGCACATTGCGCCCATTAGTATTCTAGTGGGCATGCCTGTTCGAGCGTCATTTCAACCCTTAAGCCCCTGTTGCTTA…
	Otu0105	k__Fungi(100)	p__Ascomycota(100)	c__Sordariomycetes(100)	o__Xylariales(100)	f__Xylariaceae(100)	g__Xylaria(100)	s__Xylaria_brevipes(100)	MT908481	CAAGGTCTCCGTTGGTGAACCAGCGGAGGGATCATTAAAGAGTTTTGATAACTCCCAAACCCATGTGAACTTACCTTTTGTTGCCTCGGCAGGTCGTGTCTATCTTGCGGCCTCCTACCCTGTAGGAGACTGCCCGGTAGTCACGGGTCTACCTGTCAGTGGCCCGTTAAACTCTGTTAATCATACGCCATTCTGAATTATCAAGTAAATAAGTTTAAAACTTTCAACAACGGATCTCTTGGTTCTGGCATCGATGAAGAACGCAGCGAAATGCGATAAGTAATGTGAATTGCAGAATTCAGTGAATCATCGAATCTTTGAACGCACATTGCGCCCATTAGTATTCTAGTGGGCATGCCTGTTCGAGCGTCATTTCAACCCTTAAGCCCCCTGTTGCTT…
	Otu0106	k__Fungi(100)	p__Ascomycota(100)	c__Sordariomycetes(100)	o__Glomerellales(100)	f__Glomerellaceae(100)	g__Colletotrichum(89)	unclassified	MT908482	CAAGGTCTCCGTTGGTGAACCAGCGGAGGGATCATTACTGAGTTACCGCTCTATAACCCTTTGTGAACATACCTAACCGTTGCTTCGGCGGGCAGGGGAAGCCTCTCGCGGGCCTCCCCTCCCGGCGCCGGCCCCCACCACGGGGACGGGGCGCCCGCCGGAGGAAACCAAACTCTATTTACACGACGTCTCTTCTGAGTGGCACAAGCAAATAATTAAAACTTTTAACAACGGATCTCTTGGTTCTGGCATCGATGAAGAACGCAGCGAAATGCGATAAGTAATGTGAATTGCAGAATTCAGTGAATCATCGAATCTTTGAACGCACATTGCGCTCGCCAGCATTCTGGCGAGCATGCCTGTTCGAGCGTCATTTCAACCCTCAAGCACCGCTTGGTT…
	Otu0107	k__Fungi(100)	p__Ascomycota(100)	c__Sordariomycetes(100)	o__Xylariales(100)	f__Xylariaceae(100)	g__Nemania(100)	s__Nemania_diffusa(100)	MT908483	CAAGGTCTCCGTTGGTGAACCAGCGGAGGGATCATTAAAGAGTGTAATAACTCCCAAACCCATGTGAACATACCTCATGTTGCCTCGGCAGGTCGCGCCTCCCTCGTAGGTCCTACCCTGTAGGCTCCTACCCGGAAGGCGCGGGTACCCCTGCCGGTGGCCCACGAAACTCTGTCTCATCGTTGAATTCTGAACCTATAACTAAATAAGTTAAAACTTTCAACAACGGATCTCTTGGTTCTGGCATCGATGAAGAACGCAGCGAAATGCGATAAGTAATGTGAATTGCAGAATTCAGTGAATCATCGAATCTTTGAACGCACATTGCGCCCATTAGTATTCTAGTGGGCATGCCTGTTCGAGCGTCATTTCAACCCTTAAGCCCTTGTTGCTTAGCGT…
	Otu0108	k__Fungi(100)	p__Ascomycota(100)	c__Sordariomycetes(100)	o__Xylariales(100)	f__Xylariaceae(100)	g__Nemania(100)	s__Nemania_diffusa(100)	MT908484	CAAGGTCTCCGTTGGTGAACCAGCGGAGGGATCATTAAAGAGTGTAATAACTCCCAAACCCATGTGAACATACCTCATGTTGCCTCGGCAGGTCGTGCCTCCCTCGTAGGTCCTACCCTGTAGGCTCCTACCCGGAAGGCGCGGGTACCCCTGCCGGTGGCCCAGGAAACTCTGTCTCATCGTTGAATTCTGAACCTATAACTAAATAAGTTAAAACTTTCAACAACGGATCTCTTGGTTCTGGCATCGATGAAGAACGCAGCGAAATGCGATAAGTAATGTGAATTGCAGAATTCAGTGAATCATCGAATCTTTGAACGCACATTGCGCCCATTAGTATTCTAGTGGGCATGCCTGTTCGAGCGTCATTTCAACCCTTAAGCCCTTGTTGCTTAGCGT…
	Otu0109	k__Fungi(100)	p__Ascomycota(100)	c__Sordariomycetes(100)	o__Xylariales(100)	f__Xylariaceae(100)	g__Xylaria(99)	s__Xylaria_sp(99)	MT908485	CAAGGTCTCCGTTGGTGAACCAGCGGAGGGATCATTAAAGAGTTATAACAACTCCTAAACCCCTGTGAACATACCTCATGTTGCCTCGGCAGGTCGCGTCTCGTGCCCTGCCGGCGGCCCACGAAACTCTGTTTAGCATTGAATTCTGAACTTATAACTAAATTAGTTAAAACTTTCAACAACGGATCTCTTGGTTCTGGCATCGATGAAGAACGCAGCGAAATGCGATAAGTAATGTGAATTGCAGAATTCAGTGAATCATCGAATCTTTGAACGCACATTGCGCCCATTAGTATTCTAGTGGGCATGCCTGTTCGAGCGTCATTTCAACCCTTAAGCCCTCGTTGCTTAGTGTTGGGAGCCTACAGCACCTGTAGCCCCCTAAAGTTAGTGGCGGAG…
	Otu0110	k__Fungi(100)	p__Ascomycota(100)	c__Sordariomycetes(100)	o__Xylariales(100)	f__Xylariaceae(100)	g__Xylaria(100)	s__Xylaria_grammica(100)	MT908486	CAAGGTCTCCGTTGGTGAACCAGCGGAGGGATCATTAAAGAGTTATTACAACTCCCAAACCCATGTGAACTTACCTTCTGTTGCCTCGGCAGGTCGCGACCTACCCTGTGAGGCCCTACCCTGTAGGGCCCTACCTGGTAGTCGCGGGTACGCCTGCCGGTGGCCCATGAAACTCTGTTTATTCTTGTTATTCTGAATCTATAACTAAATAAGTTAAAACTTTCAACAACGGATCTCTTGGTTCTGGCATCGATGAAGAACGCAGCGAAATGCGATAAGTAATGTGAATTGCAGAATTCAGTGAATCATCGAATCTTTGAACGCACATTGCGCCCATTAGTATTCTAGTGGGCATGCCTGTTCGAGCGTCATTTCAACCCTTAAGCCCCTGTTGCTTAG…
	Otu0111	k__Fungi(100)	p__Ascomycota(100)	c__Sordariomycetes(100)	o__Glomerellales(100)	f__Glomerellaceae(100)	g__Colletotrichum(100)	unclassified	MT908487	CAAGGTCTCCGTTGGTGAACCAGCGGAGGGATCATTATCGAGTTACCACTCTATAACCCTTTGTGAACATACCTACATGTTGCTTCGGCGGTCGGCCCCCCGGGCCCCCGGCCCCGCTCACGCGGGGCGCCCGCCGGAGGATAACCAAACTCTGATTTAACGACGTTTCTTCTGAGTGGCACAAGCAAATAATCAAAACTTTTAACAACGGATCTCTTGGTTCTGGCATCGATGAAGAACGCAGCGAAATGCGATAAGTAATGTGAATTGCAGAATTCAGTGAATCATCGAATCTTTGAACGCACATTGCGCCCGCCAGCATTCTGGCGGGCATGCCTGTTCGAGCGTCATTTCAACCCTCAAGCACTGCTTGGTGTTGGGGCTCTACGGTTGACGTAG…
	Otu0112	k__Fungi(100)	p__Ascomycota(100)	c__Sordariomycetes(100)	o__Xylariales(100)	f__Xylariaceae(100)	g__Xylaria(100)	s__Xylaria_berteroi(100)	MT908488	CAAGGTCTCCGTTGGTGAACCAGCGGAGGGATCATTAAAGAGTTCTATAACTCCCAAACCCATGTGAACATACCTTACGTTGCCTCGGCAGGTCGCGCCTACCTAGTAGCACCCTACCCTGTAGGGCCTACCCGGGAGACGCGGGTAAGCCTGCCGGCGGCCCACGAAACTCTGTTTAATATTGAATTCTGAACATATAACTAAATAAGTTAAAACTTTCAACAACGGATCTCTTGGTTCTGGCATCGATGAAGAACGCAGCGAAATGCGATAAGTAATGTGAATTGCAGAATTCAGTGAATCATCGAATCTTTGAACGCACATTGCGCCCATTAGTATTCTAGTGGGCATGCCTGTTCGAGCGTCATTTCAACCCTTAAGCCTCTGTTGCTTAGCGTT…
	Otu0113	k__Fungi(100)	p__Ascomycota(100)	c__Sordariomycetes(100)	o__Xylariales(100)	f__Xylariaceae(100)	g__Xylaria(100)	s__Xylaria_curta(100)	MT908489	CAAGGTCTCCGTTGGTGAACCAGCGGAGGGATCATTAAAGAGTTCTATAACTCCCAAACCCATGTGAACATACCGTACGTTGCCTCGGCAGGTCGTGTCTACCCCGTAGCACCCTAACCGGGTAAGACCCTACCCTGTAGGTCTTACCCGGTAGGACCTACCCGGCAGACGCGGGTAAGCCTGCCGGCGGCCCACGAAAACTCTGTTTTAGCATTGTACTTCTGAATACTATAACTAAATCAGTTAAAACTTTCAACAACGGATCTCTTGGTTCTGGCATCGATGAAGAACGCAGCGAAATGCGATAAGTAATGTGAATTGCAGAATTCAGTGAATCATCGAATCTTTGAACGCACATTGCGCCCATTAGTATTCTAGTGGGCATGCCTGTTCGAGCGT…
	Otu0114	k__Fungi(100)	p__Ascomycota(100)	c__Sordariomycetes(100)	o__Xylariales(100)	f__Xylariaceae(100)	g__Xylaria(100)	s__Xylaria_allantoidea(100)	MT908490	CAAGGTCTCCGTTGGTGAACCAGCGGAGGGATCATTAAAGAGTTCTATAACTCCCAAACCCATGTGAACATACCTTACGTTGCCTCGGCAGGTCGTGCCTACCCCGTAGCGTCCTACCCCGTAGGACCTACCCGGTAGACGCGGGTAAGCTTGCCGGCGGCCCACGAAACTCTGTTTAGTATTGAATTCTGAACCTGTAACAAAATAAGTTAAAACTTTCAACAACGGATCTCTTGGTTCTGGCATCGATGAAGAACGCAGCGAAATGCGATAAGTAATGTGAATTGCAGAATTCAGTGAATCATCGAATCTTTGAACGCACATTGCGCCCACTAGTATTCTAGTGGGCATGCCTGTTCGAGCGTCATTTCAACCCTTAAGCCTCTGTTGCTTAGTGTT…
	Otu0115	k__Fungi(100)	p__Ascomycota(100)	c__Sordariomycetes(100)	o__Xylariales(100)	f__Xylariaceae(80)	g__Daldinia(80)	unclassified	MT908491	CAAGGTCTCCGTTGGTGAACCAGCGGAGGGATCATTACTGAGTTATCTAAACTCCAACCCTATGTGAACCTTACCGTCGTTGCCTCGGCGGGCTGCGTCTACCCTGTAGCTACCTGGTAGGCGCGCTACAAGCCCGCCGGTGGACTACTAAACTCTGTTATAAATATTGTATCTCTGAATGCTTCAACTTAATAAGTTAAAACTTTCAACAACGGATCTCTTGGTTCTGGCATCGATGAAGAACGCAGCGAAATGCGATAAGTAATGTGAATTGCAGAATTCAGTGAATCATCGAATCTTTGAACGCACATTGCGCCCATTAGTATTCTAGTGGGCATGCCTATTCGAGCGTCATTTCAACCCTTAAGCCTAAGTTGCTTAGCGTTGGGAATCTGCCCT…
	Otu0116	k__Fungi(100)	p__Ascomycota(100)	c__Sordariomycetes(100)	o__Sordariales(100)	f__Sordariales_fam_Incertae_sedis(100)	g__Ramophialophora(100)	s__Ramophialophora_sp(100)	MT908492	CAAGGTCTCCGTTGGTGAACCAGCGGAGGGATCATTAGCGAGTATAACTCTCTAAAACCATTGTGAACGAACAGACCGGTTGCTTCGGCGGACGGCTTGCCGCCGCCGGAAGAACTCAAACTCTTGTTATCATTGTCTCTCTGAGTAAATTACTTAATAAGTTAAAACTTTCAACAACGGATCTCTTGGTTCTGGCATCGATGAAGAACGCAGCGAAATGCGATAAGTAATGTGAATTGCAGAATTCAGTGAATCATCGAATCTTTGAACGCACATTGCGCCCGCCAGTATTCTGGCGGGCATGCCTGTTCGAGCGTCATTTCAACCATCAAGCCCCAGGCTTGTGTTGGGGGCCTGCAGCTGCTGCAGCCCCCTAAAAGCAGTGGCGGACTCGCTGTC…
	Otu0117	k__Fungi(100)	p__Ascomycota(100)	c__Sordariomycetes(100)	o__Glomerellales(100)	f__Glomerellaceae(100)	g__Colletotrichum(100)	unclassified	MT908493	CAAGGTCTCCGTTGGTGAACCAGCGGAGGGATCATTACTGAGTTTACGCTCTACAACCCTTTGTGAACATACCTATAACTGTTGCTTCGGCGGGTAGGGTCTCCGCGACCCTCCCGGCCTCCCGCCTCCGGGCGGGTCGGCGCCCGCCGGAGGATAACCAAACTCTGATTTAACGACGTTTCTTCTGAGTGGTACAAGCAAATAATCAAAACTTTTAACAACGGATCTCTTGGTTCTGGCATCGATGAAGAACGCAGCGAAATGCGATAAGTAATGTGAATTGCAGAATTCAGTGAATCATCGAATCTTTGAACGCACATTGCGCCCGCCAGCATTCTGGCGGGCATGCCTGTTCGAGCGTCATTTCAACCCTCAAGCTCTGCTTGGTGTTGGGGCCCT…
	Otu0118	k__Fungi(100)	p__Ascomycota(100)	c__Sordariomycetes(100)	o__Glomerellales(100)	f__Glomerellaceae(100)	g__Colletotrichum(100)	unclassified	MT908494	CAAGGTCTCCGTTGGTGAACCAGCGGAGGGATCATTACTGAGTTTACGCTCTACAACCCTTTGTGAACATACCTATAACTGTTGCTTCGGCGGGTAGGGTCCCCGTGACCCTCCCGGCCTCCCGCCCCCGGGCGGGTCGGCGCCCGCCGGAGGATAACCAAACTCTGATTTAACGACGTTTCTTCTGAGTGGTACAAGCAAATAATCAAAACTTTTAACAACGGATCTCTTGGTTCTGGCATCGATGAAGAACGCAGCGAAATGCGATAAGTAATGTGAATTGCAGAATTCAGTGAATCATCGAATCTTTGAACGCACATTGCGCCCGCCAGCATTCTGGCGGGCATGCCTGTTCGAGCGTCATTTCAACCCTCAAGCTCTGCTTGGTGTTGGGGCCCT…
	Otu0119	k__Fungi(100)	p__Ascomycota(100)	c__Sordariomycetes(100)	o__Hypocreales(100)	f__Nectriaceae(100)	g__Gibberella(93)	s__Gibberella_intricans(93)	MT908495	CAAGGTCTCCGTTGGTGAACCAGCGGAGGGATCATTACCGAGTTTACAACTCCCAAACCCCTGTGAACATACCTATACGTTGCCTCGGCGGATCAGCCCGCGCCCCGTAAAAAGGGACGGCCCGCCCGAGGACCCCTAAACTCTGTTTTTAGTGGAACTTCTGAGTAAAACAAACAAATAAATCAAAACTTTCAACAACGGATCTCTTGGTTCTGGCATCGATGAAGAACGCAGCAAAATGCGATAAGTAATGTGAATTGCAGAATTCAGTGAATCATCGAATCTTTGAACGCACATTGCGCCCGCCAGTATTCTGGCGGGCATGCCTGTTCGAGCGTCATTTCAACCCTCAAGCTCAGCTTGGTGTTGGGACTCGCGGTAACCCGCGTTCCCCAAATC…
	Otu0120	k__Fungi(100)	p__Ascomycota(100)	c__Dothideomycetes(100)	o__Pleosporales(100)	f__Corynesporascaceae(100)	g__Corynespora(100)	s__Corynespora_cassiicola(100)	MT908496	CAAGGTTTCCGTAGGTGAACCTGCGGAAGGATCATTATCGTAGGGGCCTCGCCCCCTTCGAGATAGCACCCTTTGTTTATGAGCACCTCTCGTTTCCTCGGCAGGCTCGCCTGCCAACGGGGACCCACCACAAACCCATTGCAGTACAAGAAGTACACGTCTGAACAAAACAAAACAAACTATTTACAACTTTCAACAACGGATCTCTTGGTTCTGGCATCGATGAAGAACGCAGCGAAATGCGATAAGTAGTGTGAATTGCAGAATTCAGTGAATCATCGAATCTTTGAACGCACATTGCGCCCTTTGGTATTCCTTAGGGCATGCCTGTTCGAGCGTCATTTCAACCCTCAAGCCTAGCTTGGTGTTGGGCGTCTGTCCCGCCTCCGCGCGCCTGGA…
	Otu0121	k__Fungi(100)	p__Ascomycota(100)	c__Dothideomycetes(100)	o__Pleosporales(100)	f__Periconiaceae(100)	g__Periconia(100)	s__Periconia_byssoides(100)	MT908497	CAAGGTTTCCGTAGGTGAACCTGCGGAAGGATCATTACAACAAGGTTCCCTGACCCCTCGAAGCTTCGGCGGAAGGGGGCTACAGCCTGACTTTATACCCACCCTTTGCCTATGTGTACCCCTATTGCTTCCCTCGGCGGGTTCGCCCGCCGACAGGAACCAACTAAACCCTTTGCATTATACATTTAACACTTCCGATACAAAACTAAATTATTACAACTTTTAACAATGGATCTCTTGGTTCTGGCATCGATGAAGAACGCAGCGAAATGCGATAAGTAGTGTGAATTGCAGAATTCAGTGAATCATCGAATCTTTGAACGCACATTGCGCCCCTCGGTATTCCGTGGGGCATGCCTGTTCGAGCGTCATTTACACCCTCAAGCTATGCTTGGTGTT…
	Otu0122	k__Fungi(100)	p__Ascomycota(100)	c__Sordariomycetes(100)	o__Hypocreales(100)	f__Nectriaceae(100)	g__Fusarium(96)	unclassified	MT908498	CAAGGTCTCCGTTGGTGAACCAGCGGAGGGATCATTACCGAGTTATACAACTCATCAACCCTGTGAACATACCTAAACGTTGCTTCGGCGGGAACAGACGGCCCCGTAACACGGGCCGCCCCCGCCAGAGGACCCCCTAACTCTGTTTCTATAATGTTTCTTCTGAGTAAAACAAGCAAATAAATTAAAACTTTCAACAACGGATCTCTTGGCTCTGGCATCGATGAAGAACGCAGCGAAATGCGATAAGTAATGTGAATTGCAGAATTCAGTGAATCATCGAATCTTTGAACGCACATTGCGCCCGCCAGTATTCTGGCGGGCATGCCTGTTCGAGCGTCATTACAACCCTCAGGCCCCCGGGCCTGGCGTTGGGGATCGGCGGAGCCCCCCGCGGGC…
	Otu0123	k__Fungi(100)	p__Ascomycota(100)	c__Dothideomycetes(100)	o__Pleosporales(100)	f__Periconiaceae(100)	g__Periconia(100)	unclassified	MT908499	CAAGGTTTCCGTAGGTGAACCTGCGGAAGGATCATTATTACAAGGCTCCCTGGCCCCCCAAGCTTCGGCGGAATGGGGCTACAGCCTGACTTATATACCCACCCTTTGCCTATGTGTACCCCTATTGCTTCCCTCGGCGGGTTCGCCCGCCGACAGGAACCAACTAAACCCTTTGCATTATACATTTAACTCTGATACAAAACTAAATTATTACAACTTTTAACAATGGATCTCTTGGTTCTGGCATCGATGAAGAACGCAGCGAAATGCGATAAGTAGTGTGAATTGCAGAATTCAGTGAATCATCGAATCTTTGAACGCACATTGCGCCCCTCGGTATTCCGTGGGGCATGCCTGTTCGAGCGTCATTTACACCCTCAAGCTCTGCTTGGTGTTGGG…
	Otu0124	k__Fungi(100)	p__Ascomycota(100)	c__Sordariomycetes(100)	o__Xylariales(100)	f__Apiosporaceae(100)	g__Apiospora(100)	s__Apiospora_montagnei(100)	MT908500	CAAGGTCTCCGTTGGTGAACCAGCGGAGGGATCATTACAGAGTTATACAACTCCCATACCATCTGTTAACCTACCCAGTTATGCCTCGGCGTAAGCTCGGTTGGAGGCACCTGCAGCTACCCTGTAGTTGCGGACTGCCAACTCCAGCCGCGGCCCGCCGGCGGTACACTAAACTCTGTTTTATTTTATATTCTGAGCGTCTTATTTTAATAAGTTAAAACTTTCAACAACGGATCTCTTGGTTCTGGCATCGATGAAGAACGCAGCGAAATGCGATAAGTAATGTGAATTGCAGAATTCAGTGAATCATCGAATCTTTGAACGCACATTGCGCCCATCAGTATTCTGGTGGGCATGCCTGTTCGAGCGTCATTTCAACCCTTAAGCCTAGCTTAGTGT…
	Otu0125	k__Fungi(100)	p__Ascomycota(100)	c__Sordariomycetes(100)	o__Xylariales(100)	f__Apiosporaceae(100)	g__Arthrinium(100)	s__Arthrinium_malaysianum(86)	MT908501	CAAGGTCTCCGTTGGTGAACCAGCGGAGGGATCATTACAGAGTTATACAACTCCCATACCATCTGTTAACCTACCCAGTTATGCCTCGGCGTAAGCTCGGTTGGAGGTACCCGCAGCTACCCTGTAGCCTGCTACCCTGTAGCTAGCTACCCTGAAGTTGCGGGCTGCCACATCCAGCCGCGGCCCGCCGGCGGTACACGAAACTCTGTTTTATTGTATCTTCTGAGCGTCTTATTTTAATAAGTTAAAACTTTCAACAACGGATCTCTTGGTTCTGGCATCGATGAAGAACGCAGCGAAATGCGATAAGTAATGTGAATTGCAGAATTCAGTGAATCATCGAATCTTTGAACGCACATTGCGCCCATCAGTATTCTGGTGGGCATGCCTGTTCGAGCG…
	Otu0126	k__Fungi(100)	p__Ascomycota(100)	c__Sordariomycetes(100)	o__Hypocreales(100)	f__Nectriaceae(100)	unclassified	unclassified	MT908502	CAAGGTCTCCGTTGGTGAACCAGCGGAGGGATCATTACCGAGTTTACAACTCCCAAACCCCTGTGAACATACCAATTGTTGCCTCGGCGGATCAGCCCGCTCCCGGTAAAACGGGACGGCCCGCCAGAGGACCCCCAAACTCTGTTTCTATATGTAACTTCTGAGTAAAACCATAAATAAATCAAAACTTTCAACAACGGATCTCTTGGTTCTGGCATCGATGAAGAACGCAGCAAAATGCGATAAGTAATGTGAATTGCAGAATTCAGTGAATCATCGAATCTTTGAACGCACATTGCGCCCGCCAGTATTCTGGCGGGCATGCCTGTTCGAGCGTCATTTCAACCCTCAAGCCCAGCTTGGTGTTGGGACTCGCGAGTCAAATCGCGTTCCCCAAAT…
	Otu0127	k__Fungi(100)	p__Ascomycota(100)	c__Sordariomycetes(100)	o__Hypocreales(100)	f__Nectriaceae(100)	unclassified	unclassified	MT908503	CAAGGTCTCCGTTGGTGAACCAGCGGAGGGATCATTACCGAGTTTACAACTCCCAAACCCCTGTGAACATACCAATTGTTGCCTCGGCGGATCAGCCCGCTCCCGGTAAAACGGGACGGCCCGCCAGAGGACCCCTAAACTCTGTTTCTATATGTAACTTCTGAGTAAAACCATAAATAAATCAAAACTTTCAACAACGGATCTCTTGGTTCTGGCATCGATGAAGAACGCAGCAAAATGCGATAAGTAATGTGAATTGCAGAATTCAGTGAATCATCGAATCTTTGAACGCACATTGCGCCCGCCAGTATTCTGGCGGGCATGCCTGTTCGAGCGTCATTTCAACCCTCAAGCCCAGCTTGGTGTTGGGACTCGCGAGTCAAATCGCGTTCCCCAAAT…
	Otu0128	k__Fungi(100)	p__Ascomycota(100)	c__Dothideomycetes(100)	o__Pleosporales(100)	f__Phaeosphaeriaceae(100)	g__Phaeosphaeriopsis(100)	s__Phaeosphaeriopsis_musae(100)	MT908504	CAAGGTTTCCGTAGGTGAACCTGCGGAAGGATCATTACATTCAGTAGCCCAGCTACTTGTTTACACCCTTGTCTTTTTGCGTACTTATCGTTTCCTCGGCGGGCTTGCCTGCCGGTTGGACAACTTTATAACCTTTTTAAATCTTCAATCAGCGTCTGAATAATATACAATAATTACAACTTTCAACAACGGATCTCTTGGTTCTGGCATCGATGAAGAACGCAGCGAAATGCGATAAGTAGTGTGAATTGCAGAATTCAGTGAATCATCGAATCTTTGAACGCACATTGCGCCCCTTGGTATTCCATGGGGCATGCCTGTTCGAGCGTCATTTGTACCTTCAAGCTTTGCTTGGTGTTGGGTGCTTGTCTTTTTGTTAAGACTCACCTCAAAGTCATT…
	Otu0129	k__Fungi(100)	p__Ascomycota(100)	c__Sordariomycetes(100)	o__Hypocreales(100)	f__Nectriaceae(100)	g__Fusarium(100)	s__Fusarium_kyushuense(99)	MT908505	CAAGGTCTCCGTTGGTGAACCAGCGGAGGGATCATTACCGAGTTTACAACTCCCAAACCCCTGTGAACATACCTTATGTTGCCTCGGCGGATCAGCCCGCTCCCCGTAAAACGGGACGGCCCGCCGCAGGAACCACCAAACTCTGTTTTTAGTGGAACTTCTGAGTATAAAAAACAAATAAATCAAAACTTTCAACAACGGATCTCTTGGTTCTGGCATCGATGAAGAACGCAGCAAAATGCGATAAGTAATGTGAATTGCAGAATTCAGTGAATCATCGAATCTTTGAACGCACATTGCGCCCGCCAGTATTCTGGCGGGCATGCCTGTTCGAGCGTCATTTCAACCCTCAAGCCCAGCTTGGTGTTGGGATCTGCGTTGATTCGCAGTCCCCAAATC…
	Otu0130	k__Fungi(100)	p__Ascomycota(100)	c__Sordariomycetes(100)	o__Trichosphaeriales(100)	f__Trichosphaeriaceae(100)	g__Nigrospora(100)	s__Nigrospora_musae(93)	MT908506	CAAGGTCTCCGTTGGTGAACCAGCGGAGGGATCATTACAGAGTTATCCAACTCCCAAACCCATGTGAACTTATCTCTTTGTTGCCTCGGCGCAAGCTACCCGGGACCCAGCGCCCCGGGCGGCCCGCCGGCGGACAAACCAAACTCTTGTTATTCAATGGATTATCTGAGCGTCTTATTTAATAAGTCAAAACTTTCAACAACGGATCTCTTGGTTCTGGCATCGATGAAGAACGCAGCGAAATGCGATAAGTAATGTGAATTGCAGAATTCAGTGAATCATCGAATCTTTGAACGCACATTGCGCCCATCAGTATTCTGGTGGGCATGCCTGTTCGAGCGTCATTTCAACCCCTAAGCACAGCTTACTGTTGGGACTCTACGGCCTCCGTAGTTCCCC…
	Otu0131	k__Fungi(100)	p__Ascomycota(100)	c__Sordariomycetes(100)	o__Hypocreales(100)	f__Nectriaceae(100)	g__Gibberella(100)	s__Gibberella_pulicaris(100)	MT908507	CAAGGTCTCCGTTGGTGAACCAGCGGAGGGATCATTACCGAGTTTACAACTCCCAAACCCCTGTGAACATACCTTTATGTTGCCTCGGCGGATCAGCCCGTTCCTCGGAACGGCCCGCCGCAGGACCCTAAACTCTGTTTTTAGTGGAACTTCTGAGTAAAAAAACAAATAAATCAAAACTTTCAACAACGGATCTCTTGGTTCTGGCATCGATGAAGAACGCAGCAAAATGCGATAAGTAATGTGAATTGCAGAATTCAGTGAATCATCGAATCTTTGAACGCACATTGCGCCCGCCAGTATTCTGGCGGGCATGCCTGTTCGAGCGTCATTTCAACCCTCAAGCCCAGCTTGGTGTTGGGAGCTGTCGTCTGACACTCCCCAAATACATTGGCGGTC…
	Otu0132	k__Fungi(100)	p__Ascomycota(100)	c__Sordariomycetes(100)	o__Trichosphaeriales(100)	f__Trichosphaeriaceae(100)	unclassified	unclassified	MT908508	CAAGGTCTCCGTTGGTGAACCAGCGGAGGGATCATTACAGAGTTATCCAACTCCCAAACCCATGTGAACTTATCTCTTTGTTGCCTCGGCGCAAGCTACCCGGGACCTCGCGCCCCGGGCGGCCCGCCGGCGGACAAACCAAACTCTGTTATCTTAGTTGATTATCTGAGTGTCTTATTTAATAAGTCAAAACTTTCAACAACGGATCTCTTGGTTCTGGCATCGATGAAGAACGCAGCGAAATGCGATAAGTAATGTGAATTGCAGAATTCAGTGAATCATCGAATCTTTGAACGCACATTGCGCCCATTAGTATTCTAGTGGGCATGCCTGTTCGAGCGTCATTTCAACCCCTAAGCACAGCTTATTGTTGGGAATCTACGCCCTAGTAGTTCCTCA…
	Otu0133	k__Fungi(100)	p__Ascomycota(100)	c__Sordariomycetes(100)	o__Hypocreales(100)	f__Nectriaceae(100)	g__Fusarium(100)	unclassified	MT908509	CAAGGTCTCCGTTGGTGAACCAGCGGAGGGATCATTACCGAGTTTACAACTCCCAAACCCCTGTGAACATACCAATTGTTGCCTCGGCGGATCAGCCCGCTCCCGGTAAAACGGGACGGCCCGCCAGAGGACCCCTAAACTCTGTTTCTATATGTAACTTCTGAGTAAAACCATAAATAAATCAAAACTTTCAACAACGGATCTCTTGGTTCTGGCATCGATGAAGAACGCAGCAAAATGCGATAAGTAATGTGAATTGCAGAATTCAGTGAATCATCGAATCTTTGAACGCACATTGCGCCCGCCAGTATTCTGGCGGGCATGCCTGTTCGAGCGTCATTTCAACCCTCAAGCCCCCGGGTTTGGTGTTGGGGATCGGCGAGCCCTTGCGGCAAGCCG…
	Otu0134	k__Fungi(100)	p__Ascomycota(100)	c__Sordariomycetes(100)	o__Hypocreales(100)	f__Nectriaceae(100)	g__Gibberella(98)	s__Gibberella_avenacea(98)	MT908510	CAAGGTCTCCGTTGGTGAACCAGCGGAGGGATCATTACCGAGTTTACAACTCCCAAACCCCTGTGAACATACCTTAATGTTGCCTCGGCGGATCAGCCCGCGCCCCGTAAAACGGGACGGCCCGCCAGAGGACCCAAACTCTAATGTTTCTTATTGTAACTTCTGAGTAAAACAAACAAATAAATCAAAACTTTCAACAACGGATCTCTTGGTTCTGGCATCGATGAAGAACGCAGCAAAATGCGATAAGTAATGTGAATTGCAGAATTCAGTGAATCATCGAATCTTTGAACGCACATTGCGCCCGCTGGTATTCCGGCGGGCATGCCTGTTCGAGCGTCATTTCAACCCTCAAGCCCCCGGGTTTGGTGTTGGGGATCGGCTCTGCCTTCTGGCGGT…
	Otu0135	k__Fungi(100)	p__Ascomycota(100)	c__Sordariomycetes(100)	o__Glomerellales(100)	f__Plectosphaerellaceae(100)	g__Plectosphaerella(100)	s__Plectosphaerella_cucumerina(96)	MT908511	CAAGGTCTCCGTTGGTGAACCAGCGGAGGGATCATTACTGAGTACTACACTCTCTACCCTTTGTGAACTATTATACCTGTTGCTTCGGCGGCGCCCGCAACGGTGCCCGCCGGTCTCATCAGAATCTCTGTTTTCGAACCCGACGATACTTCTGAGTGTTCTTAGCGAACTGTCAAAACTTTTAACAACGGATCTCTTGGCTCCAGCATCGATGAAGAACGCAGCGAAACGCGATATGTAATGTGAATTGCAGAATTCAGTGAATCATCGAATCTTTGAACGCACATGGCGCCTTCCAGTATCCTGGGAGGCATGCCTGTCCGAGCGTCGTTTCAACCCTCGAGCCCCTGTGGCCCGGCGTTGGGGATCTGCCACGGCAGGCCCCTAAAACCAGTGGCG…
	Otu0136	k__Fungi(100)	p__Ascomycota(100)	c__Sordariomycetes(100)	o__Xylariales(100)	f__Xylariaceae(100)	unclassified	unclassified	MT908512	CAAGGTCTCCGTTGGTGAACCAGCGGAGGGATCATTAAAGAGTTATACAACTCCTAAACCCATGTGAACCTACCTTTGTTGCCTCGGCAGGTCTGCAGCTTACCCTGTGAGCCCCTACCCTGTAGGGACCTTACCCGGTAGTTGCGGATACAACCTGCCGGTGGTCTACTAAACTCTGTTTACTATGTTATTCTGAATAATATAACTAAATAAGTTAAAACTTTCAACAACGGATCTCTTGGTTCTGGCATCGATGAAGAACGCAGCGAAATGCGATAAGTAATGTGAATTGCAGAATTCAGTGAATCATCGAATCTTTGAACGCACATTGCGCCCATTAGTATTCTAGTGGGCATGCCTGTTCGAGCGTCATTTCAACCCTTAAGCCCCTGTTGCTTA…
	Otu0137	k__Fungi(100)	p__Basidiomycota(100)	c__Agaricomycetes(100)	o__Polyporales(100)	f__Polyporaceae(100)	g__Trametes(100)	s__Trametes_hirsuta(100)	MT908513	CAAGGTTTCCGTAGGTGAACCTGCGGAAGGATCATTAACGAGTTTTGAAATGGGTTGTTGCTGGCCTTCCGAGGCATGTGCACGCCCTGCTCATCCACTCTACACCTGTGCACTTACTGTAGGTTGGCGTGGGTTTCTAGCCTCCGGGCTGGGAGCATTCTGCCGGCCTATGTACACTACAAACTCTAAAGTATCAGAATGTAAACGCGTCTAACGCATCTTAATACAACTTTCAGCAACGGATCTCTTGGCTCTCGCATCGATGAAGAACGCAGCGAAATGCGATAAGTAATGTGAATTGCAGAATTCAGTGAATCATCGAATCTTTGAACGCACCTTGCGCTCCTTGGTATTCCGAGGAGCATGCCTGTTTGAGTGTCATGAAATTCTCAACCCATA…
	Otu0138	k__Fungi(100)	p__Basidiomycota(100)	c__Agaricomycetes(100)	o__Agaricales(100)	f__Psathyrellaceae(100)	g__Psathyrella(100)	s__Psathyrella_candolleana(100)	MT908514	CAAGGTTTCCGTAGGTGAACCTGCGGAAGGATCATTAACGAATATCTATGGCGTTGGTTGTAGCTGGCTCCTAGGAGCATTGTGCACGCCCGTCATTCATATCATCTTTCCACCTGTGAACCATGTGTAGGCCTGGATACCCCTCGCTTTGGCAACAAAGCGGATACAAGGATTGCTGTGTCGACAAGGCCGGCTCTCTTTGAATTTCCAGGTTCTATGTCTTTTTACACACCCCATTTGAATGATATCGAATGTAGTCAATGGGCTTTCATGCCTATAAAAAAACTATACAACTTTCAGCAACGGATCTCTTGGCTCTCGCATCGATGAAGAACGCAGCGAAATGCGATAAGTAATGTGAATTGCAGAATTCAGTGAATCATCGAATCTTTGAACGCA…
	Otu0139	k__Fungi(100)	p__Basidiomycota(100)	c__Agaricomycetes(100)	o__Polyporales(100)	f__Phanerochaetaceae(100)	g__Phlebiopsis(100)	unclassified	MT908515	CAAGGTTTCCGTAGGTGAACCTGCGGAAGGATCATTATCGAGTTTTTGAACGGGTTGTAGCTGGCCTCATACGGGGCATGTGCACGCCTGACTTCATCCGCTCTTCAACCTCTGTGCACTTATTGTAGGCTGGTGAAAGGTCGCATAGTAAAATATGTGACTTGAAGCCTGTCTACGTTTTACTACAAACGCTTCAGTTATAGAATGTCTATCTGCGTATAACGCATTTATATACAACTTTCAGCAACGGATCTCTTGGCTCTCGCATCGATGAAGAACGCAGCGAAATGCGATAAGTAATGTGAATTGCAGAATTCAGTGAATCATCGAATCTTTGAACGCACCTTGCGCTCCCTGGTATTCCGGGGAGCATGCCTGTTTGAGTGTCATGGAATTCTC…
	Otu0140	k__Fungi(100)	p__Basidiomycota(100)	c__Agaricomycetes(100)	o__Corticiales(100)	unclassified	unclassified	unclassified	MT908516	CAAGGTTTCCGTAGGTGAACCTGCGGAAGGATCATTACCGAGTTTATTGGGGGGTTGAGCTGGTCTTTGACATGTGCTCGCCCCTCTAATCCACTCTATACACCTGTGCACCAATTGTGGGTATACGAGCATGGAAGGGGGCTGGATAACGGCCTCTGAAAGTGCGCATATACTCATGTTTATACACACTATGTATGTCTCAGAATGTCTACTTTGCGTTAACTCGCATATAATACAACTTTCAACAACGGATCTCTTGGCTCTCGCATCGATGAAGAACGCAGCGAAATGCGATAAGTAATGTGAATTGCAGAATTCAGTGAATCATCGAATCTTTGAACGCACCTTGCGCTCCTTGGTATTCCGAGGAGCATGCCTGTTTGAGTGTCATGAATCTCT…
	Otu0141	k__Fungi(100)	p__Basidiomycota(100)	c__Agaricomycetes(100)	o__Polyporales(100)	f__Irpicaceae(100)	unclassified	unclassified	MT908517	CAAGGTTTCCGTAGGTGAACCTGCGGAAGGATCATTATCGAGTTTTGAACGGGTTGTAGCTGGCCTTTAACGAGGTATGTGCACGCCTGGCTCATCCACTCTCAACCTCTGTGCACTTTATGTAAGAAACGGTGTAAGCCAGCTATTTAATAGTCGGTAATAAGCCTTTCTTATGTTTACTACAAACGCTTCAGTTATAGAATGTTTACTGTGTATAACACAATTATATACAACTTTCAGCAACGGATCTCTTGGCTCTCGCATCGATGAAGAACGCAGCGAAATGCGATAAGTAATGTGAATTGCAGAATTCAGTGAATCATCGAATCTTTGAACGCACCTTGCACTCCTTGGTATTCCGAGGAGTATGCCTGTTTGAGTCTCATGGAATTCTCAACC…
	Otu0142	k__Fungi(100)	p__Basidiomycota(100)	c__Agaricomycetes(100)	o__Polyporales(100)	f__Phanerochaetaceae(100)	g__Phlebiopsis(100)	s__Phlebiopsis_flavidoalba(100)	MT908518	CAAGGTTTCCGTAGGTGAACCTGCGGAAGGATCATTATCGAGTTTTGAACGGGTTGTAGCTGGCCTCATACGGGGCATGTGCACGCCTGGCTCATCCACTCTTCAACCTCTGTGCACTTATTGTAGATCGGTGGATTAAAAGTCGAGGCGCAAGTCTTGACTGGAGAGAAACCTTTCTACGTTTTTACCACAAACGCTTCAGTTATAGAATGTTTATCTGCGTATAACGCATCTTTATACAACTTTCAGCAACGGATCTCTTGGCTCTCGCATCGATGAAGAACGCAGCGAAATGCGATAAGTAATGTGAATTGCAGAATTCAGTGAATCATCGAATCTTTGAACGCACCTTGCGCTCCCTGGTATTCCGGGGAGCATGCCTGTTTGAGTGTCATGGAA…
	Otu0143	k__Fungi(100)	p__Ascomycota(100)	c__Dothideomycetes(100)	o__Botryosphaeriales(100)	f__Phyllostictaceae(100)	g__Phyllosticta(100)	s__Phyllosticta_alliacea(93)	MT908519	CAAGGTTTCCGTAGGTGAACCTGCGGAAGGATCATTACTGAAATGTAATAACTTCTATTGAAAGGTTCCAGAGTAGGCGCTACAACGCCGAAATGACCTTCTCACCCTTGTGTACTCACTATGTTGCTTTGGCGGGTCGACCTGGTTCCGACCCAGGCGGCCGGCGCCCCCAGCCTTAACTGGCCAGGACGCCCGGCTAAGTGCCCGCCAGTATACAAAACTCAAGAATTCATTTTGTGAAGTCCTGATATATCATTTAATTGATTAAAACTTTCAACAACGGATCTCTTGGTTCTGGCATCGATGAAGAACGCAGCGAAATGCGATAAGTAATGTGAATTGCAGAATTCAGTGAATCATCGAATCTTTGAACGCACATTGCGCCCTCTGGTATTCCGG…
	Otu0144	k__Fungi(100)	p__Basidiomycota(100)	c__Agaricomycetes(100)	o__Polyporales(100)	f__Irpicaceae(100)	g__Flavodon(100)	unclassified	MT908520	CAAGGTTTCCGTAGGTGAACCTGCGGAAGGATCATTATCGAGTTTTGAACGGGTTGTAGCTGACCTCTTTTTGGGGTATGTGCACGCCTGGCTCATCCACTCTCAACCTCTGTGCACTTCATGTAAGAGAACGGTGTAAGCTGATTTTGTAAAGAAGTCAGTGACAAGCCTTCTCTTGCGTTTTACCACAAACACTTCAGTTATAGAATGTTTACTGTGTATAACACAATTATATACAACTTTCAGCAACGGATCTCTTGGCTCTCGCATCGATGAAGAACGCAGCGAAATGCGATAAGTAATGTGAATTGCAGAATTCAGTGAATCATCGAATCTTTGAACGCACCTTGCACTCCTTGGTATTCCGAGGAGTATGCCTGTTTGAGTCTCATGGTATTC…
	Otu0145	k__Fungi(100)	p__Basidiomycota(100)	c__Agaricomycetes(100)	o__Russulales(100)	f__Peniophoraceae(100)	g__Peniophora(100)	s__Peniophora_bicornis(100)	MT908521	CAAGGTTTCCGTAGGTGAACCTGCGGAAGGATCATTAGCGAAGCTCGGAACGCGTGTTCGGTACTGTAGCTGCCCAGCGATGGGATGTGCTCGTCTGGATGCGTGTCCCTTCTCTATTCCACCCCACTGTGAACCAAGCGTGTGAGCCGAAGAGATATCGGAGGCTTGCACGCAACACTTAACATACCCCAATGAAGTATCAGAATGTACCTTGCGTTAACTCGCACAAATACAACTTTCAACAACGGATCTCTTGGCTCTCGCATCGATGAAGAACGCAGCGAAATGCGATAAGTAATGTGAATTGCAGAATTCAGTGAATCATCGAATCTTTGAACGCACCTTGCGCCCCTTGGCATTCCGAGGGGCACGCCTGTTTGAGTGTCGTGAACTCCTCCA…
	Otu0146	k__Fungi(100)	p__Basidiomycota(100)	c__Agaricomycetes(100)	o__Agaricales(100)	f__Schizophyllaceae(100)	g__Schizophyllum(100)	unclassified	MT908522	CAAGGTTTCCGTAGGTGAACCTGCGGAAGGATCATTAACGAATCAAACAAGTTCATCTTGTTCTGATCCTGTGCACCTTATGTAGTCCCAAAGCCTTCACGGGCGGCGGTTGACTACGTCTACCTCACACCTTAAAGTATGTTAACGAATGTGATCATGGTCTTGACAGACCCTAAAAAGTTAATACAACTTTCGACAACGGATCTCTTGGCTCTCGCATCGATGAAGAACGCAGCGAAATGCGATAAGTAATGTGAATTGCAGAATTCAGTGAATCATCGAATCTTTGAACGCACCTTGCGCCCTTTGGTATTCCGAGGGGCATGCCTGTTTGAGTGTCATTAAATACCATCAACCCTCTTTTGACTTCGGTCTCGAGAGTGGCTTGGAAGTGGAGGT…
	Otu0147	k__Fungi(100)	p__Basidiomycota(100)	c__Agaricomycetes(100)	o__Agaricales(100)	f__Psathyrellaceae(100)	g__Coprinellus(100)	s__Coprinellus_micaceus(100)	MT908523	CAAGGTTTCCGTAGGTGAACCTGCGGAAGGATCATTAACGAATAACTATGGTGTCTTGGTTGTAGCTGGCTCCTCGGAGCATTGTGCACGCCCGCCATTTTTATCTATCCACCTGTGCACCGACTGTAGGTCTGGATGACTCTCGTGCTCTCTGAGTGCGGATGCGAGGATTGCCCTTCAACTCGGAGGTGTCTCTCCTCGAATTTCCAGGCTCTACGTCTTTTTACACACCCCAAAAGCATGATATAGAATGTAGTCAATGGGCTTGATCGCCTATAAAACACTATACAACTTTCAGCAACGGATCTCTTGGCTCTCGCATCGATGAAGAACGCAGCGAAATGCGATAAGTAATGTGAATTGCAGAATTCAGTGAATCATCGAATCTTTGAACGCACC…
	Otu0148	k__Fungi(100)	p__Basidiomycota(100)	c__Agaricomycetes(100)	o__Corticiales(92)	f__Corticiaceae(92)	g__Laetisaria(92)	s__Laetisaria_sp(92)	MT908524	CAAGGTTTCCGTAGGTGAACCTGCGGAAGGATCATTACTGGAAATATTTCAAGGTTGTTAGCTGGCCTTCCGGGGCATGTGCTCACCTTGTTTTCAATCCAATTCACACCTGTGCACACTTTGTAGTGTTTTGAGGGCTTGTCTTTCGGGATAAACCCTCTGGCTCTACGTATTTTTACACATACACTTATAAAGTTTAGAATGTTAATACTTGTGATATAATACACATCTATAACAACTTTCAACAACGGATCTCTTGGCTCTCGCATCGATGAAGAACGCAGCGAAATGCGATAAGTAATGTGAATTGCAGAATTCAGTGAATCATCGAATCTTTGAACGCACCTTGCGCTCCTTGGTATTCCGAGGAGCATGCCTGTTTGAGTGTCATGAATCTCT…
	Otu0149	k__Fungi(100)	p__Ascomycota(100)	c__Sordariomycetes(100)	o__Coniochaetales(100)	f__Coniochaetaceae(100)	g__Coniochaeta(100)	s__Coniochaeta_velutina(100)	MT908525	CAAGGTCTCCGTTGGTGAACCAGCGGAGGGATCATTATTAGAAGCCGAAAGGCTACTTAAAACCATCGCGAACTCGTCCAAGTTGCTTCGGCGGCGCGGCCTCCCTCACGGGGGCGCCGCAGCCCCGCCTCTCCGGAGGTGTGGGGCGCCCGCCGGAGGTACGAAACTCTGTATTATAGTGGCATCTCTGAGTAAAAAACAAATAAGTTAAAACTTTCAACAACGGATCTCTTGGTTCTGGCATCGATGAAGAACGCAGCGAAATGCGATAAGTAATGTGAATTGCAGAATTCAGTGAATCATCGAATCTTTGAACGCACATTGCGCCCGCTAGTACTCTAGCGGGCATGCCTGTTCGAGCGTCATTTCAACCCTCAAGCCCTGCTTGGTGTTGGGGCC…
	Otu0150	k__Fungi(100)	p__Ascomycota(100)	c__Sordariomycetes(100)	o__Glomerellales(100)	f__Glomerellaceae(100)	g__Colletotrichum(100)	unclassified	MT908526	CAAGGTCTCCGTTGGTTGGCCAGCGGAGGGATCATTACTGAGTTACCGCTCTACAACCCTTTGTGAACATACCTACAACTGTTGCTTCGGCGGGTAGGCCGTCCCCTGAAAAGGACGCCTCCCGGCCCGGACCGGACCCCCCGTGGGGCCGGACTCGGCGCCCGCCGGAGGATAACCAAACGCTATTTTAACGACGTTTCTTCTGAGTGGCATAAGCAAAATAATCAAAACTTTTAACAACGGATCTCTTGGTTCTGGCATCGATGAAGAACGCAGCGAAATGCGATAAGTAATGTGAATTGCAGAATTCAGTGAATCATCGAATCTTTGAACGCACATTGCGCCCGCCAGCATTCTGGCGGGCATGCCTGTTCGAGCGTCATTTCAACCCTCAAGCTC…
	Otu0151	k__Fungi(100)	p__Basidiomycota(100)	c__Agaricomycetes(100)	o__Russulales(100)	f__Peniophoraceae(100)	g__Peniophora(100)	s__Peniophora_incarnata(93)	MT908527	CAAGGTTTCCGTAGGTGAACCTGCGGAAGGATCATTAGCGAAGTCCGGAATGCGCGCGAGGTGCTGAGCTGCCCAGCAATGGGATGTGCTCGCCCTTGTGCGTGTCCCTTCACTATCCACCCCACTGTGAACCAAGTGTGCGAGCCGAAGAGAGATCGGAAGCTCGCATGCAACCCTTAACATACCCCAATGAAGTATCAGAATGTACCTTGCGTTAACTCGCACAAATACAACTTTCAACAACGGATCTCTTGGCTCTCGCATCGATGAAGAACGCAGCGAAATGCGATAAGTAATGTGAATTGCAGAATTCAGTGAATCATCGAATCTTTGAACGCACCTTGCGCCCTTTGGCATTCCGAAGGGCACGCCTGTTTGAGTGTCGTGAACTCCTCCACC…
	Otu0153	k__Fungi(100)	p__Ascomycota(100)	c__Sordariomycetes(100)	o__Glomerellales(100)	f__Plectosphaerellaceae(100)	g__Plectosphaerella(100)	s__Plectosphaerella_cucumerina(90)	MT908528	CAAGGTCTCCGTTGGTGAACCAGCGGAGGGATCATTACTGAGTACTACACTCTCTACCCTTTGTGAACTATTATACCTGTTGCTTCGGCGGCGCCCGCGAGGGTGCCCGCCGGTCTCATCAGAATCTCTGTTTTCGAACCCGACGATACTTCTGAGTGTTCTTAGCGAACTGTCAAAACTTTTAACAACGGATCTCTTGGCTCCAGCATCGATGAAGAACGCAGCGAAACGCGATATGTAATGTGAATTGCAGAATTCAGTGAATCATCGAATCTTTGAACGCACATGGCGCCTTCCAGTATCCTGGGAGGCATGCCTGTCCGAGCGTCGTTTCAACCCTCGAGCCCCTGTGGCCCGGCGTTGGGGATCTGCCACGGCAGGCCCCTAAAACCAGTGGCG…
	Otu0154	k__Fungi(100)	p__Ascomycota(100)	c__Sordariomycetes(100)	o__Glomerellales(100)	f__Glomerellaceae(100)	g__Colletotrichum(100)	s__Colletotrichum_tropicicola(95)	MT908529	CAAGGTCTCCGTTGGTGAACCAGCGGAGGGATCATTACTGAGTTACCGCTCTATAACCCTTTGTGAACATACCTCAACTGTTGCCTCGGCGGGCAGGCGGCGTCGCCGCCGCCTCCCGGGCGCCCCTCGGGGCGCGCCCGCCGGGGGATAACCAAACTCTGATTTAACGACGTTTCTTCTGAGTGGCACAAGCAAAGCAATAATCAAAACTTTTAACAACGGATCTCTTGGTTCTGGCATCGATGAAGAACGCAGCGAAATGCGATAAGTAATGTGAATTGCAGAATTCAGTGAATCATCGAATCTTTGAACGCACATTGCGCCCGCCAGCATTCTGGCGGGCATGCCTGTTCGAGCGTCATTTCAACCCTCAAGCACTGCTTGGTGTTGGGGCCCTAC…
	Otu0155	k__Fungi(100)	p__Ascomycota(100)	c__Sordariomycetes(100)	o__Xylariales(100)	f__Amphisphaeriaceae(80)	g__Pestalosphaeria(80)	s__Pestalosphaeria_hansenii(80)	MT908530	CAAGGTCTCCGTTGGTGAACCAGCGGAGGGATCATTATAGAGTTTTCTAAGCTCCCAACCCATGTGAACTTACCATTGTTGCCTCGGCAGAAGCTGCTCGGTGCACCCTACCTTGGAACGGCCTACCCTGTAGCGCCTTACCCTGGAACGGCTTACCCTGTAACGGCTGCCGGTGGACTACCAAACTCTTGTTATTTTATTGTAATCTGAGCGTCTTATTTTAATAAGTCAAAACTTTCAACAACGGATCTCTTGGTTCTGGCATCGATGAAGAACGCAGCGAAATGCGATAAGTAATGTGAATTGCAGAATTCAGTGAATCATCGAATCTTTGAACGCACATTGCGCCCATTAGTATTCTAGTGGGCATGCCTGTTCGAGCGTCATTTCAACCCTTAA…
	Otu0156	k__Fungi(100)	p__Ascomycota(100)	c__Sordariomycetes(100)	o__Glomerellales(100)	f__Plectosphaerellaceae(100)	g__Plectosphaerella(100)	unclassified	MT908531	CAAGGTCTCCGTTGGTGAACCAGCGGAGGGATCATTACTGAGTACTACACTCTCTACCCTTTGTGAACTATTATACCTGTTGCTTCGGCGGCGCCCGCAAGGGCGCCCGCCGGTCTCATCAGAATCTCTGTTTTCGAACCCGACGATACTTCTGAGTGTTCTTAGCGAACTGTCAAAACTTTTAACAACGGATCTCTTGGCTCCAGCATCGATGAAGAACGCAGCGAAACGCGATATGTAATGTGAATTGCAGAATTCAGTGAATCATCGAATCTTTGAACGCACATGGCGCCTTCCAGTATCCTGGGAGGCATGCCTGTCCGAGCGTCGTTTCAACCCTCGAGCCCCTGTGGCCCGGCGTTGGGGATCTGCCACGGCAGGCCCCTAAAACCAGTGGCG…
	Otu0157	k__Fungi(100)	p__Ascomycota(100)	c__Sordariomycetes(100)	o__Glomerellales(100)	f__Plectosphaerellaceae(100)	g__Plectosphaerella(100)	s__Plectosphaerella_plurivora(90)	MT908532	CAAGGTCTCCGTTGGTGAACCAGCGGAGGGATCATTACTGAGTACTACACTCTCTACCCTTTGTGAACTATTATACCTGTTGCTTCGGCGGCGCCCGCAAGGGTGCCCGCCGGTCTCATCAGAATCTCTGTTTTCGAACCCGACGATACATCTGAGTGTTCTTAGCGAACTGTCAAAACTTTTAACAACGGATCTCTTGGCTCCAGCATCGATGAAGAACGCAGCGAAACGCGATATGTAATGTGAATTGCAGAATTCAGTGAATCATCGAATCTTTGAACGCACATGGCGCCTTCCAGTATCCTGGGAGGCATGCCTGTCCGAGCGTCGTTTCAACCCTCGAGCCCCTGTGGCCCGGCGTTGGGGATCTGCCACGGCAGGCCCCTAAAACCAGTGGCG…
	Otu0158	k__Fungi(100)	p__Ascomycota(100)	c__Sordariomycetes(100)	o__Xylariales(100)	unclassified	unclassified	unclassified	MT908533	CAAGGTCTCCGTTGGTGAACCAGCGGAGGGATCATTATAGAGTTTTCTAAACTCCCAACCCATGTGAACTTACCATTGTTGCCTCGGCAGAAGCTGCTCGGTGCACCCTACCTTGGAACGGCCTACCCTGTAGCGCCTTACCCTGGAACGGCTTACCCTGTAACGGCTGCCGGTGGACTACCAAACTCTTGTTATTTTATTGTAATCTGAGCGTCTTATTTTAATAAGTCAAAACTTTCAACAACGGATCTCTTGGTTCTGGCATCGATGAAGAACGCAGCGAAATGCGATAAGTAATGTGAATTGCAGAATTCAGTGAATCATCGAATCTTTGAACGCACATTGCGCCCATTAGTATTCTAGTGGGCATGCCTGTTCGAGCGTCATTTCAACCCTTAA…
	Otu0159	k__Fungi(100)	p__Basidiomycota(100)	c__Agaricomycetes(100)	o__Corticiales(85)	f__Corticiaceae(85)	g__Laetisaria(85)	s__Laetisaria_sp(83)	MT908534	CAAGGTTTCCGTAGGTGAACCTGCGGAAGGATCATTACTGGAAATATTTCAAGGTTGTTAGCTGGCCTTCCGGGGCATGTGCTCACCTTGTTTTCAATCCAATTCACACCTGTGCACACTTTGTAGTGTCTTGAGGGGGGTTGTCTTTCGGGATCGAACCTCTCTAGCTCTACGTATTTTTCACACATACACTTATAAAGTTTAGAATGTTAATACTTGTGATATAATACACATCTATAACAACTTTCAACAACGGATCTCTTGGCTCTCGCATCGATGAAGAACGCAGCGAAATGCGATAAGTAATGTGAATTGCAGAATTCAGTGAATCATCGAATCTTTGAACGCACCTTGCGCTCCTTGGTATTCCGAGGAGCATGCCTGTTTGAGTGTCATGAA…
	Otu0160	k__Fungi(100)	p__Basidiomycota(100)	c__Agaricomycetes(100)	o__Cantharellales(100)	f__Ceratobasidiaceae(100)	unclassified	unclassified	MT908535	CAAGGTTTCCGTAGGTGAACCTGCGGAAGGATCATTAATGAATGAATTCGGAGGTTTGGGTTGTCGCTGGCCTCTTCACCGAGGCATGTGCACGCCTCCTCTGTTCATCCACCACACACCTGTGCACTTGTGATTCGGGTCGTTCCTCTCGGGGAGTGATCCGTCTTATTATACATAAACTCAATTAATACAAATCAGAATGTAATCGATGTAAACGCATCATTTGAACTAAGTTTCAACAACGGATCTCTTGGCTCTCGCATCGATGAAGAACGCAGCGAAATGCGATAAGTAATGTGAATTGCAGAATTCAGTGAATCATCGAATCTTTGAACGCACCTTGCGCTCCTTGGTATTCCTCGGAGCATGCCTGTTTGAGTATCATGAAACCCTCAAAAC…
	Otu0161	k__Fungi(100)	p__Ascomycota(100)	c__Sordariomycetes(100)	o__Glomerellales(100)	f__Plectosphaerellaceae(100)	g__Plectosphaerella(100)	s__Plectosphaerella_oligotrophica(94)	MT908536	CAAGGTTTCCGTAGGTGAACCTGCGGAGGGATCATTACTGAGTACTATACTCTCTACCCTTTGTGAACTATTATACCTGTTGCTTCGGCGGCGCCCGCGAGGGTGCCCGCCGGTCTCATCAGAATCTCTGTTTTCGAACCCGACGATACTTCTGAGTGTTCTTAGCGAACTGTCAAAACTTTTAACAACGGATCTCTTGGCTCCAGCATCGATGAAGAACGCAGCGAAACGCGATATGTAATGTGAATTGCAGAATTCAGTGAATCATCGAATCTTTGAACGCACATGGCGCCTTCCAGTATCCTGGGAGGCATGCCTGTCCGAGCGTCGTTTCAACCCTCGAGCCCCTGTGGCCCGGCGTTGGGGATCTGCCACGGCAGGCCCCTAAAACCAGTGGCG…
	Otu0162	k__Fungi(100)	p__Ascomycota(100)	c__Sordariomycetes(100)	o__Trichosphaeriales(100)	f__Trichosphaeriaceae(100)	g__Nigrospora(100)	s__Nigrospora_sp(99)	MT908537	CAAGGTCTCCGTTGGTGAACCAGCGGAGGGATCATTACAGAGTTATCCAACTCCCAAACCCATGTGAACTTATCTCTTTGTTGCCTCGGCGCAAGCTACCCGGGACCCCGCGCCCCGGGCGGCCCGCCGGCGGACAAACCAAACTCTGTTATCTTCGTTGATTATCTGAGCGTCTTATTTAATAAGTCAAAACTTTCAACAACGGATCTCTTGGTTCTGGCATCGATGAAGAACGCAGCGAAATGCGATAAGTAATGTGAATTGCAGAATTCAGTGAATCATCGAATCTTTGAACGCACATTGCGCCCATTAGTATTCTAGTGGGCATGCCTGTTCGAGCGTCATTTCAACCCCTAAGCACAGCTTATTGTTGGGCGTCTACTCCTGTAGTGCCTCAAA…
	Otu0163	k__Fungi(100)	p__Ascomycota(100)	c__Sordariomycetes(100)	o__Trichosphaeriales(100)	f__Trichosphaeriaceae(100)	g__Nigrospora(100)	unclassified	MT908538	CAAGGTCTCCGTTGGTGAACCAGCGGAGGGATCATTACAGAGTTATCCAACTCCCAAACCCATGTGAACATATCTCTTTGTTGCCTCGGCGCAAGCTACCCGGGACCTCGCGCCCCGGGCGGCCCGCCGGCGGACAAACCAAACTCTGTTATCTTCGTTGATTATCTGAGTGTCTTATTTAATAAGTCAAAACTTTCAACAACGGATCTCTTGGTTCTGGCATCGATGAAGAACGCAGCGAAATGCGATAAGTAATGTGAATTGCAGAATTCAGTGAATCATCGAATCTTTGAACGCACATTGCGCCCATTAGTATTCTAGTGGGCATGCCTGTTCGAGCGTCATTTCAACCCCTAAGCACAGCTTATTGTTGGGCGTCTACGTCTGTAGTGCCTCAAA…
	Otu0164	k__Fungi(100)	p__Basidiomycota(100)	c__Agaricomycetes(100)	o__Cantharellales(100)	f__Ceratobasidiaceae(100)	unclassified	unclassified	MT908539	CAAGGTTTCCGTAGGTGAACCTGCGGAAGGATCATTAATGAATGAATTCGGAGGTTTGGGTTGTCGCTGGCCTCTTCACCGAGGCATGTGCACGCCTCCTCTGTTCATCCAACCACACACCTGTGCACTTGTGATTCGGGTCGTTCCTCTCGCGGGGAGTGATCCGTCTTATTATACATAAACTCTATTAAATATAAATCAGAATGTAATCGATGTAAACGCATCATTTGAACTAAGTTTCAACAACGGATCTCTTGGCTCTCGCATCGATGAAGAACGCAGCGAAATGCGATAAGTAATGTGAATTGCAGAATTCAGTGAATCATCGAATCTTTGAACGCACCTTGCGCTCCTTGGTATTCCTCGGAGCATGCCTGTTTGAGTATCATGAAACCCTCA…
	Otu0165	k__Fungi(100)	p__Basidiomycota(100)	c__Agaricomycetes(100)	o__Cantharellales(100)	f__Ceratobasidiaceae(100)	g__Ceratobasidium(100)	s__Ceratobasidium_sp(100)	MT908540	CAAGGTTTCCGTAGGTGAACCTGCGGAAGGATCATTAATGAATGAATGTAGAGTTGGTTGTAGCTGGCCTCCTGGAGGCATGTGCACGCCTTCTCTTTCATCCACACACCCCTGTGCACTTGTGAGACAGAGGCTTTTTTCCCCTTTAATTAGGGAGCAGGTCTCTGTCTACTTTCACATAAAATCTAATTTATTTAAAACTGAATGTAATTGATGTAACGCATCTAATACAAAGTTTCAACAACGGATCTCTTGGCTCTCGCATCGATGAAGAACGCAGCGAAATGCGATAAGTAATGTGAATTGCAGAATTCAGTGAATCATCGAATCTTTGAACGCACCTTGCGCTCCTTGGTATTCCTCGGAGCATGCCTGTTTGAGTATCATGAAATTCTCAAA…
	Otu0166	k__Fungi(100)	p__Ascomycota(100)	c__Sordariomycetes(100)	o__Xylariales(100)	f__Xylariaceae(100)	g__Hypoxylon(100)	s__Hypoxylon_investiens(100)	MT908541	CAAGGTCTCCGTTGGTGAACCAGCGGAGGGATCATTACTGAGTTATTAAAACTCCAAACCCTTTGTGAACCTTACCGTCGTTGCCTCGGCGTGAGCTACGGCTACCCTGTAGTTACCCTATAGTTACCCTATAGTTACCCTGTAGTTACCCTGCAGCTACCCTATAGTTACCCTGTAGCTACCCTGTAGCCGGCTTATGGCCCGCCGAAGGACCGCCAAACTCTTGTTTTTTATTACTGTTTCTCTGAATTGTAAACCTAAATAAGTTAAAACTTTCAACAACGGATCTCTTGGTTCTGGCATCGATGAAGAACGCAGCGAAATGCGATAAGTAATGTGAATTGCAGAATTCAGTGAATCATCGAATCTTTGAACGCACATTGCGCCCATTAGTATTCT…
	Otu0167	k__Fungi(100)	p__Ascomycota(100)	c__Sordariomycetes(100)	o__Glomerellales(86)	f__Plectosphaerellaceae(86)	g__Plectosphaerella(86)	unclassified	MT908542	CAAGGTCTCCGTTGGTGAACCAGCGGAGGGATCATTACTGAGTACCACACTCTCTACCCTTTGTGAACTATTATACCTGTTGCTTCGGCGGCGCCCGCGAGGGCGCCCGCCGGTCTCATCAGAATCTCTGTTTTCGAACCCGACGATACTTCTGAGTGTTCTTAGCGAACTGTCAAAACTTTTAACAACGGATCTCTTGGCTCCAGCATCGATGAAGAACGCAGCGAAACGCGATATGTAATGTGAATTGCAGAATTCAGTGAATCATCGAATCTTTGAACGCACATGGCGCCTTCCAGTATCCTGGGAGGCATGCCTGTCCGAGCGTCGTTTCAACCCTCGAGCCCCCCGTGGCCCGGCGTTGGGGATCTGCCACGGCAGGCCCCTAAAACCAGTGGC…
	Otu0168	k__Fungi(100)	p__Ascomycota(100)	c__Sordariomycetes(100)	o__Sordariales(100)	f__Lasiosphaeriaceae(100)	g__Cladorrhinum(100)	s__Cladorrhinum_sp(100)	MT908543	CAAGGTCTCCGTTGGTGAACCAGCGGAGGGATCATTACAGAGTTGCAAAACTCCCTAAACCATTGTGAACCTACCGCTAAACAGTTGCTTCGGCGGGTGGCTGGCTCCCCCCAGGGGGGCCCGCCGCTGAGCCCGCCGGAGGTTAACCAAACTCTTGTTTACTTACTGGCTTCTCTGAGTATACTTTTAAAATAAGTCAAAACTTTCAACAACGGATCTCTTGGTTCTGGCATCGATGAAGAACGCAGCGAAATGCGATAAGTAATGTGAATTGCAGAATTCAGTGAATCATCGAATCTTTGAACGCACATTGCGCCCGCCAGTATTCTGGCGGGCATGCCTGTTCGAGCGTCATTTCAACCATCAGGCCCCCGGGCTTGTGTTGGGGACCTGCGGCTG…
	Otu0169	k__Fungi(100)	p__Basidiomycota(100)	c__Agaricomycetes(100)	o__Polyporales(100)	f__Phanerochaetaceae(100)	g__Phlebiopsis(100)	s__Phlebiopsis_flavidoalba(100)	MT908544	CAAGGTTTCCGTAGGTGAACCTGCGGAAGGATCATTATCGAGTTTTGAACGGGTTGTAGCTGGCCTCATACGGGGCATGTGCACGCCTGGCTCATCCACTCTTCAACCTCTGTGCACTTATTGTAGATCGGTGGATTGAAAGTCGAGGCGCAAGTCTTGACTGGAGAGAAACCTTTCTACGTTTTTACCACAAACGCTTCAGTTATAGAATGTTTATCTGCGTATAACGCATCTTTATACAACTTTCAGCAACGGATCTCTTGGCTCTCGCATCGATGAAGAACGCAGCGAAATGCGATAAGTAATGTGAATTGCAGAATTCAGTGAATCATCGAATCTTTGAACGCACCTTGCGCTCCCTGGTATTCCGGGGAGCATGCCTGTTTGAGTGTCATGGAA…
	Otu0170	k__Fungi(100)	p__Ascomycota(100)	c__Sordariomycetes(100)	o__Hypocreales(100)	f__Nectriaceae(100)	g__Neocosmospora(100)	s__Neocosmospora_rubicola(100)	MT908545	CAAGGTCTCCGTTGGTGAACCAGCGGAGGGATCATTACCGAGTTATACAACTCATCAACCCTGTGAACATACCTAAAACGTTGCTTCGGCGGGAACAGACGGCCCTGTAACAACGGGCCGCCCCCGCCAGAGGACCCCTAACTCTGTTTTTATAATGTTTTTCTGAGTAAACAAGCAAATAAATTAAAACTTTCAACAACGGATCTCTTGGCTCTGGCATCGATGAAGAACGCAGCGAAATGCGATAAGTAATGTGAATTGCAGAATTCAGTGAATCATCGAATCTTTGAACGCACATTGCGCCCGCCAGTATTCTGGCGGGCATGCCTGTTCGAGCGTCATTACAACCCTCAGGCCCCCGGGCCTGGCGTTGGGGATCGGCAGAAGCCCCCTGTGGGC…
	Otu0171	k__Fungi(100)	p__Ascomycota(100)	c__Sordariomycetes(100)	o__Xylariales(100)	f__Xylariaceae(81)	unclassified	unclassified	MT908546	CAAGGTCTCCGTTGGTGAACCAGCGGAGGGATCATTACAGAGTTACTAAACTCCCAACCCTTTGTGAACCATACCGTCGTTGCCTCGGCGGAAGGTGGATTCCGCGGTGGGAAGCTACCCTGGAGTTACCTACCCTGTAGGTAGCTACCCTGGAGCTACCCTGAAAAACCCCGCGCCCATCAGCCGCCGGAGGACCATTGAAAACTCTTGTTTTTATACAACGTATCTCTGAATAAAGAAACAAAAATTCGTTAAAACTTTCAACAACGGATCTCTTGGTTCTGGCATCGATGAAGAACGCAGCGAAATGCGATAAGTAATGTGAATTGCAGAATTCAGTGAACCATCGAATCTTTGAACGCATATTGCGCCCATTAGTATTCTAGTGGGCATGCCTAT…
	Otu0172	k__Fungi(100)	p__Ascomycota(100)	c__Sordariomycetes(100)	o__Xylariales(100)	f__Microdochiaceae(100)	g__Microdochium(100)	s__Microdochium_fisheri(100)	MT908547	CAAGGTCTCCGTAGGTGAACCTGCGGAGGGATCATTACAGAGTTATCTAACTCCTAAAACCATGTGAACTTACCACTGTTGCCTCGGTGGAAGGCGCTGGAAACAGCGCTGGAAGCCGGTGGACATCTAAACTCTTGTTAATTTTTGGCATTCTGAATCATAACTAAGAAATAAGTTAAAACTTTCAACAACGGATCTCTTGGTTCTGGCATCGATGAAGAACGCAGCGAAATGCGATAAGTAATGTGAATTGCAGAATTCAGTGAATCATCGAATCTTTGAACGCACATTGCGCCCATTAGTATTCTAGTGGGCATGCCTGTTCGAGCGTCATTTCAACCCTTAAGCCTAGCTTAGTGTTGGGAGACTGCCTAATACGCAGCTCCTCAAAACCAGTGG…
	Otu0173	k__Fungi(100)	p__Ascomycota(100)	c__Sordariomycetes(100)	o__Xylariales(100)	f__Microdochiaceae(100)	g__Microdochium(100)	unclassified	MT908548	CAAGGTCTCCGTAGGTGAACCTGCGGAGGGATCATTACTGAGTTTTCAACTCTCCAAACCATGTGAACTTACCACTGTTGCCTCGGTGGTTAGTGCCCTGCTTCGGCGGGGTGCTGCCGCCGGCGGACAAACTAAACTCTTGTCAACTTTGTCAAATCTGAATCTAAACTAAGAAATAAGTTAAAACTTTCAACAACGGATCTCTTGGTTCTGGCATCGATGAAGAACGCAGCGAAATGCGATAAGTAATGTGAATTGCAGAATTCAGTGAATCATCGAATCTTTGAACGCACATTGCGCCCATTAGTATTCTAGTGGGCATGCCTGTTCGAGCGTCATTTCAACCCTTAAGCCTAGCTTAGCGTTGGGAGACTGCACTAAACCGCAGCTCCTCAAAAC…
	Otu0174	k__Fungi(100)	p__Ascomycota(100)	c__Sordariomycetes(100)	o__Xylariales(100)	f__Xylariaceae(100)	g__Annulohypoxylon(100)	s__Annulohypoxylon_bovei(100)	MT908549	CAAGGTCTCCGTTGGTGAACCAGCGGAGGGATCATTAGCGAGTTACCAAAAACTCCAAAACCCTTTGTGAACCTTACCGCAGTTGCCTCGGCGTGCGCCGCGGCCGTTGGGCCTGCTGCAGCCCACCGGCCCCCCGAGACGGGGGCGGGTGGGGTTACCGGCAGGCCCCCGGCCGGCAAAACGGCCCGCCAAAGGACCCGCAAACTAAACTCTAAATTAACAACGTACCTTCTGAAAACTTCAAACTTTTAATGAGTTAAAACTTTCAACAACGGATCTCTTGGTTCTGGCATCGATGAAGAACGCAGCGAAATGCGATAAGTAATGTGAATTGCAGAATTCAGTGAATCATCGAATCTTTGAACGCACATTGCGCCCACCAGTATTCTGGTGGGCATG…
	Otu0175	k__Fungi(100)	p__Ascomycota(100)	c__Sordariomycetes(100)	o__Xylariales(100)	f__Xylariaceae(100)	g__Annulohypoxylon(100)	s__Annulohypoxylon_annulatum(100)	MT908550	CAAGGTCTCCGTTGGTGAACCAGCGGAGGGATCATTAGCGAGTTACCACAAAACTCCATAACCCTTTGTGAACCTACCTATCGTTGCCTCGGCGTTGCGCTGCGGCTGACGCCCGCCCTACCCCTCCCTACCCGGGAGAGGCGGGGGCGGGCCTCAGCCGGCTCAACCAGCCCGCCAAAGGACCCACAAACCAAACTCTAAATCAACGACGTACCTTCTGAAAAAAATCAAAACTTAATAAGTTAAAACTTTCAACAACGGATCTCTTGGTTCTGGCATCGATGAAGAACGCAGCGAAATGCGATAAGTAATGTGAATTGCAGAATTCAGTGAATCATCGAATCTTTGAACGCACATTGCGCCCGCCAGCATTCTGGCGGGCATGCCTATCCGAGCGTC…
	Otu0176	k__Fungi(100)	p__Ascomycota(100)	c__Sordariomycetes(100)	o__Glomerellales(100)	f__Glomerellaceae(100)	g__Colletotrichum(100)	unclassified	MT908551	CAAGGTCTCCGTTGGTGAACCAGCGGAGGGATCATTATCGAGTTACCGCTCCTTATAACCCTTTGTGAACATACCCCAAACGTTGCCTCGGCGGGCAGCCGGAGCCCAGCTCCGTCGCCCGGAGCCGCCGTCTCGGCGCGCCCCACCCGCCGGCGGACCACCAAATTCTATTTAAACGACGTCTCTTCTGAGTGGCACAAGCAAATAATCAAAACTTTTAACAACGGATCTCTTGGTTCTGGCATCGATGAAGAACGCAGCGAAATGCGATAAGTAATGTGAATTGCAGAATTCAGTGAATCATCGAATCTTTGAACGCACATTGCGCCCGCCAGCATTCTGGCGGGCATGCCTGTTCGAGCGTCATTTCAACCCTCAAGCACCGCTTGGCGTTGGGGC…
	Otu0177	k__Fungi(100)	p__Ascomycota(100)	c__Sordariomycetes(100)	o__Magnaporthales(100)	f__Magnaporthaceae(100)	unclassified	unclassified	MT908552	CAAGGTCTCCGTTGGTGAACCAGCGGAGGGATCATTACTGAGTTGCAAAACTCCAACCCGTGTGAACCTGACCTCTTGTCGTTGCTTCGGCGGGCCCGCCCGCCGGAGGTCTCAAACTCTTTGTTTTTACAGCGAATCTCTGAGCAAAAAAGATTAAATAATCAAAACTTTCAACAACGGATCTCTTGGTTCTGGCATCGATGAAGAACGCAGCGAAATGCGATAAGTAATGTGAATTGCAGAATTCAGTGAATCATCGAATCTTTGAACGCACATTGCGCCCGCCGGCATTCCGGCGGGCATGCCTGTTCGAGCGTCATTTCAACCCTCAAGCCGCCCTAGGCTTGGTGTTGGGGCGCCCGGGTGCCACTTCGGTCCCGGGGCCCCCAAGTTCATCGG…
	Otu0178	k__Fungi(100)	p__Ascomycota(100)	c__Sordariomycetes(100)	o__Sordariales(100)	f__Chaetomiaceae(100)	g__Chaetomium(100)	s__Chaetomium_globosum(92)	MT908553	CAAGGTCTCCGTTGGTGAACCAGCGGAGGGATCATTACAGAGTTGCAAAACTCCCTAAACCATTGTGAACGTTACCTATACCGTTGCTTCGGCGGGCGGCCCCGGGGTTTACCCCCCGGGCGCCCCTGGGCCCCACCGCGGGCGCCCGCCGGAGGTCACCAAACTCTTGATAATTTATGGCCTCTCTGAGTCTTCTGTACTGAATAAGTCAAAACTTTCAACAACGGATCTCTTGGTTCTGGCATCGATGAAGAACGCAGCGAAATGCGATAAGTAATGTGAATTGCAGAATTCAGTGAATCATCGAATCTTTGAACGCACATTGCGCCCGCCAGCATTCTGGCGGGCATGCCTGTTCGAGCGTCATTTCAACCATCAAGCCCCCGGGCTTGTGTTGGG…
	Otu0179	k__Fungi(100)	p__Ascomycota(100)	c__Sordariomycetes(100)	o__Sordariales(100)	f__Chaetomiaceae(100)	g__Chaetomium(100)	unclassified	MT908554	CAAGGTCTCCGTTGGTGAACCAGCGGAGGGATCATTACAGAGTTGCAAAACTCCCTAAACCATTGTGAACGTTACCTAAACCGTTGCTTCGGCGGGCGGCCCCGGGGTTTACCCCCCGGGCGCCCCTGGGCCCCACCGCGGGCGCCCGCCGGAGGTCACCAAACTCTTGATAATTTATGGCCTCTCTGAGTCTTCTGTACTGAATAAGTCAAAACTTTCAACAACGGATCTCTTGGTTCTGGCATCGATGAAGAACGCAGCGAAATGCGATAAGTAATGTGAATTGCAGAATTCAGTGAATCATCGAATCTTTGAACGCACATTGCGCCCGCCAGTATTCTGGCGGGCATGCCTGTTCGAGCGTCATTTCAACCATCAAGCCCCCGGGCTTGTGTTGGG…
	Otu0180	k__Fungi(100)	p__Ascomycota(100)	c__Sordariomycetes(100)	o__Xylariales(100)	unclassified	unclassified	unclassified	MT908555	CAAGGTCTCCGTTGGTGAACCAGCGGAGGGATCATTATAGAGTTTTCTAAACTCCCAACCCATGTGAACTTACCATTGTTGCCTCGGCAGAAGCTGCTCGGTGCACCCTACCTTGGAACGGCCTACCCTGTAGCGCCTTACCCTGGAACGGCTTACCCTGTAACGGCTGCCGGTGGACTACCAAACTCTTGTTATTTTATTGTAATCTGAGCGTCTTATTTTAATAAGTCAAAACTTTCAACAACGGATCTCTTGGTTCTGGCATCGATGAAGAACGCAGCGAAATGCGATAAGTAATGTGAATTGCAGAATTCAGTGAATCATCGAATCTTTGAACGCACATTGCGCCCATTAGTATTCTAGTGGGCATGCCTGTTCGAGCGTCATTTCAACCCTTAA…
	Otu0181	k__Fungi(100)	p__Ascomycota(100)	c__Sordariomycetes(100)	o__Sordariales(100)	f__Lasiosphaeriaceae(100)	unclassified	unclassified	MT908556	CAAGGTCTCCGTTGGTGAACCAGCGGAGGGATCATTACAGAGTTGCAAAACTCCCTAAACCATCGCGAACCCACCCCTAAACAGTTGCTTCGGCGGCGCCCGAAGGCCCTAGCGGCCGGACTGCCCGCCGGGGACCCCCCAAACTCTTGTTAACAAACGGCCTCTCTGAGTACTGTACTTTAAATAAGTCAAAACTTTCAACAACGGATCTCTTGGTTCTGGCACCGATGAAGAACGCAGCGAAATGCGATAAGTAATGTGAATTGCAGAATTCAGTGAATCATCGAATCTTTGAACGCACATTGCGCCCGCGAGTATTCTCGCGGGCATGCCTGTTCGAGCGTCATTTCAACCATCAAGCCCCCGGCTTGTGTTGGGGACCTGCGGCTGCCGCAGGCC…
	Otu0182	k__Fungi(100)	p__Ascomycota(100)	c__Sordariomycetes(100)	o__Xylariales(100)	f__Sporocadaceae(100)	g__Pestalotiopsis(100)	s__Pestalotiopsis_chamaeropis(87)	MT908557	CAAGGTCTCCGTTGGTGAACCAGCGGAGGGATCATTATAGAGTTTTTTAAACTCCCAACCCATGTGAACTTACCATTGTTGCCTCGGCAGAAGCTACCTGGTTACCTTACCTTGGAACGGCCTACCCTGTAGCGCCTTACCCTGGAACGGCCTACCCTGTAACGGCTGCCGGTGGACTACCAAACTCTTGTTATTTTATTGTAATCTGAGCGTCTTATTTTAATAAGTCAAAACTTTCAACAACGGATCTCTTGGTTCTGGCATCGATGAAGAACGCAGCGAAATGCGATAAGTAATGTGAATTGCAGAATTCAGTGAATCATCGAATCTTTGAACGCACATTGCGCCCATTAGTATTCTAGTGGGCATGCCTGTTCGAGCGTCATTTCAACCCTTAAG…
	Otu0183	k__Fungi(100)	p__Ascomycota(100)	c__Sordariomycetes(100)	o__Xylariales(100)	f__Sporocadaceae(100)	g__Pestalotiopsis(100)	unclassified	MT908558	CAAGGTCTCCGTTGGTGAACCAGCGGAGGGATCATTATAGAGTTTTCTAAACTCCCAACCCATGTGAACTTACCATTGTTGCCTCGGCAGAAGCTGCTCGGTGCACCTTACCCTGGAACGGCCTACCCTGTAGCGCCTTACCCTGGAACGGCTTACCCTGTAGCGGCTGCCGGTGGACTACCAAACTCTTGTTATTTTATTGTAATCTGAGCGTCTTATTTTAATAAGTCAAAACTTTCAACAACGGATCTCTTGGTTCTGGCATCGATGAAGAACGCAGCGAAATGCGATAAGTAATGTGAATTGCAGAATTCAGTGAATCATCGAATCTTTGAACGCACATTGCGCCCATTAGTATTCTAGTGGGCATGCCTGTTCGAGCGTCATTTCAACCCTTAA…
	Otu0184	k__Fungi(100)	p__Ascomycota(100)	c__Sordariomycetes(100)	o__Xylariales(100)	f__Sporocadaceae(98)	g__Pestalotiopsis(98)	unclassified	MT908559	CAAGGTCTCCGTTGGTGAACCAGCGGAGGGATCATTATAGAGTTTTCTAAACTCCCAACCCATGTGAACTTACCATTGTTGCCTCGGCAGAAGCTGCTCGGTGCACCTTACCCTGGAACGGCCTACCCTGTAGCGCCTTACCCTGGAACGGCTTACCCTGTAGCGGCTGCCGGTGGACTACCAAACTCTTGTTATTTTATTGTAATCTGAGCGTCTTATTTTAATAAGTCAAAACTTTCAACAACGGATCTCTTGGTTCTGGCATCGATGAAGAACGCAGCGAAATGCGATAAGTAATGTGAATTGCAGAATTCAGTGAATCATCGAATCTTTGAACGCACATTGCGCCCATTAGTATTCTAGTGGGCATGCCTGTTCGAGCGTCATTTCAACCCTTAA…
	Otu0185	k__Fungi(100)	p__Basidiomycota(100)	c__Agaricomycetes(100)	o__Polyporales(100)	f__Cerrenaceae(99)	g__Cerrena(99)	s__Cerrena_unicolor(99)	MT908560	CAAGGTTTCCGTAGGTGAACCTGCGGAAGGATCATTAATGAATTTTATGGCAGAGTTGTAGCTGGCCCCAATCGGGCATGTGCACGCTTTGTTCATTCCATTCTCATACACCTCTGTGCACTTTACATAGGTTTGGTATAGAAGGAGTCTTTATGACTTTGGAAATACTGGCCTATGCTTTTACAAACGCTTCAGTTTTAGAATGTCATCTGCGTATAACGCAATAAATACAACTTTCAGCAACGGATCTCTTGGCTCTCGCATCGATGAAGAACGCAGCGAAATGCGATAAGTAATGTGAATTGCAGAATTCAGTGAATCATCGAATCTTTGAACGCACCTTGCGCCCCTTGGTATTCCGAGGGGCATGCCTGTTTGAGTGTCATGGTATTCTCAATA…
	Otu0186	k__Fungi(100)	p__Ascomycota(100)	c__Sordariomycetes(100)	o__Sordariales(100)	f__Lasiosphaeriaceae(100)	unclassified	unclassified	MT908561	CAAGGTCTCCGTTGGTGAACCAGCGGAGGGATCATTACAGAGTTGCAAAACTCCCTAAACCATCGCGAACCCACCCCTAAACAGTTGCTTCGGCGGCGCCCGAAGGCCCCTAGCGGCCGGACTGCCCGCCGGGGACCCCCCAAACTCTTGTTTTCTAACACACGGCCTCTCTGAGTACTGTACTTTAAATAAGTCAAAACTTTCAACAACGGATCTCTTGGTTCTGGCATCGATGAAGAACGCAGCGAAATGCGATAAGTAATGTGAATTGCAGAATTCAGTGAATCATCGAATCTTTGAACGCACATTGCGCCCGCGAGTATTCTCGCGGGCATGCCTGTTCGAGCGTCATTTCAGCCATCAAGCCCCCGGCTTGTGTTGGGGACCTGCGGCTGCCGC…
	Otu0187	k__Fungi(100)	p__Ascomycota(100)	c__Sordariomycetes(100)	o__Sordariales(100)	f__Lasiosphaeriaceae(100)	unclassified	unclassified	MT908562	CAAGGTCTCCGTTGGTGAACCAGCGGAGGGATCATTACAGAGTTGCAAAACTCCCTAAACCATCGCGAACCCACCCCTAAACAGTTGCTTCGGCGGCGCCCGAAGGCCCTAGCGGCCGGACTGCCCGCCGGGGACCCCCCAAACTCTTGTTAACAAACGGCCTCTCTGAGCACTGTACTTTAAATAAGTCAAAACTTTCAACAACGGATCTCTTGGTTCTGGCATCGATGAAGAACGCAGCGAAATGCGATAAGTAATGTGAATTGCAGAATTCAGTGAATCATCGAATCTTTGAACGCACATTGCGCCCGCGAGTATTCTCGCGGGCATGCCTGTTCGAGCGTCATTTCAACCATCAAGCCCCCGGCTTGTGTTGGGGACCTGCGGCTGCCGCAGGCC…
	Otu0188	k__Fungi(100)	p__Ascomycota(100)	c__Sordariomycetes(100)	o__Sordariales(100)	f__Chaetomiaceae(100)	g__Zopfiella(100)	s__Zopfiella_latipes(100)	MT908563	CAAGGTCTCCGTTGGTGAACCAGCGGAGGGATCATTAAAGAGTTGCAAAACTCCCACAAACCATCGCGAACGTTACCCAGACGTCGTTGCTTCGGCGGGCTCGCCCGCCGGGGGGACGCTACCAGACTCTTGCAGTTATTTGGCCTCTCTGAGTATGATTTTTAAACAAGTCAAAACTTTCAACAACGGATCTCTTGGTTCTGGCATCGATGAAGAACGCAGCGAAATGCGATAAGTAATGTGAATTGCAGAATTCAGTGAATCATCGAATCTTTGAACGCACATTGCGCCCGCCAGTATTCTGGCGGGCATGCCTGTTCGAGCGTCATTTCAACCTTCAAGCCCTGCTTGTGTTGGGGTCCTGCGGCTGCCCGCAGGCCCTGAAAACCAGTGGCGGGC…
	Otu0189	k__Fungi(100)	p__Ascomycota(100)	c__Sordariomycetes(100)	o__Sordariales(100)	f__Lasiosphaeriaceae(100)	g__Apodus(100)	s__Apodus_oryzae(100)	MT908564	CAAGGTCTCCGTTGGTGAACCAGCGGAGGGATCATTACAGAGTTGCAAAACTCCCAAACCATCGCGAACGTACCGATCGTCGCTGCCTCGGCGGGTAGCTCCAGGGCGGAGCCAGAGCCTGCGACCCCCCCGCGAGGGGGGGGACCAGGCGCCCGCCGGGCGGCCGTACAAACCCTGTATCCTGCGGACATCTCTGAGTTGACAAAAAAATCAGTCAAAACTTTCAACAATGGATCTCTTGGTTCTGGCATCGATGAAGAACGCAGCGAAATGCGATAAGTAATGTGAATTGCAGAATTCAGTGAATCATCGAATCTTTGAACGCACATTGCGCCCGCCAGCATTCTGGCGGGCATGCCTGTTCGAGCGTCATTTCAACCGTCGAGCCCCGCTCGCGTT…
	Otu0190	k__Fungi(100)	p__Ascomycota(100)	c__Sordariomycetes(100)	o__Sordariales(100)	f__Lasiosphaeriaceae(100)	g__Triangularia(89)	s__Triangularia_verruculosa(89)	MT908565	CAAGGTCTCCGTTGGTGAACCAGCGGAGGGATCATTAAAGAGTTGCAAGACTCCCCTAAACCATCGTGAACCATACCTCTGAACAGTTGCTTCGGCGGGCCGGCCCTCCCCCGGGAGGCGCCGCCCAGGGCCCGCCGGAGGCACCCAAACCATTGTCTTTACGGGCCTCTCTGAGTTACACTTAATAAGTCAAAACTTTCAACAACGGATCTCTTGGCTCTGGCATCGATGAAGAACGCAGCGAAATGCGATAAGTAATGTGAATTGCAGAATCCAGTGAATCATCGAATCTTTGAACGCACATTGCGCCCGCCAGTATTCTGGCGGGCATGCCTGTCCGAGCGTCATTTCAACCATCAAGCCCCGGGCTTGTGTTGGGGACCTGCGTCCGACGCAGGC…
	Otu0191	k__Fungi(100)	p__Ascomycota(100)	c__Sordariomycetes(100)	o__Glomerellales(100)	f__Glomerellaceae(100)	g__Colletotrichum(100)	unclassified	MT908566	CAAGGTCTCCGTTGGTGAACCAGCGGAGGGATCATTACTGAGTTACCGCTCTATAACCCTTTGTGAACATACCTACAACTGTTGCTTCGGCGGGTAGGCCGTCCCGTGAAAAGGACGCCTCCCGGCCCGGCCCGGACCCCTCGCGGGAACGGACCCGGCGCCCGCCGGAGGATAACCAAACTCTGTTTAAACGACGTTTCTTCTGAGTGGCATAAGCAAAATAATCAAAACTTTTAACAACGGATCTCTTGGTTCTGGCATCGATGAAGAACGCAGCGAAATGCGATAAGTAATGTGAATTGCAGAATTCAGTGAATCATCGAATCTTTGAACGCACATTGCGCCCGCCAGCATTCTGGCGGGCATGCCTGTTCGAGCGTCATTTCAACCCTCAAGCTC…
	Otu0192	k__Fungi(100)	p__Ascomycota(100)	c__Sordariomycetes(100)	o__Hypocreales(100)	f__Nectriaceae(100)	unclassified	unclassified	MT908567	CAAGGTATCTTTAGGTGAACCAGCGGCGGGATCACCAACGAGTCTACACTCATCAACCCTGTGAACATACCTAAAACGTTGCTTCGGCGGGAACAGACGGCCCCGTAAAACGGGCCGCCCCCGCCAGAGGACCCCTAACTCTGTTGCTATATGTATCTTCTGAGTAAACAAGCAAATAAATTAAAACTTTCAACAACGGATCTCTTGGCTCTGGCATCGATGAAGAACGCAGCGAAATGCGATAAGTAATGTGAATTGCAGAATTCAGTGAATCATCGAATCTTTGAACGCACATTGCGCCCGCCAGTATTCTGGCGGGCATGCCTGTTCGAGCGTCATTACAACCCTCAGGCCCCCGGGCCTGGCGTTGGGGATCGGCGAGGCGCCCCCTGTGGGCAC…
	Otu0193	k__Fungi(100)	p__Ascomycota(100)	c__Sordariomycetes(100)	o__Trichosphaeriales(100)	f__Trichosphaeriaceae(100)	g__Nigrospora(100)	unclassified	MT908568	CAAGGTCTCCGTTGGTGAACCAGCGGAGGGATCATTACAGAGTTATCCAACTCCCAAACCCATGTGAACTTATCTCTTTGTTGCCTCGGCGCAAGCTACCCGGGACCCAGCGCCCCGGGCGGCCCGCCGGCGGACAAACCAAACTCTGTTATCTTCGTTGATTATCTGAGCGTCTTATTTAATAAGTCAAAACTTTCAACAACGGATCTCTTGGTTCTGGCATCGATGAAGAACGCAGCGAAATGCGATAAGTAATGTGAATTGCAGAATTCAGTGAATCATCGAATCTTTGAACGCACATTGCGCCCATTAGTATTCTAGTGGGCATGCCTGTTCGAGCGTCATTTCAACCCCTAAGCACAGCTTACTGTTGGGACCCTACGGCCTCCGTAGTTCCCC…
	Otu0194	k__Fungi(100)	p__Ascomycota(100)	c__Sordariomycetes(100)	o__Xylariales(100)	f__Xylariaceae(100)	g__Nemania(100)	s__Nemania_bipapillata(100)	MT908569	CAAGGTCTCCGTTGGTGAACCAGCGGAGGGATCATTAAAGAGTCTAAACAACTCCCAAACCCACTGTGAACATACCCTACGTTGCCTCGGCAGGCGCCCGGCTCCGCGACCCCTCGGGGCTGCGGGGTGGCCCTGCCGGCGGCCCACGAAACTCTTGTCTAGCACTGAATTCTGAGCCCGAGAGGGATAAAAACAAAATTAGTTAAAACTTTCAACAACGGATCTCTTGGTTCTGGCATCGATGAAGAACGCAGCGAAATGCGATAAGTAATGTGAATTGCAGAATTCAGTGAATCATCGAATCTTTGAACGCACATTGCGCCCGCCAGTATTCTGGCGGGCATGCCTGTCCGAGCGTCATTTCAAACCCTCAAGCCTCGTTGCTTGGTGTTGGGAGCC…
	Otu0195	k__Fungi(100)	p__Basidiomycota(100)	c__Agaricomycetes(100)	o__Russulales(100)	f__Peniophoraceae(100)	g__Peniophora(100)	s__Peniophora_crassitunicata(99)	MT908570	CAAGGTTTCCGTAGGTGAACCTGCGGAAGGATCATTAGCGAAGCTCGGAATGCCGGTCCGGTACTGCAGCTGCCCAGCGATGGGATGTGCTCGTCTGGGCCGGTGTCCCTTCTCTATTCCACCCCACTGTGAACCAAGCGTGCGAGCAGAAGAGAGATCGGAAGCCCGCATGCTCACTTTAACATACCCCCGATTAAGTATCTGAATGTACCTTGCGTTAACTCGCACAAATACAACTTTCAACAACGGATCTCTTGGCTCTCGCATCGATGAAGAACGCAGCGAAATGCGATAAGTAATGTGAATTGCAGAATTCAGTGAATCATCGAATCTTTGAACGCACCTTGCGCCCCTTGGCATTCCGAGGGGCACGCCTGTTCGAGTGTCGTGAACTCCTCC…
	Otu0196	k__Fungi(100)	p__Ascomycota(100)	c__Sordariomycetes(100)	o__Trichosphaeriales(100)	f__Trichosphaeriaceae(100)	g__Nigrospora(100)	unclassified	MT908571	CAAGGTCTCCGTTGGTGAACCAGCGGAGGGATCATTACAGAGTTATCCAACTCCCAAACCCATGTGAACTTATCTCTTTGTTGCCTCGGCGCAAGCTACCCGGGACCCAGCGCCCCGGGCGGCCCGCCGGCGGACAAACCAAAACTCTTGTTATCTTAGTTGATTATCTGAGCGTCTTATTTAATAAGTCAAAACTTTCAACAACGGATCTCTTGGTTCTGGCATCGATGAAGAACGCAGCGAAATGCGATAAGTAATGTGAATTGCAGAATTCAGTGAATCATCGAATCTTTGAACGCACATTGCGCCCATTAGTATTCTAGTGGGCATGCCTGTTCGAGCGTCATTTCAACCCCTAAGCACAGCTTACTGTTGGGACTCTACGGCCCCCGTAGTTCC…
	Otu0197	k__Fungi(100)	p__Ascomycota(100)	c__Sordariomycetes(100)	o__Trichosphaeriales(100)	f__Trichosphaeriaceae(100)	g__Nigrospora(100)	unclassified	MT908572	CAAGGTCTCCGTTGGTGAACCAGCGGAGGGATCATTACAGAGTTATCCAACTCCCAAACCCATGTGAACTTATCTCTTTGTTGCCTCGGCGCAAGCTACCCGGGACCCAGCGCCCCGGGCGGCCCGCCGGCGGACAAACCAAACTCTTGTTATTCAGTGGATTATCTGAGTGTCTTATTTAATAAGTCAAAACTTTCAACAACGGATCTCTTGGTTCTGGCATCGATGAAGAACGCAGCGAAATGCGATAAGTAATGTGAATTGCAGAATTCAGTGAATCATCGAATCTTTGAACGCACATTGCGCCCATTAGTATTCTAGTGGGCATGCCTGTTCGAGCGTCATTTCAACCCCTAAGCACAGCTTACTGTTGGGACTCTACGGCCTCCGTAGTTCCCC…
	Otu0198	k__Fungi(100)	p__Ascomycota(100)	c__Sordariomycetes(100)	o__Trichosphaeriales(100)	f__Trichosphaeriaceae(100)	g__Nigrospora(100)	s__Nigrospora_oryzae(100)	MT908573	CAAGGTCTCCGTTGGTGAACCAGCGGAGGGATCATTACAGAGTTATCCAACTCCCAAACCCATGTGAACTTATCTCTTTGTTGCCTCGGCGCAAGCTACCCGGGACCCAGCGCCCCGGGCGGCCCGCCGGCGGACAAACCAAACTCTTGTTATCTTAGTTGATTATCTGAGCGTCTTATTTAATAAGTCAAAACTTTCAACAACGGATCTCTTGGTTCTGGCATCGATGAAGAACGCAGCGAAATGCGATAAGTAATGTGAATTGCAGAATTCAGTGAATCATCGAATCTTTGAACGCACATTGCGCCCATTAGTATTCTAGTGGGCATGCCTGTTCGAGCGTCATTTCAACCCCTAAGCACAGCTTACTGTTGGGACTCTACGGCCTCCGTAGTTCCC…
	Otu0199	k__Fungi(100)	p__Ascomycota(100)	c__Sordariomycetes(100)	o__Xylariales(100)	f__Xylariaceae(100)	g__Rosellinia(100)	s__Rosellinia_aquila(100)	MT908574	CAAGGTCTCCGTTGGTGAACCAGCGGAGGGATCATTAGAGAGTGCCCTACTCCCACAACCCACTGTGAACTTACCTGTACGTTGCCTCGGCGGGGGAGGAGGGGCTGGCCACCCCCCCCCTCCCGCCAGGCGGCCCGACCAAAAACACTGTTTCGCCCTGAATCTCTGATTAACCATACAAACGAGTTAAAACTTTCAACAACGGATCTCTTGGCTCTGGCATCGATGAAGAACGCAGCGAAATGCGATACGTAGTGTGAATTGCAGAATTTAGTGAATCATCGAATCTTTGAACGCACATTGCGCCCGCCAGTATTCTGGCGGGCATGCCTGTCCGAGCGTCATTTCAACCCCTTAAGCCCCTGTCGCTTAGTGTTGGGAGCCTACGGCGTTCCTGCC…
	Otu0200	k__Fungi(100)	p__Ascomycota(100)	c__Sordariomycetes(100)	o__Chaetosphaeriales(100)	f__Chaetosphaeriaceae(100)	g__Dinemasporium(100)	s__Dinemasporium_japonicum(94)	MT908575	CAAGGTCTCCGTTGGTGAACCAGCGGAGGGATCATTACAGGACGTCATACTCCCGTAATACCACTGTGAATCTTACCTACCGTCGTTGCCTCGGCGGGCGCTCCGCGCGCCCGCCGGCGGCCCGCATACTCTGTCTCAGCGTGTTGGCATCTCCGAGTATTATACAAACGAGTCAAAACTTTCAACAACGGATCTCTTGGTTCTGGCATCGATGAAGAACGCAGCGAAATGCGATAAGTAATGTGAATTGCAGAATTCAGTGAATCATCGAATCTTTGAACGCACATTGCGCCCGCCAGCATCCTGGCGGGCATGCCTGTTCGAGCGTCATTTCAACCCTCAAGCCCCCGCGGCTTGGTGTTGGGGACCTGCGCACCGCAGCCCCCTAAAGACAGCGGC…
	Otu0201	k__Fungi(100)	p__Ascomycota(100)	c__Sordariomycetes(100)	o__Hypocreales(100)	f__Nectriaceae(100)	g__Fusarium(100)	s__Fusarium_kyushuense(100)	MT908576	CAAGGTCTCCGTTGGTGAACCAGCGGAGGGATCATTACCGAGTTTACAACTCCCAAACCCCTGTGAACATACCTTATGTTGCCTCGGCGGATCAGCCCGCTCCCCGTAAAACGGGACGGCCCGCCGCAGGAACCACCAAACTCTGTTTTTAGTGGAACTTCTGAGTATAAAAAACAAATAAATCAAAACTTTCAACAACGGATCTCTTGGTTCTGGCATCGATGAAGAACGCAGCAAAATGCGATAAGTAATGTGAATTGCAGAATTCAGTGAATCATCGAATCTTTGAACGCACATTGCGCCCGCCAGTATTCTGGCGGGCATGCCTGTTCGAGCGTCATTTCAACCCTCAAGCCCAGCTTGGTGTTGGGATCTGCGTTGATTCGCAGTCCCCAAATT…
	Otu0202	k__Fungi(100)	p__Basidiomycota(100)	c__Agaricomycetes(100)	o__Agaricales(100)	f__Psathyrellaceae(100)	g__Psathyrella(100)	s__Psathyrella_candolleana(100)	MT908577	CAAGGTTTCCGTAGGTGAACCTGCGGAAGGATCATTAACGAATATCTATGGCGTTGGTTGTAGCTGGCTCCTAGGAGCATTGTGCACGCCCGTCATTCATATCATCTTTCCACCTGTGAACCATGTGTAGGCCTGGATACCCCTCGCTTTGGCAACAAAGCGGATACAAGGATTGCTGTGTCGATAAGGCCGGCTCTCTTTGAATTTCCAGGTTCTATGTCTTTTTACACACCCCATTTGAATGATTTCGAATGTAGTCAATGGGCTTTTATGCCTATAAAAAACTATACAACTTTCAGCAACGGATCTCTTGGCTCTCGCATCGATGAAGAACGCAGCGAAATGCGATAAGTAATGTGAATTGCAGAATTCAGTGAATCATCGAATCTTTGAACGCAC…
	Otu0203	k__Fungi(100)	p__Basidiomycota(100)	c__Agaricomycetes(100)	o__Agaricales(100)	f__Psathyrellaceae(100)	g__Psathyrella(100)	s__Psathyrella_candolleana(100)	MT908578	CAAGGTTTCCGTAGGTGAACCTGCGGAAGGATCATTAACGAATATCTATGGCGTTGGTTGTAGCTGGCTCCTAGGAGCATTGTGCACGCCCGTCATTCATATCATCTTTCCACCTGTGAACCATGTGTAGGCCTGGATACCCCTCGCTTTGGCAACAAAGCGGATGCAAGGATTGCTGCGTCGACAAGGCCGGCTCTCTTTGAATTTCCAGGTTCTATGTCTTTTACACACCCCATATGAATGATTTAGAATGTAGTCAATGGGCTTTCATGCCTATAAAAAACTATACAACTTTCAGCAACGGATCTCTTGGCTCTCGCATCGATGAAGAACGCAGCGAAATGCGATAAGTAATGTGAATTGCAGAATTCAGTGAATCATCGAATCTTTGAACGCACC…
	Otu0204	k__Fungi(100)	p__Basidiomycota(100)	c__Agaricomycetes(100)	o__Agaricales(100)	f__Psathyrellaceae(100)	g__Psathyrella(100)	s__Psathyrella_candolleana(100)	MT908579	CAAGGTTTCCGTAGGTGAACCTGCGGAAGGATCATTATCGAATATCTATGGCGTTGGTTGTAGCTGGCTCCTAGGAGCATTGTGCACGCCCGTCATTCATATCATCTTTCCACCTGTGAACCATGTGTAGGCCTGGATACCCCTCGCTTTGGCAACAAAGCGGATGCAAGGATTGCTGCGCCGACTAGGCCGGCTCTCTTTGAATTTCCAGGTTCTATGTCTTTTACACACCCCATTTGAATGATTTAGAATGTAGTCAATGGGCTTTCATGCCTATAAAAAACTATACAACTTTCAGCAACGGATCTCTTGGCTCTCGCATCGATGAAGAACGCAGCGAAATGCGATAAGTAATGTGAATTGCAGAATTCAGTGAATCATCGAATCTTTGAACGCACC…
	Otu0205	k__Fungi(100)	p__Basidiomycota(100)	c__Agaricomycetes(100)	o__Agaricales(100)	f__Physalacriaceae(100)	g__Cylindrobasidium(100)	s__Cylindrobasidium_sp(100)	MT908580	CAAGGTTTCCGTAGGTGAACCTGCGGAAGGATCATTAATGAAATAATACTTTGCAGCTTCAAGTTGTTGCTGGTCTCTAAAAAGACATGTGCACACTTGTCGTTGTGAATATTCATCCACCTGTGCACTTCTGTAAGTCTGGATAACTATCACAAAATTTATTTTGTGGTTTGAAAGGTTGCTTTACAAGCTCCTTTTGACTTTCCAGACTTATGAATTCATATACTCTTGTATGTCTTGAATGTCTTGTTTACTGGACTTATGTCCTTTAAAATTATATACAACTTTCAACAACGGATCTCTTGGCTCTCGCATCGATGAAGAACGCAGCGAAATGCGATAACTAATGTGAATTGCAGAATTCAGTGAATCATCGAGTCTTTGAACGCACCTTGCGCC…
	Otu0206	k__Fungi(100)	p__Ascomycota(100)	c__Dothideomycetes(100)	o__Pleosporales(100)	f__Didymellaceae(100)	g__Didymella(100)	unclassified	MT908581	CAAGGTTTCCGTAGGTGAACCTGCGGAAGGATCATTACCTAGAGTTGCGGGCTCTGCCTGCCATCTCTTACCCATGTCTTTTGAGTACCTTACGTTTCCTCGGCGGGTCCGCCCGCCGACTGGACAATTTAAACCACTTGCAGTTGCAATCAGCGTCTGAAAAAACTTAATAGTTACAACTTTCAACAACGGATCTCTTGGTTCTGGCATCGATGAAGAACGCAGCGAAATGCGATAAGTAGTGTGAATTGCAGAATTCAGTGAATCATCGAATCTTTGAACGCACATTGCGCCCCTTGGTATTCCATGGGGCATGCCTGTTCGAGCGTCATTTGTACCTTCAAGCCTTGCTTGGTGTTGGGTGTTTGTCTCGCCTCTGCGCGCAGACTCGCCTCAAAA…
	Otu0207	k__Fungi(100)	p__Ascomycota(100)	c__Dothideomycetes(100)	o__Pleosporales(98)	f__Didymellaceae(98)	g__Stagonosporopsis(97)	unclassified	MT908582	CAAGGTTTCCGTAGGTGAACCTGCGGAAGGATCATTACCTAGAGTTGCGGGCTTTGCCTGCCATCTCTTACCCATGTCTTTTGAGTACCTTCGTTTCCTCGGTGGGTTCGCCCACCGGCTGGACAACACTTAAACCCTTTGTAATTGAAATCAGCGTCTGAAAAAACTTAATAGTTACAACTTTCAACAACGGATCTCTTGGTTCTGGCATCGATGAAGAACGCAGCGAAATGCGATAAGTAGTGTGAATTGCAGAATTCAGTGAATCATCGAATCTTTGAACGCACATTGCGCCCCTTGGTATTCCATGGGGCATGCCTGTTCGAGCGTCATTTGTACCTTCAAGCTCTGCTTGGTGTTGGGTGTTTGTCTCGCCTCTGCGCGCAGACTCGCCTCAAA…
	Otu0208	k__Fungi(100)	p__Ascomycota(100)	c__Sordariomycetes(100)	o__Xylariales(100)	f__Apiosporaceae(100)	g__Apiospora(84)	s__Apiospora_montagnei(84)	MT908583	CAAGGTCTCCGTTGGTGAACCAGCGGAGGGATCATTACAGAGTTATACAACTCCCATACCATCTGTTAACCTACCCAGTTATGCCTCGGCGTAAGCTCGGTTGGAGGCACCTGCAGCTACCCTGTAGTTGCGGACTGCCAACTCCAGCCGCGGCCCGCCGGCGGTACACTAAACTCTGTTTTATTTTATATTCTGAGCGTCTTATTTTAATAAGTTAAAACTTTCAACAACGGATCTCTTGGTTCTGGCATCGATGAAGAACGCAGCGAAATGCGATAAGTAATGTGAATTGCAGAATTCAGTGAATCATCGAATCTTTGAACGCACATTGCGCCCATCAGTATTCTGGTGGGCATGCCTGTTCGAGCGTCATTTCAACCCTTAAGCCTAGCTTAGTGT…
	Otu0209	k__Fungi(100)	p__Basidiomycota(100)	c__Agaricomycetes(100)	o__Agaricales(100)	f__Psathyrellaceae(100)	g__Coprinellus(100)	s__Coprinellus_disseminatus(100)	MT908584	CAAGGTTTCCGTAGGTGAACCTGCGGAAGGATCATTAACGAATAACTATGGTGTCTTGGTTGTCGCTGGCTCCTCGGAGCATCGTGCACGCCCGCCATTTTTATCTATCCACCTGTGCACCGAATGTAGGTCTGGATGACTCTCGCCTTCGGGCGGATGCGAGGTTTGCGTTTCGCGTGCGAGCGCTCTCCTCGAATTTCCAGGCTTTACGTCTCTTTACACACCCCAAACGTATGATGCAGAATGTAGTCAATGGGCCTTTACAAGCCTATAAAACACTATACAACTTTCAGCAACGGATCTCTTGGCTCTCGCATCGATGAAGAACGCAGCGAAATGCGATAAGTAATGTGAATTGCAGAATTCAGTGAATCATCGAATCTTTGAACGCACCTTGCG…
	Otu0210	k__Fungi(100)	p__Ascomycota(100)	c__Sordariomycetes(100)	o__Glomerellales(100)	f__Glomerellaceae(100)	g__Colletotrichum(100)	unclassified	MT908585	CAAGGTTTCCGTTGGTGAACCAGCGGAGGGATCATTACTGAGTTTACGCTCTATAACCCTTTGTGAACATACCTATAACTGTTGCTTCGGCGGGTAGGGTCTCCGCGACCCTCCCGGCCTCCCGCCTCCGGGCGGGTCGGCGCCCGCCGGAGGATAACCAAACTCTGATTTAACGACGTTTCTTATGAGTGGTACAAGCAAATAATCAAAACTTTTAACAACGGATCTCTTGGTTCTGGCATCGATGAAGAACGCAGCGAAATGCGATAAGTAATGTGAATTGCAGAATTCAGTGAATCATCGAATCTTTGAACGCACATTGCGCCCGCCAGCATTCTGGCGGGCATGCCTGTTCGAGCGTCATTTCAACCCTCAAGCTCTGCTTGGTGTTGGGGCCCT…
	Otu0211	k__Fungi(100)	p__Basidiomycota(100)	c__Agaricomycetes(100)	o__Agaricales(100)	f__Psathyrellaceae(100)	g__Coprinellus(100)	s__Coprinellus_disseminatus(100)	MT908586	CAAGGTTTCCGTAGGTGAACCTGCGGAAGGATCATTAACGAATAACTATGGTGTCTTGGTTGTCGCTGGCTCCTCGGAGCATTGTGCACGCCCGCCATTTTTATCTATCCACCTGTGCACCGAATGTAGGTCTGGATGACTCTCGCCTTCGGGCGGATGCGAGGTTTGCGTGCGAGCGCTCTCCTCGAATTTCCAGGCTCTACGTCTCTTTACACACCCCAAACGTATGATGCAGAATGTAGTCAATGGGCCTTTACAAGCCTATAAAACACTATACAACTTTCAGCAACGGATCTCTTGGCTCTCGCATCGATGAAGAACGCAGCGAAATGCGATAAGTAATGTGAATTGCAGAATTCAGTGAATCATCGAATCTTTGAACGCACCTTGCGCTCCTTG…
	Otu0212	k__Fungi(100)	p__Ascomycota(100)	c__Dothideomycetes(100)	o__Pleosporales(100)	f__Periconiaceae(100)	g__Periconia(100)	s__Periconia_byssoides(100)	MT908587	CAAGGTTTCCGTAGGTGAACCTGCGGAAGGATCATTACAACAAGGTTCCCTGGCCCTCGAAGCTTCGGCGGAGGGGTGCTACAGCCTGACTTTATACCCACCCTTTGCCTATGTGTACCCCTATTGCTTCCCTCGGCGGGTTCGCCCGCCGACAGGAACCAACTAAACCCTTTGCATTATACATTTAACACTTCCGATACAAAACTAAATTATTACAACTTTTAACAATGGATCTCTTGGTTCTGGCATCGATGAAGAACGCAGCGAAATGCGATAAGTAGTGTGAATTGCAGAATTCAGTGAATCATCGAATCTTTGAACGCACATTGCGCCCCTCGGTATTCCGTGGGGCATGCCTGTTCGAGCGTCATTTACACCCTCAAGCTCTGCTTGGTGTTG…
	Otu0213	k__Fungi(100)	p__Basidiomycota(100)	c__Agaricomycetes(100)	o__Agaricales(100)	f__Psathyrellaceae(100)	g__Coprinellus(100)	s__Coprinellus_radians(100)	MT908588	CAAGGTTTCCGTAGGTGAACCTGCGGAAGGATCATTAACGAATAACTATGGCGTTGGTTGTAGCTGGCTCCTCGGAGCAATGTGCACGCCCGCCATTTTTATCTTTCCACCTGTGCACCGACTGTAGGTCTGGATACCTCTCGCCTCCGGGCGGATGCGAGGGTTGCTCGTAAGGGCTTCCCTTGAACTTCCAGGCTCTACGTCTTTTTACACACCCCAATAGTATGATGCAGAATGTAGTCAATGGGCTTCTCAGCCTATAAAACACTATACAACTTTCAGCAACGGATCTCTTGGCTCTCGCATCGATGAAGAACGCAGCGAAATGCGATAAGTAATGTGAATTGCAGAATTCAGTGAATCATCGAATCTTTGAACGCACCTTGCGCTCCTTGGTAT…
	Otu0214	k__Fungi(100)	p__Basidiomycota(100)	c__Agaricomycetes(100)	o__Agaricales(100)	f__Psathyrellaceae(100)	g__Coprinellus(100)	s__Coprinellus_xanthothrix(95)	MT908589	CAAGGTTTCCGTAGGTGAACCTGCGGAAGGATCATTAACGAATAACTATGGTGTCTTGGTTGTAGCTGGCTCCTCGGAGCAATGTGCACGCCCGCCATTTTTATCTTTCCACCTGTGCACCGACTGTAGGTCTGGATACCTCTCGCCCTTCACGGGGCGGATGCGAGGGTTGCCCGTCACACGGCTCCCCTCGAATTTCCAGGCTCTACGTCTTTTTACACACCCCAATAGTATGATGCAGAATGTAGTCAATGGGCTTCTCAGCCTATAAAACACTATACAACTTTCAGCAACGGATCTCTTGGCTCTCGCATCGATGAAGAACGCAGCGAAATGCGATAAGTAATGTGAATTGCAGAATTCAGTGAATCATCGAATCTTTGAACGCACCTTGCGCTC…
	Otu0215	k__Fungi(100)	p__Ascomycota(100)	c__Sordariomycetes(100)	o__Diaporthales(100)	f__Diaporthaceae(100)	g__Diaporthe(100)	s__Diaporthe_sp(85)	MT908590	CAAGGTCTCCGTTGGTGAACCAGCGGAGGGATCATTGCTGGAACGCGCCCCAGGCGCACCCAGAAACCCTTTGTGAACTTATACCTATTGTTGCCTCGGCGCTAGCTGGTCTCTATGAGGCCCCTCACTCCGGTGAGGAGCGGCGCGCCGGCGGCCAACCAAACTCTGTTTCTTAGTGAATCTCTGAGTAAAAAACAAATGAATCAAAACTTTCAACAACGGATCTCTTGGTTCTGGCATCGATGAAGAACGCAGCGAAATGCGATAAGTAATGTGAATTGCAGAATTCAGTGAATCATCGAATCTTTGAACGCACATTGCGCCCTCTGGTATTCCGGAGGGCATGCCTGTTCGAGCGTCATTTCAACCCTCAAGCCTGGCTTGGTGTTGGGGCACTGC…
	Otu0216	k__Fungi(100)	p__Basidiomycota(100)	c__Agaricomycetes(100)	o__Agaricales(100)	f__Psathyrellaceae(100)	g__Coprinellus(100)	s__Coprinellus_micaceus(100)	MT908591	CAAGGTTTCCGTAGGTGAACCTGCGGAAGGATCATTAACGAATAACTATGGTGTCTTGGTTGTAGCTGGCTCCTCGGAGCATTGTGCACGCCCGCCATTTTTATCTATCCACCTGTGCACCGACTGTAGGTCTGGATGACTCTCGTGCTCTCTGAGTGCGGATGCGAGGGTTGCCCTTCAACTCGGAGGTGTCTCTCCTCGAATTTCCAGGCTCTACGTCTTTTTACACACCCCAAAAGCATGATATAGAATGTAGTCAATGGGCTTGATCGCCTATAAAACACTATACAACTTTCAGCAACGGATCTCTTGGCTCTCGCATCGATGAAGAACGCAGCGAAATGCGATAAGTAATGTGAATTGCAGAATTCAGTGAATCATCGAATCTTTGAACGCACC…
	Otu0217	k__Fungi(100)	p__Ascomycota(100)	c__Sordariomycetes(100)	o__Hypocreales(100)	f__Nectriaceae(100)	g__Fusarium(100)	s__Fusarium_concentricum(98)	MT908592	CAAGGTCTCCGTTGGTGAACCAGCGGAGGGATCATTACCGAGTTTACAACTCCCAAACCCCTGTGAACATACCAATTGTTGCCTCGGCGGATCAGCCCGCTCCCGGTAAAACGGGACGGCCCGCCAGAGGACCCCTAAACTCTGTTTCTATATGTAACTTCTGAGTAAAACCATAAATAAATCAAAACTTTCAACAACGGATCTCTTGGTTCTGGCATCGATGAAGAACGCAGCAAAATGCGATAAGTAATGTGAATTGCAGAATTCAGTGAATCATCGAATCTTTGAACGCACATTGCGCCCGCCAGTATTCTGGCGGGCATGCCTGTTCGAGCGTCATTTCAACCCTCAAGCCCTCGGGTTTGGTGTTGGGGATCGGCGAGCCCTTGCGGCAAGCCG…
	Otu0218	k__Fungi(100)	p__Basidiomycota(100)	c__Agaricomycetes(100)	o__Russulales(100)	f__Peniophoraceae(100)	g__Peniophora(100)	s__Peniophora_crassitunicata(100)	MT908593	CAAGGTTTCCGTAGGTGAACCTGCGGAAGGATCATTAGCGAAGCTCGGAATGCCAGTCCGGTACTGCAGCTGCCCAGCGATGGGATGTGCTCGTCTGGGCTGGTGTCCCTTCTCTATTCCACCCCACTGTGAACCAAGCGTGCGAGCAGAAGAGAGATCGGAAGCTCGCATGCTCACTTTAACATACCCCGATTAAGTATCTGAATGTACCTTGCGTTAACTCGCACAAATACAACTTTCAACAACGGATCTCTTGGCTCTCGCATCGATGAAGAACGCAGCGAAATGCGATAAGTAATGTGAATTGCAGAATTCAGTGAATCATCGAATCTTTGAACGCACCTTGCGCCCCTTGGCATTCCGAGGGGCACGCCTGTTCGAGTGTCGTGAACTCCTCCA…
	Otu0219	k__Fungi(100)	p__Basidiomycota(100)	c__Agaricomycetes(100)	o__Cantharellales(100)	f__Ceratobasidiaceae(100)	g__Ceratobasidium(100)	s__Ceratobasidium_sp(100)	MT908594	CAAGGTTTCCGTAGGTGAACCTGCGGAAGGATCATTAATGAATGAATGTAGAGTCGGTTGTAGCTGGCCTCCCTGGAGGCATGTGCACGCCTTCTCTTTCATCCACACACCCCTGTGCACTCGTGAGACAGAGGCATTGTTTCCCTTTAATTAGAGAACAGGTCTCTGTCTACTTTCACATAAAATCTAATTTTATTTAAAACTGAATGTAATCGATGTAACGCATCTAATACAAAGTTTCAACAACGGATCTCTTGGCTCTCGCATCGATGAAGAACGCAGCGAAATGCGATAAGTAATGTGAATTGCAGAATTCAGTGAATCATCGAATCTTTGAACGCACCTTGCGCTCCTTGGTATTCCTCGGAGCATGCCTGTTTGAGTATCATGAAATTCTCA…
	Otu0220	k__Fungi(100)	p__Ascomycota(100)	c__Sordariomycetes(100)	o__Trichosphaeriales(100)	f__Trichosphaeriaceae(100)	g__Nigrospora(100)	s__Nigrospora_sp(97)	MT908595	CAAGGTCTCCGTTGGTGAACCAGCGGAGGGATCATTACAGAGTTATCCAACTCCCAAACCCATGTGAACATATCTCTTTGTTGCCTCGGCGCAAGCTACCCGGGACCTCGCGCCCCGGGCGGCCCGCCGGCGGACAAACCAAACTCTGTTATCTTAGCTGATTATCTGAGCGTCTTATTTAATAAGTCAAAACTTTCAACAACGGATCTCTTGGTTCTGGCATCGATGAAGAACGCAGCGAAATGCGATAAGTAATGTGAATTGCAGAATTCAGTGAATCATCGAATCTTTGAACGCACATTGCGCCCATTAGTATTCTAGTGGGCATGCCTGTTCGAGCGTCATTTCAACCCCTAAGCACAGCTTACTGTTGGGCGTCTACTTCTGTAGTGCCTCAAA…
	Otu0221	k__Fungi(100)	p__Ascomycota(100)	c__Sordariomycetes(100)	o__Hypocreales(100)	f__Nectriaceae(100)	unclassified	unclassified	MT908596	CAAGGTCTCCGTTGGTGAACCAGCGGAGGGATCATTACCGAGTTTACAACTCCCAAACCCCTGTGAACATACCTTAATGTTGCCTCGGCGGATCAGCCCGCGCCCCGTAAAACGGGACGGCCCGCCAGAGGACCCAAACTCTAATGTTTCTTATTGTAACTTCTGAGTAAAACAAACAAATAAATCAAAACTTTCAACAACGGATCTCTTGGTTCTGGCATCGATGAAGAACGCAGCAAAATGCGATAAGTAATGTGAATTGCAGAATTCAGTGAATCATCGAATCTTTGAACGCACATTGCGCCCGCTGGTATTCCGGCGGGCATGCCTGTTCGAGCGTCATTTCAACCCTCAAGCCTCCGGGTTTGGTGTTGGGGATCGGCTCTGCCTTCTGGCGGT…
	Otu0222	k__Fungi(100)	p__Ascomycota(100)	c__Sordariomycetes(100)	o__Hypocreales(100)	f__Nectriaceae(100)	unclassified	unclassified	MT908597	CAAGGTCTCCGTTGGTGAACCAGCGGAGGGATCATTACCGAGTTTACAACTCCCAAACCCCTGTGAACATACCTTAATGTTGCCTCGGCGGATCAGCCCGCGCCCCGTAAAACGGGACGGCCCGCCAGAGGACCCAAACTCTAATGTTTCTTATTGTAACTTCTGAGTAAAACAAACAAATAAATCAAAACTTTCAACAACGGATCTCTTGGTTCTGGCATCGATGAAGAACGCAGCAAAATGCGATAAGTAATGTGAATTGCAGAATTCAGTGAATCATCGAATCTTTGAACGCACATTGCGCCCGCTGGTATTCCGGCGGGCATGCCTGTTCGAGCGTCATTTCAACCCTCAAGCCCTCGGGTTTGGTGTTGGGGATCGGCTCTGCCCTCTGGGCGG…
	Otu0223	k__Fungi(100)	p__Ascomycota(100)	c__Sordariomycetes(100)	o__Hypocreales(100)	f__Nectriaceae(100)	unclassified	unclassified	MT908598	CAAGGTCTCCGTTGGTGAACCAGCGGAGGGATCATTACCGAGTTTACAACTCCCAAACCCCTGTGAACATACCTTAATGTTGCCTCGGCGGATCAGCCCGCGCCCCGTAAAACGGGACGGCCCGCCAGAGGACCCAAACTCTAATGTTTCTTATTGTAACTTCTGAGTAAAACAAACAAATAAATCAAAACTTTCAACAACGGATCTCTTGGTTCTGGCATCGATGAAGAACGCAGCAAAATGCGATAAGTAATGTGAATTGCAGAATTCAGTGAATCATCGAATCTTTGAACGCACATTGCGCCCGCTGGTATTCCGGCGGGCATGCCTGTTCGAGCGTCATTTCAACCCTCAAGCCCCCGGGTTTGGTGTTGGGGATCGGCTCTGCCCTCTGGGCGG…
	Otu0224	k__Fungi(100)	p__Ascomycota(100)	c__Sordariomycetes(100)	o__Hypocreales(100)	f__Nectriaceae(100)	g__Gibberella(98)	s__Gibberella_avenacea(84)	MT908599	CAAGGTCTCCGTTGGTGAACCAGCGGAGGGATCATTACCGAGTTTACAACTCCCAAACCCCTGTGAACATACCTTAATGTTGCCTCGGCGGATCAGCCCGCGCCCTGTAAAACGGGACGGCCCGCCAGAGGACCCAAACTCTAATGTTTCTTATTGTAACTTCTGAGTAAAACAAACAAATAAATCAAAACTTTCAACAACGGATCTCTTGGTTCTGGCATCGATGAAGAACGCAGCAAAATGCGATAAGTAATGTGAATTGCAGAATTCAGTGAATCATCGAATCTTTGAACGCACATTGCGCCCGCTGGTATTCCGGCGGGCATGCCTGTTCGAGCGTCATTTCAACCCTCAAGCCCCCGGGTTTGGTGTTGGGGATCGGCTCTGCCTCACGGCGGT…
	Otu0225	k__Fungi(100)	p__Ascomycota(100)	c__Sordariomycetes(100)	o__Hypocreales(100)	f__Nectriaceae(100)	g__Fusarium(98)	s__Fusarium_babinda(82)	MT908600	CAAGGTCTCCGTTGGTGAACCAGCGGAGGGATCATTACCGAGTTTACAACTCCCAAACCCCTGTGAACATACCTTAATGTTGCCTCGGCGGATCAGCCCGCGCCCGGTAAGACGGGACGGCCCGCCAGAGGATCCAAACTCTTGCTGTTATTGTAACTTCTGAGTAAAACAAACAAATAAATCAAAACTTTCAACAACGGATCTCTTGGTTCTGGCATCGATGAAGAACGCAGCAAAATGCGATAAGTAATGTGAATTGCAGAATTCAGTGAATCATCGAATCTTTGAACGCACATTGCGCCCGCCAGTATTCTGGCGGGCATGCCTGTTCGAGCGTCATTTCAACCCTCAAGCCCCCGGGTTTGGTGTTGGGGATCGGCAAGCCTTCTGGCGAGCCGC…
	Otu0226	k__Fungi(100)	p__Basidiomycota(100)	c__Agaricomycetes(100)	o__Cantharellales(100)	f__Ceratobasidiaceae(100)	g__Ceratobasidium(100)	s__Ceratobasidium_sp(100)	MT908601	CAAGGTTTCCGTAGGTGAACCTGCGGAAGGATCATTAATGAATGAATGTAGAGTCGGTTGTAGCTGACCTCCTAGAGGTATGTGCACGCCTTCTCTTTCATCCACACACCCCTGTGCACTTGTGAGACAGAGGCGTTTGTTTTCCTTTAATTAGGGAACGGGTCTCTGTCTACTATCACATAAAATCTAATTTATTTAAAACTGAATGTAATCGATGTAACGCATCTAATACAAAGTTTCAACAACGGATCTCTTGGCTCTCGCATCGATGAAGAACGCAGCGAAATGCGATAAGTAATGTGAATTGCAGAATTCAGTGAATCATCGAATCTTTGAACGCACCTTGCGCTCCTTGGTATTCCTCGGAGCATGCCTGTTTGAGTATCATGAAATTCTCAA…
	Otu0227	k__Fungi(100)	p__Ascomycota(100)	c__Sordariomycetes(100)	o__Hypocreales(100)	f__Nectriaceae(100)	g__Fusarium(98)	s__Fusarium_babinda(81)	MT908602	CAAGGTCTCCGTTGGTGAACCAGCGGAGGGATCATTACCGAGTTTACAACTCCCAAACCCCTGTGAACATACCTTAATGTTGCCTCGGCGGATCAGCCCGCGCCCGGTAAAACGGGACGGCCCGCCAGAGGATCCAAACTCTTGCTGTTATTGTAACTTCTGAGTAAAACAAACAAATAAATCAAAACTTTCAACAACGGATCTCTTGGTTCTGGCATCGATGAAGAACGCAGCAAAATGCGATAAGTAATGTGAATTGCAGAATTCAGTGAATCATCGAATCTTTGAACGCACATTGCGCCCGCCAGTATTCTGGCGGGCATGCCTGTTCGAGCGTCATTTCAACCCTCAAGCCCCCGGGTTTGGTGTTGGGGATCGGCAAGCCTTCTGGCGAGCCGC…
	Otu0228	k__Fungi(100)	p__Ascomycota(100)	c__Sordariomycetes(100)	o__Hypocreales(100)	f__Nectriaceae(100)	g__Fusarium(100)	unclassified	MT908603	CAAGGTCTCCGTTGGTGAACCAGCGGAGGGATCATTACCGAGTTTACAACTCCCAAACCCCTGTGAACATACCAACTGTTGCCTCGGCGGATCAGCCCGCTCCCGGTAAAACGGGACGGCCCGCCAGAGGACCCCTAAACTCTGTTTCTATATGTAACTTCTGAGTAAAACCATAAATAAATCAAAACTTTCAACAACGGATCTCTTGGTTCTGGCATCGATGAAGAACGCAGCAAAATGCGATAAGTAATGTGAATTGCAGAATTCAGTGAATCATCGAATCTTTGAACGCACATTGCGCCCGCCAGTATTCTGGCGGGCATGCCTGTTCGAGCGTCATTTCAACCCTCAAGCCCCCGGGTTTGGTGTTGGGGATCGGCGAGCCCTCGCGGCAAGCCG…
	Otu0229	k__Fungi(100)	p__Ascomycota(100)	c__Sordariomycetes(100)	o__Glomerellales(100)	f__Plectosphaerellaceae(100)	g__Chordomyces(100)	s__Chordomyces_antarcticus(100)	MT908604	CAAGGTCTCCGTTGGTGAACCAGCGGAGGGATCATTACCGAGTACTATAACTCATAACCCTTTGTGAACCTTTATACCTGTTGCTTCGGCGGCGCGCCCTCCGGGGCGTGCCCGCCGGTATCATCAGAATCTCTGTTTGAACCCGACGATACATCTGAGTGTTCTAAGCGAACTGTTAAAACTTTCAACAACGGATCTCTTGGCTCCAGCATCGATGAAGAACGCAGCGAAACGCGATAAGTAATGTGAATTGCAGAATTCAGTGAATCATCGAATCTTTGAACGCACATGGCGCCTTCCAGTATCCTGGGAGGCATGCCTGTCCGAGCGTCGTTTCAACCCTCGAGCCCCCGTGGCCCGGCGTTGGGGATCTGCCCAGGCAGGCCCCGAAAACCAGTG…
	Otu0230	k__Fungi(100)	p__Ascomycota(100)	c__Sordariomycetes(100)	o__Xylariales(100)	f__Xylariaceae(100)	unclassified	unclassified	MT908605	CAAGGTCTCCGTTGGTGAACCAGCGGAGGGATCATTAAAGAGAGCCTAAAAAACTCCCGCAAAACCCCATGTGAACATACCATACGTTGCCTCGGCAGGCCCCAGACGCGCCTGGCGCGCGCACCCCCAGGGGGGGCGCGGCTGGGACCTGCCGGCGGCCCAAGCAAACCCTGTCGTCACTGAATTCTGAGCCCGCACGTAGGAAATTAAGTTAAAACTTTCAACAACGGATCTCTTGGTTCTGGCATCGATGAAGAACGCAGCGAAATGCGATAAGTAATGTGAATTGCAGAATTCAGTGAATCATCGAATCTTTGAACGCACATTGCGCCCGCCAGTATTCTGGCGGGCATGCCTGTTCGAGCGTCATTTCAACCCCTTAAGCCCCTGTTGCTTAGC…
	Otu0231	k__Fungi(100)	p__Basidiomycota(100)	c__Agaricomycetes(100)	o__Cantharellales(100)	f__Ceratobasidiaceae(100)	g__Thanatephorus(100)	s__Thanatephorus_cucumeris(92)	MT908606	CAAGGTTTCCGTAGGTGAACCTGCGGAAGGATCATTATTGAATTTATTAATGAGGAGCTGAGTAGTAGCTGGCCTTTAAACATTGGCATGTGCACACTCTTCTCTTTCATCCACACACCCCTGTGCACTTGTGAGACAGTCAAGGTCCTTTGGGGTTGGGGGGCAGAGCTTTATTGCGAAACCCTTTTTCCCCTTTTGCCTTTGCTGTCTACTCAATTTATACACACTCTAATTAATTTTAAAACGAATGTAATTGATGTAACGCATCTAATATTAAGTTTCAACAACGGATCTCTTGGCTCTCGCATCGATGAAGAACGCAGCGAAATGCGATAAGTAATGTGAATTGCAGAATTCAGTGAATCATTGAATCTTTGAACGCACCTTGCGCTCCTTGGT…
	Otu0232	k__Fungi(100)	p__Ascomycota(100)	c__Sordariomycetes(100)	o__Hypocreales(100)	f__Nectriaceae(100)	g__Gibberella(100)	s__Gibberella_baccata(100)	MT908607	CAAGGTCTCCGTTGGTGAACCAGCGGAGGGATCATTACCGAGTTTACAACTCCCAAACCCCTGTGAACATACCTTATTGTTGCCTCGGCGGATCAGCCCGCGCCCCGTAAAACGGGACGGCCCGCCAGAGGACCCAAAACTCTATTGTATTTAGTGTATCTTCTGAGTAACACAAACAAATAAATCAAAACTTTCAACAACGGATCTCTTGGTTCTGGCATCGATGAAGAACGCAGCAAAATGCGATAAGTAATGTGAATTGCAGAATTCAGTGAATCATCGAATCTTTGAACGCACATTGCGCCCGCCAGTATTCTGGCGGGCATGCCTGTTCGAGCGTCATTTCAACCCTCAAACCCCCGGGTTTGGTGTTGGGGATCGGGCTGCTAGTCAGCCCGG…
	Otu0233	k__Fungi(100)	p__Basidiomycota(100)	c__Agaricomycetes(100)	o__Cantharellales(100)	f__Ceratobasidiaceae(100)	g__Thanatephorus(100)	s__Thanatephorus_cucumeris(94)	MT908608	CAAGGTTTCCGTAGGTGAACCTGCGGAAGGATCATTATTGAATTTATTAATGAGGAGTTGAGTTGTAGCTGGCCTTTTAACATTGGCATGTGCACACTCTTCTCTTTCATCCACACACCCCTGTGCACTTGTGAGACAGTCAAGGTCCTTTGGGGTTGGGGGGCAGAGCTTTATTGCAAAACCCTTTTTCCCCTTTTGCCTTTGCTGTCTACTCAATTTATACACACTCTAATTAATTTTAAAACGAATGTAATTGATGTAACGCATCTAATACTAAGTTTCAACAACGGATCTCTTGGCTCTCGCATCGATGAAGAACGCAGCGAAATGCGATAAGTAATGTGAATTGCAGAATTCAGTGAATCATCGAATCTTTGAACGCACCTTGCGCTCCTTGGT…
	Otu0234	k__Fungi(100)	p__Ascomycota(100)	c__Sordariomycetes(100)	o__Trichosphaeriales(100)	f__Trichosphaeriaceae(100)	unclassified	unclassified	MT908609	CAAGGTCTCCGTTGGTGAACCAGCGGAGGGATCATTACAGAGTTATCCAACTCCCAAACCCATGTGAACTTATCTCTTTGTTGCCTCGGCGCAAGCTACCCGGGACCTCGCGCCCCGGGCGGCCCGCCGGCGGACAAACCAAACTCTGTTATCTTCGTTGATTATCTGAGTGTCTTATTTAATAAGTCAAAACTTTCAACAACGGATCTCTTGGTTCTGGCATCGATGAAGAACGCAGCGAAATGCGATAAGTAATGTGAATTGCAGAATTCAGTGAATCATCGAATCTTTGAACGCACATTGCGCCCATTAGTATTCTAGTGGGCATGCCTGTTCGAGCGTCATTTCAACCCCTAAGCACAGCTTATTGTTGGGAATCTACGCCCTAGTAGTTCCTCA…
	Otu0235	k__Fungi(100)	p__Basidiomycota(100)	c__Agaricomycetes(100)	o__Cantharellales(100)	f__Cantharellales_fam_Incertae_sedis(100)	g__Sistotrema(100)	s__Sistotrema_oblongisporum(100)	MT908610	CAAGGTTTCCGTAGGTGAACCTGCGGAAGGATCATTAATGAAATAGTAAAGGTCAAAGTTGATGCTGGCGGTCACTCGCATGTGCTCACTTTTTCCGACTTTTCTTATCCATACACCTGTGCACACTCTTGGAAGAGTTGGGATTGGAAAAGCTAGTCTTTTCCGTTATATTCCGCTCTTTCATGCTTTAACACAAACTCTTATTATAAACATTGAACAATCAATTGTGCCGAAAGGCCTTTTAATCAAATACAACTTTTAACAACGGATCTCTTGGCTCTCGCATCGATGAAGAACGCAGCGAATTGCGATAAGTAATGTGAATTGCAGAATTCAGTGAATCATCGAATCTTTGAACGCACCTTGCGCTCCCTGGCATTCCGGGGAGCACGCCTGTTC…
	Otu0236	k__Fungi(100)	p__Ascomycota(100)	c__Sordariomycetes(100)	o__Xylariales(100)	f__Xylariaceae(100)	g__Nodulisporium(93)	s__Nodulisporium_sp(93)	MT908611	CAAGGTCTCCGTTGGTGAACCAGCGGAGGGATCATTAAAGAGAGCCTAAAAAACTCCCGCAAAACCCCATGTGAACATACCATACGTTGCCTCGGCAGGCCCCAGACGCGCCTAGCGCGCGCACCCCCAGGGGGGGCGCGGCTGGGACCTGCCGGCGGCCCAAGCAAACCCTGTCGTCACTGAATTCTGAGCCCGCACGTAGGAAATTAAGTTAAAACTTTCAACAACGGATCTCTTGGTTCTGGCATCGATGAAGAACGCAGCGAAATGCGATAAGTAATGTGAATTGCAGAATTCAGTGAATCATCGAATCTTTGAACGCACATTGCGCCCGCCAGTATTCTGGCGGGCATGCCTGTTCGAGCGTCATTTCAACCCCTTAAGCCCCTGTTGCTTAGC…
	Otu0237	k__Fungi(100)	p__Basidiomycota(100)	c__Agaricomycetes(100)	o__Agaricales(100)	f__Physalacriaceae(100)	g__Cylindrobasidium(100)	s__Cylindrobasidium_sp(100)	MT908612	CAAGGTTTCCGTAGGTGAACCTGCGGAAGGATCATTAATGAAATAATACTTTGCAGCTTCAAGTTGTTGCTGGTCTCTAAAAAGACATGTGCACACTTGTCGTTGTGAATATTCATCCACCTGTGCACTTCTGTAAGTCTGGATAACTATCACAAAATTTATTTTGTGGTTTGAAAGGTTGCTTTACAAGCTCCTTTTGACTTTCCAGACTTATGAATTCATATACTCTTGTATGTCTTGAATGTCTTGTTTACTGGACTTACGTCCTTTAAAATTATATACAACTTTCAACAACGGATCTCTTGGCTCTCGCATCGATGAAGAACGCAGCGAAATGCGATAACTAATGTGAATTGCAGAATTCAGTGAATCATCGAGTCTTTGAACGCACCTTGCGCC…
	Otu0238	k__Fungi(100)	p__Ascomycota(100)	c__Sordariomycetes(100)	o__Xylariales(100)	f__Xylariaceae(100)	g__Nemania(100)	s__Nemania_bipapillata(100)	MT908613	CAAGGTCTCCGTTGGTGAACCAGCGGAGGGATCATTAAAGAGAGCCTAAAAAACTCCCGCAAACCCCATGTGAACATACCATACGTTGCCTCGGCAGGCCTCATACGTGCCCCCTCATAGCGTGCCCGGCGCGCAGCCCCGCAAGGGGGGGGGGGCCGCGGGTGAGACCTGCCGGTGGCCCAAGCAAACCCTGTTATCACTGAATTCTGAGCCCGCATGTAGGAAATTAAGTCAAAACTTTCAACAACGGATCTCTTGGTTCTGGCATCGATGAAGAACGCAGCGAAATGCGATAAGTAATGTGAATTGCAGAATTCAGTGAATCATCGAATCTTTGAACGCACATTGCGCCCGCCAGTATTCTGGCGGGCATGCCTGTTCGAGCGTCATTTCAACCCC…
	Otu0239	k__Fungi(100)	p__Basidiomycota(100)	c__Agaricomycetes(100)	o__Russulales(100)	f__Peniophoraceae(100)	g__Peniophora(100)	s__Peniophora_crassitunicata(88)	MT908614	CAAGGTTTCCGTAGGTGAACCTGCGGAAGGATCATTAGCGAAGCTCGGAATGCCAGTCCGGTACTGCAGCTGCCCAGCGATGGGATGTGCTCGTCTGGGCTGGTGTCCCTTCTCTATTCCACCCCACTGTGAACCAAGTGTGCGAGCAGAAGAGAGATCGGAAGCTCGCATGCTCACTTTAACATACCCCCCGATTAAGTATCTGAATGTACCTTGCGTTAACTCGCACAAATACAACTTTCAACAACGGATCTCTTGGCTCTCGCATCGATGAAGAACGCAGCGAAATGCGATAAGTAATGTGAATTGCAGAATTCAGTGAATCATCGAATCTTTGAACGCACCTTGCGCCCCTTGGCATTCCGAGGGGCACGCCTGTTCGAGTGTCGTGAACTCCTC…
	Otu0240	k__Fungi(100)	p__Ascomycota(100)	c__Sordariomycetes(100)	o__Glomerellales(100)	f__Glomerellaceae(100)	g__Colletotrichum(100)	s__Colletotrichum_cymbidiicola(100)	MT908615	CAAGGTCTCCGTTGGTGAACCAGCGGAGGGATCATTACTGAGTTACCGCTCTATAACCCTTTGTGAACATACCTACAACTGTTGCTTCGGCGGGTAGGCCGTCCCCTGAAAAGGACGCCTCCCGGCCCGGACCGGACCCCCTGTGGGGCCGGACTCGGCGCCCGCCGGAGGATAACCAAACGCTATTTTAACGACGTTTCTTCTGAGTGGCATAAGCAAAATAATCAAAACTTTTAACAACGGATCTCTTGGTTCTGGCATCGATGAAGAACGCAGCGAAATGCGATAAGTAATGTGAATTGCAGAATTCAGTGAATCATCGAATCTTTGAACGCACATTGCGCCCGCCAGCATTCTGGCGGGCATGCCTGTTCGAGCGTCATTTCAACCCTCAAGCTC…
	Otu0241	k__Fungi(100)	p__Ascomycota(100)	c__Sordariomycetes(100)	o__Xylariales(100)	f__Xylariaceae(100)	g__Xylaria(100)	s__Xylaria_hypoxylon(100)	MT908616	CAAGGTCTCCGTTGGTGAACCAGCGGAGGGATCATTAAAGAGTTTTCATAACTCCTAAACCCATGTGAACTTACCTTCTGTTGCCTCGGCAGGTCGTGTCTACCCTGTTGTCACCTACCCTGCAGGTGACTACCTGGTAGTCACGGGTTTGCCTGCCAGTGGCCCGTCAAAACACTGTTTATTACATGTTATTCTGATTTTGCAACTAAATAAGTTAAAACTTTCAACAACGGATCTCTTGGTTCTGGCATCGATGAAGAACGCAGCGAAATGCGATAAGTAATGTGAATTGCAGAATTCAGTGAATCATCGAATCTTTGAACGCACATTGCGCCCATTAGTATTCTAGTGGGCATGCCTGTTCGAGCGTCATTTCAACCCTTAAGCCCCTGTTGCTTA…
	Otu0242	k__Fungi(100)	p__Ascomycota(100)	c__Sordariomycetes(100)	o__Glomerellales(100)	f__Glomerellaceae(100)	g__Colletotrichum(96)	unclassified	MT908617	CAAGGTCTCCGTTGGTGAACCAGCGGAGGGATCATTACTGAGTTACCGCTCTATAACCCTTTGTGAACATACCTAACCGTTGCTTCGGCGGGCAGGGGAAGCCTCTCGCGGGCCTCCCCTCCCGGCGCCGGCCCCCACCACGGGGACGGGGCGCCCGCCGGAGGAAACCAAACTCTATTTACACGACGTCTCTTCTGAGTGGCACAAGCAAATAATTAAAACTTTTAACAACGGATCTCTTGGTTCTGGCATCGATGAAGAACGCAGCGAAATGCGATAAGTAATGTGAATTGCAGAATTCAGTGAATCATCGAATCTTTGAACGCACATTGCGCTCGCCAGCATTCTGGCGAGCATGCCTGTTCGAGCGTCATTTCAACCCTCAAGCACCGCTTGGTT…
	Otu0243	k__Fungi(100)	p__Ascomycota(100)	c__Sordariomycetes(100)	o__Glomerellales(100)	f__Glomerellaceae(100)	g__Colletotrichum(100)	s__Colletotrichum_caudatum(97)	MT908618	CAAGGTCTCCGTTGGTGAACCAGCGGAGGGATCATTACTGAGTTACCGCTCTACAACCCTTTGTGAACATACCTTACTGTTGCTTCGGCGGGTTGGGGGACTCCGTCCCCCCCCGGCCGCGCCCCTCGCGGGGCGTGGCGCCCGCCGGAGGATACCGAAACTCTATTTTAACGACGTCTCTTCTGAGTGGCACAAGCAAATAATTAAAACTTTTAACAACGGATCTCTTGGTTCTGGCATCGATGAAGAACGCAGCGAAATGCGATAAGTAATGTGAATTGCAGAATTCAGTGAATCATCGAATCTTTGAACGCACATTGCGCCCGCCAGCATTCTGGCGGGCATGCCTGTTCGAGCGTCATTTCAACCCTCAAGCTCCGCTTGGTGTTGGGGCCCTAC…
	Otu0244	k__Fungi(100)	p__Ascomycota(100)	c__Sordariomycetes(100)	o__Glomerellales(100)	f__Glomerellaceae(100)	g__Colletotrichum(100)	s__Colletotrichum_caudatum(100)	MT908619	CAAGGTCTCCGTTGGTGAACCAGCGGAGGGATCATTACTGAGTTACCGCTCTATAACCCTTTGTGAACATACCTTACCGTTGCTTCGGCGGGTTGGGGGACCCCGTCCCCCCCCGGCCGCGCCCCTCGCGGGGCGTGGCGCCCGCCGGAGGATACCCAAACTCTATTTTAACGACGTCTCTTCTGAGTGGCACAAGCAAATAATTAAAACTTTTAACAACGGATCTCTTGGTTCTGGCATCGATGAAGAACGCAGCGAAATGCGATAAGTAATGTGAATTGCAGAATTCAGTGAATCATCGAATCTTTGAACGCACATTGCGCCCGCCAGCATTCTGGCGGGCATGCCTGTTCGAGCGTCATTTCAACCCTCAAGCCCCGCTTGGTGTTGGGGCCCTAC…
	Otu0245	k__Fungi(100)	p__Ascomycota(100)	c__Sordariomycetes(100)	o__Glomerellales(100)	f__Glomerellaceae(100)	g__Colletotrichum(100)	s__Colletotrichum_higginsianum(94)	MT908620	CAAGGTCTCCGTTGGTGAACCAGCGGAGGGATCATTACTGAGTTACCGCTCTACAACCCTTTGTGAACATACCTCAACTGTTGCTTCGGCGGGCAGGAGGACAACCCCCCTCGGGGGGCGGTCCCCCTCCCGGCCGCGCCCTCACGGGCGTGGCGCCCGCCGGAGGATACCAAACTCTATTTTAACGACGTTTCTTCTGAGTGGCACAAGCAAATAATTAAAACTTTTAACAACGGATCTCTTGGTTCTGGCATCGATGAAGAACGCAGCGAAATGCGATAAGTAATGTGAATTGCAGAATTCAGTGAATCATCGAATCTTTGAACGCACATTGCGCCCGCCAGCATTCTGGCGGGCATGCCTGTTCGAGCGTCATTTCAACCCTCAAGCCCAGCTTGG…
	Otu0246	k__Fungi(100)	p__Ascomycota(100)	c__Sordariomycetes(100)	o__Xylariales(100)	f__Xylariaceae(100)	g__Nemania(100)	s__Nemania_diffusa(100)	MT908621	CAAGGTCTCCGTTGGTGAACCAGCGGAGGGATCATTAAAGAGTGTAATAACTCCCAAACCCATGTGAACATACCTCATGTTGCCTCGGCAGGTCGCACTTTTCTCGTAGGTCCTACCCTGTAGGCCCTACCCGGAAGGCGCAGGTACCCCTGCCGGCGGCCCACGAAACTCTGTCTCATAGTTGAATTCTGAACCTATAACTAAATAAGTTAAAACTTTCAACAACGGATCTCTTGGTTCTGGCATCGATGAAGAACGCAGCGAAATGCGATAAGTAATGTGAATTGCAGAATTCAGTGAATCATCGAATCTTTGAACGCACATTGCGCCCATTAGTATTCTAGTGGGCATGCCTGTTCGAGCGTCATTTCAACCCTTAAGCCCCTGTTGCTTAGCGTT…
	Otu0247	k__Fungi(100)	p__Ascomycota(100)	c__Sordariomycetes(100)	o__Xylariales(100)	f__Xylariaceae(100)	g__Nemania(100)	s__Nemania_diffusa(100)	MT908622	CAAGGTCTCCGTTGGTGAACCAGCGGAGGGATCATTAAAGAGTGTAATAACTCCCAAACCCATGTGAACATACCTCATGTTGCCTCGGCAGGTCGCACTTTTCTCGTAGGGCCTACCCTGTAGGCCCTACCCGGAAGGCGCGGGTACCCCTGCCGGCGGCCCACGAAACTCTGTCTCATAGTTGAATTCTGAACCTGTAACTAAATAAGTTAAAACTTTCAACAACGGATCTCTTGGTTCTGGCATCGATGAAGAACGCAGCGAAATGCGATAAGTAATGTGAATTGCAGAATTCAGTGAATCATCGAATCTTTGAACGCACATTGCGCCCATTAGTATTCTAGTGGGCATGCCTGTTCGAGCGTCATTTCAACCCTTAAGCCCCTGTTGCTTAGCGTT…
	Otu0248	k__Fungi(100)	p__Ascomycota(100)	c__Sordariomycetes(100)	o__Xylariales(100)	f__Xylariaceae(100)	g__Nemania(100)	s__Nemania_diffusa(100)	MT908623	CAAGGTCTCCGTTGGTGAACCAGCGGAGGGATCATTAAAGAGTGTAATAACTCCCAAACCCATGTGAACATACCTCATGTTGCCTCGGCAGGTCGCACTTTTCTCGTAGGGCCTACCCTGTAGGCCCTACCCGGAAGGCGCGGGTACCCCTGCCGGCGGCCCACGAAACTCTGTCTCATAGTTGAATTCTGAACCTATAACTAAATAAGTTAAAACTTTCAACAACGGATCTCTTGGTTCTGGCATCGATGAAGAACGCAGCGAAATGCGATAAGTAATGTGAATTGCAGAATTCAGTGAATCATCGAATCTTTGAACGCACATTGCGCCCATTAGTATTCTAGTGGGCATGCCTGTTCGAGCGTCATTTCAACCCTTAAGCCCTTGTTGCTTAGCGTT…
	Otu0249	k__Fungi(100)	p__Basidiomycota(100)	c__Agaricomycetes(100)	o__Polyporales(100)	f__Phanerochaetaceae(100)	g__Bjerkandera(100)	s__Bjerkandera_adusta(89)	MT908624	CAAGGTTTCCGTAGGTGAACCTGCGGAAGGATCATTATCGAGTTTTTGAACGGGTTGTCTGCTGACTCGCAAGAGTATGTGCACGCCTGGCTCATCCACACTCAACTTCTGTGCACTTTTCATAGGCCGGCTTGTAGGTGGTGCGTTTGCGCACGCCAGGTGGTGCGTTCGCGCACGCCAGGTGGTGAGCTCGCGCACGCCCGTAGGCTTAGGCTTATGCTTTACTACAAACGATTCAGTTATAGAATGTCTTACTTTGCGATAACGCAATTATATACAACTTTCAGCAACGGATCTCTTGGCTCTCGCATCGATGAAGAACGCAGCGAAATGCGATAAGTAATGTGAATTGCAGAATTCAGTGAATCATCGAATCTTTGAACGCACCTTGCGCTCCTT…
	Otu0250	k__Fungi(100)	p__Ascomycota(100)	c__Sordariomycetes(100)	o__Glomerellales(100)	f__Glomerellaceae(100)	g__Colletotrichum(100)	unclassified	MT908625	CAAGGTCTCCGTTGGTGAACCAGCGGAGGGATCATTACTGAGTTACCGCTCTATAACCCTTTGTGAACATACCTAACTGTTGCTTCGGCGGGCAGGGGGTCCCCTCGGGGACGCCCTCCCGGCCACGCCCTTCGCGGGGCGAGGCGCCCGCCGGAGGATACCAAACTCTATTTTAACGACGTTTCTTCTGAGTGGCACAAGCAAATAATTAAAACTTTTAACAACGGATCTCTTGGTTCTGGCATCGATGAAGAACGCAGCGAAATGCGATAAGTAATGTGAATTGCAGAATTCAGTGAATCATCGAATCTTTGAACGCACATTGCGCCCGCCAGCATTCTGGCGGGCATGCCTGTTCGAGCGTCATTTCAACCCTCAAGCTCTGCTTGGTGTTGGGGC…
	Otu0251	k__Fungi(100)	p__Ascomycota(100)	c__Sordariomycetes(100)	o__Xylariales(100)	f__Xylariaceae(100)	g__Xylaria(100)	s__Xylaria_brevipes(100)	MT908626	CAAGGTCTCCGTTGGTGAACCAGCGGAGGGATCATTAAAGAGTTTTGATAACTCCTAAACCCATGTGAACTTACCTTTTGTTGCCTCGGCAGGTCGTGTCTATCTTGCGGCCTCCTACCCTGTAGGAGACTGCCCGGTAGTCACGGGTCTACCTGTCAGTGGCCCGTTAAACTCTGTTAATCATACGCCATTCTGAATTATCAAGTAAATAAGTTTAAAACTTTCAACAACGGATCTCTTGGTTCTGGCATCGATGAAGAACGCAGCGAAATGCGATAAGTAATGTGAATTGCAGAATTCAGTGAATCATCGAATCTTTGAACGCACATTGCGCCCATTAGTATTCTAGTGGGCATGCCTGTTCGAGCGTCATTTCAACCCTTAAGCCCCCTGTTGCTT…
	Otu0252	k__Fungi(100)	p__Ascomycota(100)	c__Sordariomycetes(100)	o__Xylariales(100)	f__Xylariaceae(100)	g__Xylaria(100)	s__Xylaria_hypoxylon(100)	MT908627	CAAGGTCTCCGTTGGTGAACCAGCGGAGGGATCATTAAAGAGTTTTCATAACTCCTAAACCCATGTGAACTTACCTTCTGTTGCCTCGGCAGGTCGTGTCTACCCTGTGGTCACCTACCCTGTAGGTGACTACCTAGTAGTCACGGGTTTGCCTGCCAGTGGCCCGTTAAAACACTGTTTATTACATGTTATTCTGATTTTGCAACTAAATAAGTTAAAACTTTCAACAACGGATCTCTTGGTTCTGGCATCGATGAAGAACGCAGCGAAATGCGATAAGTAATGTGAATTGCAGAATTCAGTGAATCATCGAATCTTTGAACGCACATTGCGCCCATTAGTATTCTAGTGGGCATGCCTGTTCGAGCGTCATTTCAACCCTTAAGCCCCTGTTGCTTA…
	Otu0253	k__Fungi(100)	p__Ascomycota(100)	c__Sordariomycetes(100)	o__Xylariales(100)	f__Xylariaceae(100)	g__Xylaria(100)	s__Xylaria_hypoxylon(100)	MT908628	CAAGGTCTCCGTTGGTGAACCAGCGGAGGGATCATTAAAGAGTTTTCGTAACTCCCAAACCCATGTGAACTTACCTTCTGTTGCCTCGGCAGGTCGTGTCTACCCTGGGGTCACCTACCCTGTAGGTGACTACCTGGTAGTCACGGGTTCGCCTGCCAGTGGCCCGTTAAAACACTGTTTATTATATGTTATTCTGATTTTGCAACTAAATAAGTTAAAACTTTCAACAACGGATCTCTTGGTTCTGGCATCGATGAAGAACGCAGCGAAATGCGATAAGTAATGTGAATTGCAGAATTCAGTGAATCATCGAATCTTTGAACGCACATTGCGCCCATTAGTATTCTAGTGGGCATGCCTGTTCGAGCGTCATTTCAACCCTTAAGCCCCTGTTGCTTA…
	Otu0254	k__Fungi(100)	p__Ascomycota(100)	c__Sordariomycetes(100)	o__Glomerellales(100)	f__Glomerellaceae(100)	g__Colletotrichum(100)	s__Colletotrichum_fioriniae(97)	MT908629	CAAGGTCTCCGTTGGTGAACCAGCGGAGGGATCATTACTGAGTTACCGCTCTATAACCCTTTGTGAACGTACCTAACCGTTGCTTCGGCGGGCAGGGGAAGCCTCTCGCGGGCCTCCCCTCCCGGCGCCGGCCCCCACCACGGGGACGGGGCGCCCGCCGGAGGAAACCAAACTCTATTTACACGACGTCTCTTCTGAGTGGCACAAGCAAATAATTAAAACTTTTAACAACGGATCTCTTGGTTCTGGCATCGATGAAGAACGCAGCGAAATGCGATAAGTAATGTGAATTGCAGAATTCAGTGAATCATCGAACCTTTGAACGCACATTGCGCTCGCCAGCATTCTGGCGAGCATGCCTGTTCGAGCGTCATTTCAACCCTCAAGCACCGCTTGGTT…
	Otu0255	k__Fungi(100)	p__Basidiomycota(100)	c__Agaricomycetes(100)	o__Polyporales(100)	f__Irpicaceae(100)	g__Irpex(100)	unclassified	MT908630	CAAGGTTTCCGTAGGTGAACCTGCGGAAGGATCATTATCGAGTTTTGAACGGGTTGTAGCTGGCCTTTCACGAGGCATGTGCACGCCTGGCTCATCCACTCTTAACCTCTGTGCACTTTATGTAAGAGAAAAAAATGGTGGAAGCTTCCAGGATCTCGCGAGAGGTCTTCGGTTGAACAAGCCGTTTTTCTTTCTTATGTTTTACTACAAACGCTTCAGTTATAGAATGTCAACTGTGTATAACACATTTATATACAACTTTCAGCAACGGATCTCTTGGCTCTCGCATCGATGAAGAACGCAGCGAAATGCGATAAGTAATGTGAATTGCAGAATTCAGTGAATCATCGAATCTTTGAACGCACCTTGCACTCCTTGGTATTCCGAGGAGTATGCCTG…
	Otu0256	k__Fungi(100)	p__Ascomycota(100)	c__Sordariomycetes(100)	o__Xylariales(100)	f__Xylariaceae(100)	g__Xylaria(100)	s__Xylaria_hypoxylon(100)	MT908631	CAAGGTCTCCGTTGGTGAACCAGCGGAGGGATCATTAAAGAGTTTTCGTAACTCCCAAACCCATGTGAACTTACCTTCTGTTGCCTCGGCAGGTCGTGTCTACCCTGTGGTCGCCTACCCTGTAGGCGACTACCTGGTAGTCACGGGTCCGCCTGCCAGTGGCCCGTTAAAACACTGTTTATTATATGTTATTCTGATTTTACAACTAAATAAGTTAAAACTTTCAACAACGGATCTCTTGGTTCTGGCATCGATGAAGAACGCAGCGAAATGCGATAAGTAATGTGAATTGCAGAATTCAGTGAATCATCGAATCTTTGAACGCACATTGCGCCCATTAGTATTCTAGTGGGCATGCCTGTTCGAGCGTCATTTCAACCCTTAAGCCCCTGTTGCTTA…
	Otu0257	k__Fungi(100)	p__Ascomycota(100)	c__Sordariomycetes(100)	o__Xylariales(100)	f__Xylariaceae(100)	g__Xylaria(100)	s__Xylaria_hypoxylon(100)	MT908632	CAAGGTCTCCGTTGGTGAACCAGCGGAGGGATCATTAAAGAGTTTTCGTAACTCCCAAACCCATGTGAACTTACCTTCTGTTGCCTCGGCAGGTCGTGTCTACCCGGTGGTCGCCTACCCTGTAGGCGACTACCTGGTAGTCACGGGTCCGCCTGCCAGTGGCCCGTTAAAACACTGTTTATTATATGTTATTCTGATTTTACAACTAAATAAGTTAAAACTTTCAACAACGGATCTCTTGGTTCTGGCATCGATGAAGAACGCAGCGAAATGCGATAAGTAATGTGAATTGCAGAATTCAGTGAATCATCGAATCTTTGAACGCACATTGCGCCCATTAGTATTCTAGTGGGCATGCCTGTTCGAGCGTCATTTCAACCCTTAAGCCCCTGTTGCTTA…
	Otu0258	k__Fungi(100)	p__Basidiomycota(100)	c__Agaricomycetes(100)	o__Polyporales(100)	f__Irpicaceae(100)	g__Irpex(100)	unclassified	MT908633	CAAGGTTTCCGTAGGTGAACCTGCGGAAGGATCATTATCGAGTTTTGAACGGGTTGTAGCTGGCCTTTCACGAGGCATGTGCACGCCTGGCTCATCCACTCTTAACCTCTGTGCACTTTATGTAAGAGAAAAAAATGGTGGAAGCTTCCAGGATCTCGCGAGAGGTCTTCGGTTGAACAAGCCGTTTTTCTTTCTTATGTTTTACTACAAACGCTTCAGTTATAGAATGTCAACTGTGTATAACACATTTATATACAACTTTCAGCAACGGATCTCTTGGCTCTCGCATCGATGAAGAACGCAGCGAAATGCGATAAGTAATGTGAATTGCAGAATTCAGTGAATCATCGAATCTTTGAACGCACCTTGCACTCCTTGGTATTCCGAGGAGTATGCCTG…
	Otu0259	k__Fungi(100)	p__Ascomycota(100)	c__Sordariomycetes(100)	o__Glomerellales(100)	f__Glomerellaceae(100)	g__Colletotrichum(100)	s__Colletotrichum_magnum(94)	MT908634	CAAGGTCTCCGTTGGTGAACCAGCGGAGGGATCATTATCGAGTTACCGCTCCTTATAACCCTTTGTGAACATACCTCAAACGTTGCCTCGGCGGGCAGCCGGAGCCCAGCTCCGGCGCCCGGAGCCGCCTCCTCGGCGCGCCCCACCCGCCGGCGGACCACTAAACTCTATTGCAACGACGTCTCTTCTGAGTGGTACAAGCAAATAATCAAAACTTTTAACAACGGATCTCTTGGTTCTGGCATCGATGAAGAACGCAGCGAAATGCGATAAGTAATGTGAATTGCAGAATTCAGTGAATCATCGAATCTTTGAACGCACATTGCGCCCGCCAGCATTCTGGCGGGCATGCCTGTTCGAGCGTCATTTCAACCCTCAAGCACCGCTTGGCGTTGGGGC…
	Otu0260	k__Fungi(100)	p__Ascomycota(100)	c__Sordariomycetes(100)	o__Glomerellales(100)	f__Glomerellaceae(100)	g__Colletotrichum(100)	unclassified	MT908635	CAAGGTCTCCGTTGGTGAACCAGCGGAGGGATCATTACTGAGTTACCGCTCTATAACCCTTTGTGAACATACCTATATGTTGCTTCGGCGGTCGGCCCCCCGGGCCCCCGGCCCCGCTCACGCGGGGCGTCCGCCGGAGGATAACCAAACTCTGATTTAACGACGTTTCTTCTGAGTGGCACAAGCAAATAATCAAAACTTTTAACAACGGATCTCTTGGTTCTGGCATCGATGAAGAACGCAGCGAAATGCGATAAGTAATGTGAATTGCAGAATTCAGTGAATCATCGAATCTTTGAACGCACATTGCGCCCGCCAGCATTCTGGCGGGCATGCCTGTTCGAGCGTCATTTCAACCCTCAAGCACTGCTTGGTGTTGGGGCTCTACGGTTGACGTAG…
	Otu0261	k__Fungi(100)	p__Basidiomycota(100)	c__Agaricomycetes(100)	o__Corticiales(100)	f__Corticiaceae(100)	g__Limonomyces(100)	unclassified	MT908636	CAAGGTTTCCGTAGGTGAACCTGCGGAAGGATCATTAACGAGTTTACTGAGTTGTCGCTGCCCTTTCGGGGGATGTGCACGCTCTTTCACTCATCTATACACCTGTGAACCTATGCGAGTCAATGGGGGATTAGCGAAAGAGAGCCGAAAGGTTTTTCGATTAGCGTTCTCTGCTGGCTCGATTTTTATAAACTCTTGTATGTCTTAGAATGTCTACTTTGCTTAACGCAATAAATACAACTTTCAACAACGGATCTCTTGGCTCTCGCATCGATGAAGAACGCAGCGAAATGCGATAAGTAATGTGAATTGCAGAATTCAGTGAATCATCGAATCTTTGAACGCACCTTGCGCTCCCTGGTATTCCGGGGAGCATGCCTGTTTGAGTGTCATGAATCT…
	Otu0262	k__Fungi(100)	p__Basidiomycota(100)	c__Agaricomycetes(100)	o__Russulales(100)	f__Peniophoraceae(100)	g__Peniophora(100)	s__Peniophora_cinerea(100)	MT908637	CAAGGTTTCCGTAGGTGAACCTGCGGAAGGATCATTAGCGAAGCTCGGAATGCGTGTTCGGTCTGATGCTGCCCGGCAACGGGATGTGCTCGGCCGGATGCGTGTCCCTTCTCTATTCCACCCCTTTGTGAACCAAGTGTGCGAGCCGAAGAGAGATCGGAGGCTCGCATGCAACCCTTAACATACCCCAATGAAGTATCAGAATGTACCTTGCGTTAACTCGCACAAATACAACTTTCAACAACGGATCTCTTGGCTCTCGCATCGATGAAGAACGCAGCGAAATGCGATAAGTAATGTGAATTGCAGAATTCAGTGAATCATCGAATCTTTGAACGCACCTTGCGCCCCTTGGCATTCCGAGGGGCACGCCTGTTTGAGTGTCGTGAACTCCTCCAC…
	Otu0263	k__Fungi(100)	p__Ascomycota(100)	c__Sordariomycetes(100)	o__Xylariales(100)	f__Xylariaceae(100)	unclassified	unclassified	MT908638	CAAGGTCTCCGTTGGTGAACCAGCGGAGGGATCATTAAAGAGTTTTTACAACTCCCAAACCCCTGTGAACATACCTTCTGTTGCCTCGGCAGGCCCTGGCCCACCCTGTAGCGCCCCTACACTGTAGGGCCTGCTTTAGGGGGGCGCTGGGGGAACCTGCCGGCGGCCCGCAAAACTCTGTTTAGCATTGAATTCTGAACGTATAACTAAATAAGTTAAAACTTTCAACAACGGATCTCTTGGTTCTGGCATCGATGAAGAACGCAGCGAAATGCGATAAGTAATGTGAATTGCAGAATTCAGTGAATCATCGAATCTTTGAACGCACATTGCGCCCATTAGTATTCTAGTGGGCATGCCTGTTCGAGCGTCATTTCAACCCTTAAGCCCCTGTTGCTT…
	Otu0264	k__Fungi(100)	p__Basidiomycota(100)	c__Agaricomycetes(100)	o__Corticiales(81)	f__Corticiaceae(81)	g__Duportella(81)	s__Duportella_tristicula(81)	MT908639	CAAGGTTTCCGTAGGTGAACCTGCGGAAGGATCATTAGCGAAGCTCGGAACACATGTTCGGTACTGCAGCTGCCCAGCAACGGGATGTGCTCGTCTGGATGTGTGTCCCTTCTCTATTCCACCCCATTGTGAACCAAGTGTGTGAGCCGAAGAGAGATCGGAGGCTCGCATGCAACACTTAACATACCCCAATGAAGTATCAGAATGTACCTTGCGTTAACTCGCACAAATACAACTTTCAACAACGGATCTCTTGGCTCTCGCATCGATGAAGAACGCAGCGAAATGCGATAAGTAATGTGAATTGCAGAATTCAGTGAATCATCGAATCTTTGAACGCACCTTGCGCCCCTTGGCATTCCGAGGGGCACGCCTGTTTGAGTGTCGTGAACTCCTCCA…
	Otu0265	k__Fungi(100)	p__Ascomycota(100)	c__Sordariomycetes(100)	o__Xylariales(100)	f__Xylariaceae(100)	g__Xylaria(100)	s__Xylaria_sp(92)	MT908640	CAAGGTCTCCGTTGGTGAACCAGCGGAGGGATCATTAAAGAGTTATCTAAACTCCAAACCCATGTGAACTTACCTCTGTTGCCTCGGCAGGTCGCGCCCTACCTCGTAGGGTGCGGACAAGCCTGCCGGCGGCCCACGAAACTCTGTTTATTTTATTGTATTCTGAATTTATAACTAAATAAGTTAAAACTTTCAACAACGGATCTCTTGGTTCTGGCATCGATGAAGAACGCAGCGAAATGCGATAAGTAATGTGAATTGCAGAATTCAGTGAATCATCGAATCTTTGAACGCACATTGCGCCCATTAGTATTCTAGTGGGCATGCCTGTTCGAGCGTCATTTCAACCCTTAAGCCTCTGTTGCTTAGTGTTGGGAGACTACAGTTTCTGTAGCTCCC…
	Otu0266	k__Fungi(100)	p__Ascomycota(100)	c__Sordariomycetes(100)	o__Xylariales(100)	f__Xylariaceae(100)	g__Nemania(100)	s__Nemania_diffusa(100)	MT908641	CAAGGTCTCCGTTGGTGAACCAGCGGAGGGATCATTAAAGAGTGTAGTAACTCCCAAACCCATGTGAACATACCTCATGTTGCCTCGGCAGGTCGCACTTTTCTCGTAGGCCCTACCCTGTAGGCCCTACCCGGAAGGCGCGGGTACCCCTGCCGGCGGCCCACGAAACTCTGTCTCATAGTTGAATTCTGAACCTATAACTAAATAAGTTAAAACTTTCAACAACGGATCTCTTGGTTCTGGCATCGATGAAGAACGCAGCGAAATGCGATAAGTAATGTGAATTGCAGAATTCAGTGAATCATCGAATCTTTGAACGCACATTGCGCCCATTAGTATTCTAGTGGGCATGCCTGTTCGAGCGTCATTTCAACCCTTAAGCCCCTGTTGCTTAGCGTT…
	Otu0267	k__Fungi(100)	p__Ascomycota(100)	c__Sordariomycetes(100)	o__Xylariales(100)	f__Xylariaceae(100)	g__Nemania(100)	s__Nemania_diffusa(100)	MT908642	CAAGGTCTCCGTTGGTGAACCAGCGGAGGGATCATTAAAGAGTGTAATAACTCCCAAACCCATGTGAACATACCTCATGTTGCCTCGGCAGGTCGCGCCCCCTCCTAGGCCCTACCCTGTAAGGCTTACCCGGAAGGCGCGGGTACTCCTGCCGGCGGCCCACGAAACTCTGTCTCATCGTTGAATTCTGAACCTATAACTAAATAAGTTAAAACTTTCAACAACGGATCTCTTGGTTCTGGCATCGATGAAGAACGCAGCGAAATGCGATAAGTAATGTGAATTGCAGAATTCAGTGAATCATCGAATCTTTGAACGCACATTGCGCCCATTAGTATTCTAGTGGGCATGCCTGTTCGAGCGTCATTTCAACCCTTAAGCCCTTGTTGCTTAGCGTTG…
	Otu0268	k__Fungi(100)	p__Ascomycota(100)	c__Sordariomycetes(100)	o__Xylariales(100)	f__Xylariaceae(100)	g__Nemania(100)	s__Nemania_diffusa(100)	MT908643	CAAGGTCTCCGTTGGTGAACCAGCGGAGGGATCATTAAAGAGTGTAATAACTCCCAAACCCATGTGAACATACCTCATGTTGCCTCGGCAGGTCGCGCCCCCTCGTAGGCCCTACCCTGTAAGGCTTACCCGGAAGGCGCGGGTACTCCTGCCGGCGGCCCACGAAACTCTGTCTCATCGTTGAATTCTGAACCTATAACTAAATAAGTTAAAACTTTCAACAACGGATCTCTTGGTTCTGGCATCGATGAAGAACGCAGCGAAATGCGATAAGTAATGTGAATTGCAGAATTCAGTGAATCATCGAATCTTTGAACGCACATTGCGCCCATTAGTATTCTAGTGGGCATGCCTGTTCGAGCGTCATTTCAACCCTTAAGCCCTTGTTGCTTAGCGTTG…
	Otu0269	k__Fungi(100)	p__Ascomycota(100)	c__Sordariomycetes(100)	o__Xylariales(100)	f__Xylariaceae(100)	g__Nemania(100)	s__Nemania_diffusa(100)	MT908644	CAAGGTCTCCGTTGGTGAACCAGCGGAGGGATCATTAAAGAGTGTAATAACTCCCAAACCCATGTGAACATACCTCATGTTGCCTCGGCAGGTCGCGCCTCTCTCGTAGGTCCTACGCGGAAGGCGCGGGTACCCCTGCCGGCGGCCCACGAAACTCTGTCTCATCGTTGAATTCTGAACCCATAACTAAATAAGTTAAAACTTTCAACAACGGATCTCTTGGTTCTGGCATCGATGAAGAACGCAGCGAAATGCGATAAGTAATGTGAATTGCAGAATTCAGTGAATCATCGAATCTTTGAACGCACATTGCGCCCATTAGTATTCTAGTGGGCATGCCTGTTCGAGCGTCATTTCAACCCTTAAGCCCTCGTTGCTTAGCGTTGGGAGCCTACGGCA…
	Otu0270	k__Fungi(100)	p__Ascomycota(100)	c__Sordariomycetes(100)	o__Xylariales(100)	f__Xylariaceae(100)	g__Nemania(100)	s__Nemania_diffusa(100)	MT908645	CAAGGTCTCCGTTGGTGAACCAGCGGAGGGATCATTAAAGAGTGTAATAACTCCCAAACCCATGTGAACATACCTCATGTTGCCTCGGCAGGTCGCGCCTCTCTCGTAGGTCCTACGCGGAAGGCGCGGGTACCCCTGCCGGCGGCCCACGAAACTCTGTCTCATCGTTGAATTCTGAACCTATAACTAAATAAGTTAAAACTTTCAACAACGGATCTCTTGGTTCTGGCATCGATGAAGAACGCAGCGAAATGCGATAAGTAATGTGAATTGCAGAATTCAGTGAATCATCGAATCTTTGAACGCACATTGCGCCCATTAGTATTCTAGTGGGCATGCCTGTTCGAGCGTCATTTCAACCCTTAAGCCCTCGTTGCTTAGCGTTGGGAGCCTACGGCA…
	Otu0271	k__Fungi(100)	p__Ascomycota(100)	c__Sordariomycetes(100)	o__Xylariales(100)	f__Xylariaceae(100)	g__Nemania(100)	s__Nemania_diffusa(100)	MT908646	CAAGGTCTCCGTTGGTGAACCAGCGGAGGGATCATTAAAGAGTGTAATAACTCCCAAACCCATGTGAACATACCTCATGTTGCCTCGGCAGGTCGCGCCCCCTCGTAGGCCCTACCCTGTAAGGCTTACCCGGAAGGCGCGGGTACTCCTGCCGGCGGCCCACGAAACTCTGTCTTATCGTTGAATTCTGAACCTATAACTAAATAAGTTAAAACTTTCAACAACGGATCTCTTGGTTCTGGCATCGATGAAGAACGCAGCGAAATGCGATAAGTAATGTGAATTGCAGAATTCAGTGAATCATCGAATCTTTGAACGCACATTGCGCCCATTAGTATTCTAGTGGGCATGCCTGTTCGAGCGTCATTTCAACCCTTAAGCCCTTGTTGCTTAGCGTTG…
	Otu0272	k__Fungi(100)	p__Basidiomycota(100)	c__Agaricomycetes(100)	o__Polyporales(100)	f__Polyporaceae(100)	g__Lentinus(100)	s__Lentinus_arcularius(100)	MT908647	CAAGGTTTCCGTAGGTGAACCTGCGGAAGGATCATTATCGAGTTCTGAAACGGGTTGTAGCTGGCCTTCCGAGGCATGTGCACGCCCTGCTCATCCACTCTGCACCTGTGCACTTACTGTGGGTTTCAGGAGCTTCGAAGCGAGGGTTTAACCGCTCTCGCCGAGTTGTTACTGGGCCTACGTTTATCACAAACTCTTAAAGTATCAGAATGTAAACGCGTCTAACGCATCTATATACAACTTTCAGCAACGGATCTCTTGGCTCTCGCATCGATGAAGAACGCAGCGAAATGCGATAAGTAATGTGAATTGCAGAATTCAGTGAATCATCGAATCTTTGAACGCACCTTGCGCTCCTTGGTATTCCGAGGAGCATGCCTGTTTGAGTGTCATGAAATT…
	Otu0273	k__Fungi(100)	p__Basidiomycota(100)	c__Agaricomycetes(100)	o__Polyporales(100)	f__Polyporaceae(100)	g__Trametes(100)	s__Trametes_trogii(100)	MT908648	CAAGGTTTCCGTAGGTGAACCTGCGGAAGGATCATTATCGAGTTTTGAAATGGGTTGTAGCTGGCTTCTCCGGAGGCATGTGCACGCCCTGCTCATCCACTCTACACCTGTGCACTTACTGTGGGTATCGGGAGGTGTCGCGTCGTTTACGGCGAGGCGTTAACCGTGCCTACGTTTTACTACAAACGATTCAGTATCAGAATGTGTATTGCGATGTAACGCATCTATATACAACTTTCAGCAACGGATCTCTTGGCTCTCGCATCGATGAAGAACGCAGCGAAATGCGATAAGTAATGTGAATTGCAGAATTCAGTGAATCATCGAATCTTTGAACGCACCTTGCGCTCCTTGGTATTCCGAGGAGCATGCCTGTTTGAGTGTCATGAAATTCTCAAA…
	Otu0274	k__Fungi(100)	p__Ascomycota(100)	c__Sordariomycetes(100)	o__Xylariales(100)	f__Xylariaceae(100)	g__Nemania(100)	s__Nemania_diffusa(100)	MT908649	CAAGGTCTCCGTTGGTGAACCAGCGGAGGGATCATTAAAGAGTGTAATAACTCCCAAACCCATGTGAACATACCTCATGTTGCCTCGGCAGGTCGTGCCTCCCTCGTAGGTCCTACCCTGTATGCTCCTACCCGGAAGGCGCGGGTACCCCTGCCGGTGGCCCAGGAAACTCTGTCTCATCGTTGAATTCTGAACCTATAACTAAATAAGTTAAAACTTTCAACAACGGATCTCTTGGTTCTGGCATCGATGAAGAACGCAGCGAAATGCGATAAGTAATGTGAATTGCAGAATTCAGTGAATCATCGAATCTTTGAACGCACATTGCGCCCATTAGTATTCTAGTGGGCATGCCTGTTCGAGCGTCATTTCAACCCTTAAGCCCTTGTTGCTTAGCGT…
	Otu0275	k__Fungi(100)	p__Basidiomycota(100)	c__Agaricomycetes(100)	o__Polyporales(100)	f__Meruliaceae(100)	g__Phlebia(100)	s__Phlebia_rufa(100)	MT908650	CAAGGTTTCCGTAGGTGAACCTGCGGAAGGATCATTATCGAATTTTGAAACGGGTTGTAGCTGTCCTTCGCAAAGGAGGTACGTGCACGCCTTGCTCATCCACTCTCAAACCCCTGTGCACTTTTTGTAGGCTTGGTCGGATGGGCTGACTTCGGTCGGCTTTGAAAGCCTTGCCTATGTATTAAAACAAACGCTTCAGTTCAGAATGTAACCTTGCATAATAAGCAAATAAATACAACTTTCAGCAACGGATCTCTTGGCTCTCGCATCGATGAAGAACGCAGCGAAATGCGATAAGTAATGTGAATTGCAGAATTCAGTGAATCATCGAATCTTTGAACGCACCTTGCGCTCCTTGGTATTCCGAGGAGCATGCCTGTTTGAGTGTCATGGTATCAT…
	Otu0276	k__Fungi(100)	p__Ascomycota(100)	c__Sordariomycetes(100)	o__Xylariales(100)	f__Xylariaceae(100)	g__Nemania(100)	s__Nemania_diffusa(100)	MT908651	CAAGGTCTCCGTTGGTGAACCAGCGGAGGGATCATTAAAGAGTGTAATAACTCCCAAACCCATGTGAACATACCTCATGTTGCCTCGGCAGGTCGCGCCTCCCTCGTAGGTCCTACCCTGTAGGCTCCTACCCGGAAGGCGCGGGTACCCCTGCCGGTGGCCCACGAAACTCTGTCTCATCGTTGAATTCTGAACCTATAACTAAATAAGTTAAAACTTTCAACAACGGATCTCTTGGTTCTGGCATCGATGAAGAACGCAGCGAAATGCGATAAGTAATGTGAATTGCAGAATTCAGTGAATCATCGAATCTTTGAACGCACATTGCGCCCATTAGTATTCTAGTGGGCATGCCTGTTCGAGCGTCATTTCAACCCTTAAGCCCTTGTTGCTTAGCGT…
	Otu0277	k__Fungi(100)	p__Ascomycota(100)	c__Sordariomycetes(100)	o__Xylariales(100)	f__Xylariaceae(100)	g__Nemania(100)	s__Nemania_diffusa(100)	MT908652	CAAGGTCTCCGTTGGTGAACCAGCGGAGGGATCATTAAAGAGTGTAATAACTCCCAAACCCATGTGAACATACCTCATGTTGCCTCGGCAGGTCGCGCCCCCTCGTAGGCCCTACCCTGTAAGGCTTACCCGGAAGGCGCGGGTACTCCTGCCGGCGGCCCACGAAACTCTGTCTCATCGTTGAATTCTGAACCTATAACTAAATAAGTTAAAACTTTCAACAACGGATCTCTTGGTTCTGGCATCGATGAAGAACGCAGCGAAATGCGATAAGTAATGTGAATTGCAGAATTCAGTGAATCATCGAATCTTTGAACGCACATTGCGCCCATTAGTATTCTAGTGGGCATGCCTGTTCGAGCGTCATTTCAACCCTTAAGCCCTTGTTGCTTAGCGTTG…
	Otu0278	k__Fungi(100)	p__Ascomycota(100)	c__Sordariomycetes(100)	o__Xylariales(100)	f__Xylariaceae(100)	unclassified	unclassified	MT908653	CAAGGTCTCCGTTGGTGAACCAGCGGAGGGATCATTAAAGAGTTTTTACAACTCCCAAACCCCTGTGAACATACCTTCTGTTGCCTCGGCAGGCCCTGGCCTACCCTGTAGCGCCCCTACACTGTAGGGCCTGCTGTAGGGGGGCGCTGGGGGAACCTGCCGGCGGCCCGCAAAACTCTGTTTAGCATTGAATTCTGAACGTATAACTAAATAAGTTAAAACTTTCAACAACGGATCTCTTGGTTCTGGCATCGATGAAGAACGCAGCGAAATGCGATAAGTAATGTGAATTGCAGAATTCAGTGAATCATCGAATCTTTGAACGCACATTGCGCCCATTAGTATTCTAGTGGGCATGCCTGTTCGAGCGTCATTTCAACCCTTAAGCCCCTGTTGCTT…
	Otu0279	k__Fungi(100)	p__Ascomycota(100)	c__Sordariomycetes(100)	o__Xylariales(100)	f__Xylariaceae(100)	g__Nemania(100)	s__Nemania_diffusa(100)	MT908654	CAAGGTCTCCGTTGGTGAACCAGCGGAGGGATCATTAAAGAGTGTAATAACTCCCAAACCCATGTGAACATACCTCATGTTGCCTCGGCAGGTCGCACTTTTCTCGTAGGTCCTACCCTGTAGGCCCTACCCGGAAGGCGCGGGTACCCCTGCCGGCGGCCCACGAAACTCTGTCTCATAGTTGAATTCTGAACCTATAACTAAATAAGTTAAAACTTTCAACAACGGATCTCTTGGTTCTGGCATCGATGAAGAACGCAGCGAAATGCGATAAGTAATGTGAATTGCAGAATTCAGTGAATCATCGAATCTTTGAACGCACATTGCGCCCATTAGTATTCTAGTGGGCATGCCTGTTCGAGCGTCATTTCAACCCTTAAGCCCCTGTTGCTTAGCGTT…
	Otu0280	k__Fungi(100)	p__Basidiomycota(100)	c__Agaricomycetes(100)	o__Polyporales(100)	f__Phanerochaetaceae(100)	g__Bjerkandera(100)	s__Bjerkandera_adusta(100)	MT908655	CAAGGTTTCCGTAGGTGAACCTGCGGAAGGATCATTATCGAGTTTTGAATGGGTTGTCTGCTGGCTCGCAAGGGCATGTGCACGCCTGTCTCATCCACTCTCAACTTCTGTGCACTTTTCATAGGCCGGCTTGTGGGTGCGTTCGCGCACTTGTAGGTGTCGGGCTTATGCTTTACTACAAACGATTCAGTTTTAGAATGTCATACTTTGCTATAACGCAATTATATACAACTTTCAGCAACGGATCTCTTGGCTCTCGCATCGATGAAGAACGCAGCGAAATGCGATAAGTAATGTGAATTGCAGAATTCAGTGAATCATCGAATCTTTGAACGCACCTTGCGCTCCTTGGTATTCCGAGGAGCATGCCTGTTTGAGTCTCATGGAATTCTCAACCTT…
	Otu0281	k__Fungi(100)	p__Basidiomycota(100)	c__Agaricomycetes(100)	o__Polyporales(100)	f__Polyporaceae(100)	g__Trametes(100)	s__Trametes_hirsuta(100)	MT908656	CAAGGTTTCCGTAGGTGAACCTGCGGAAGGATCATTAACGAGTTTTGAAATGGGTTGTTGCTGGCCTTCCGAGGCATGTGCACGCCCTGCTCATCCACTCTACACCTGTGCACTTACTGTAGGTTGGCGTGGGTTTCTAGCCTCCGGGCTGGGAGCATTCTGCCGGCCTATGTACACTACAAACTCTAAAGTATCAGAATGTAAACGCGTCTAACGCATCTTAATACAACTTTCAGCAACGGATCTCTTGGCTCTCGCATCGATGAAGAACGCAGCGAAATGCGATAAGTAATGTGAATTGCAGAATTCAGTGAATCATCGAATCTTTGAACGCACCTTGCGCTCCTTGGTATTCCGAGGAGCATGCCTGTTTGAGTGTCATGAAATTCTCAACCCATA…
	Otu0282	k__Fungi(100)	p__Ascomycota(100)	c__Sordariomycetes(100)	o__Xylariales(100)	f__Xylariaceae(100)	g__Nemania(100)	s__Nemania_diffusa(100)	MT908657	CAAGGTCTCCGTTGGTGTACCAGCGGAGGGATCATTAAAGAGTGTAATAACTCCCAAACCCATGTGAACATACCTCATGTTGCCTCGTCAGGTCGCGCCCCCTTGTAGGCCTTTCCCTGTAAGGCTTACCCGGAAGGCGCGGGTAGTCCTGCCGGCGGCCCACGAAACTCTGTCTCATCGTTGAATTCTGAACCTATAACTAAATAAGTTAAAACTTTCAACACCGGATCTCTTGGTTCTGGCATCGATGAAGAACGCAGCGAAATGCGATAAGTAATGTGAATTGCAGAATTCAGTGAATCATCGAATCTTTGAACGCACATTGCGCCCATTAGTATTCTAGTGGGCATGCCTGTTCGAGCGTCATTTCAACCCTTAAGCCCTTGTTGCTTAGCGTTG…
	Otu0283	k__Fungi(100)	p__Ascomycota(100)	c__Dothideomycetes(100)	o__Pleosporales(100)	f__Didymellaceae(100)	g__Stagonosporopsis(92)	unclassified	MT908658	CAAGGTTTCCGTAGGTGAACCTGCGGAAGGATCATTACCTAGAGTTGCGGGCTTTGCCTGCCATCTCTTACCCATGTCTTTTGAGTACCTTCGTTTCCTCGGCGGGTTCGCCCGCCGGTTGGACAACACTTAAACCCTTTGTAATTGAAATCAGCGTCTGAAAAACTTTAATAGTTACAACTTTCAACAACGGATCTCTTGGTTCTGGCATCGATGAAGAACGCAGCGAAATGCGATAAGTAGTGTGAATTGCAGAATTCAGTGAATCATCGAATCTTTGAACGCACATTGCGCCCCTTGGTATTCCATGGGGCATGCCTGTTCGAGCGTCATTTGTACCTTCAAGCTCTGCTTGGTGTTGGGTGTTTGTCTCGCCTTTTGCGCGCAGACTCGCCTCAA…
	Otu0284	k__Fungi(100)	p__Ascomycota(100)	c__Sordariomycetes(100)	o__Xylariales(100)	f__Xylariaceae(100)	g__Nemania(100)	s__Nemania_diffusa(100)	MT908659	CAAGGTCTCCGTTGGTGAACCAGCGGAGGGATCATTAAAGAGTGTAATAACTCCCAAACCCATGTGAACATACCTCATGTTGCCTCGGCAGGTCGCACTTTTCTCGTAGGTCCTACCCTGTAGGCCCTACCCGGAAGGCGCGGGTACCCCTGCCGGCGGCCCACGAAACTCTGTCTCATAGTTGAATTCTGAACCTATAACTAAATAAGTTAAAACTTTCAACAACGGATCTCTTGGTTCTGGCATCGATGAAGAACGCAGCGAAATGCGATAAGTAATGTGAATTGCAGAATTCAGTGAATCATCGAATCTTTGAACGCACATTGCGCCCATTAGTATTCTAGTGGGCATGCCTGTTCGAGCGTCATTTCAACCCTTAAGCCCCTGTTGCTTAGCGTT…
	Otu0285	k__Fungi(100)	p__Ascomycota(100)	c__Sordariomycetes(100)	o__Xylariales(100)	f__Xylariaceae(100)	g__Xylaria(100)	s__Xylaria_sp(100)	MT908660	CAAGGTCTCCGTTGGTGAACCAGCGGAGGGATCATTAAAGAGTTATAACAACTCCTAAACCCCTGTGAACATACCTCATGTTGCCTCGGCAGGTCGCGTCTCGTGCCCTGCCGGCGGCCCACGAAACTCTGTTTAGCATTGAATTCTGAACTTATAACTAAATCAGTTAAAACTTTCAACAACGGATCTCTTGGTTCTGGCATCGATGAAGAACGCAGCGAAATGCGATAAGTAATGTGAATTGCAGAATTCAGTGAATCATCGAATCTTTGAACGCACATTGCGCCCATTAGTATTCTAGTGGGCATGCCTGTTCGAGCGTCATTTCAACCCTTAAGCCCTCGTTGCTTAGTGTTGGGAGCTTACAGCACCTGTAGCCCCCTAAAGTTAGTGGCGGAG…
	Otu0286	k__Fungi(100)	p__Basidiomycota(100)	c__Agaricomycetes(100)	o__Polyporales(100)	f__Phanerochaetaceae(100)	g__Bjerkandera(100)	s__Bjerkandera_adusta(98)	MT908661	CAAGGTTTCCGTAGGTGAACCTGCGGAAGGATCATTATCGAGTTTTTGAACGGGTTGTCTGCTGACTCGCAAGAGTATGTGCACGCCTGGCTCATCCACACTCAACTTCTGTGCACTTTTCATAGGCCGGCTTGTAGGTGGTGCGTTTGCGCACGCCAGGTGGTGCGTTCGCGCACGCCAGGTGGTGAGCTCGCGCACGCCTGTAGGCTTAGGCTTATGCTTTACTACAAACGATTCAGTTCTAGAATGTCTTACTTTGCGATAACGCAATTATATACAACTTTCAGCAACGGATCTCTTGGCTCTCGCATCGATGAAGAACGCAGCGAAATGCGATAAGTAATGTGAATTGCAGAATTCAGTGAATCATCGAATCTTTGAACGCACCTTGCGCTCCTT…
	Otu0287	k__Fungi(100)	p__Basidiomycota(100)	c__Agaricomycetes(100)	o__Corticiales(100)	unclassified	unclassified	unclassified	MT908662	CAAGGTTTCCGTAGGTGAACCTGCGGAAGGATCATTACCGAGTTTTGAAAGGGGGACTTGAGCTGGCCTCTCGGGGCAAGTGCTCGGTCCTCTGCTCAATCCATCTACCCCTGTGCACCTATTGTGGGTACTATGTCGCGGAAGGGGGGCTGGCTAACGGCCTTTTGGATGCGCATATACTCATGTTTTTACACACTACGCATGTCCTAGAATGTCTTTTTTGCGATAATCGCATGTAAATACAACTTTCAACAACGGATCTCTTGGCTCTCGCATCGATGAAGAACGCAGCGAAATGCGATAAGTAATGTGAATTGCAGAATTCAGTGAATCATCGAATCTTTGAACGCACCTTGCGCTCCTTGGTATTCCGAGGAGCATGCCTGTTTGAGTGTCATG…
	Otu0288	k__Fungi(100)	p__Ascomycota(100)	c__Sordariomycetes(100)	o__Xylariales(100)	f__Xylariaceae(100)	unclassified	unclassified	MT908663	CAAGGTCTCCGTTGGTGAACCAGCGGAGGGATCATTAAAGAGTTTTTACAACTCCCAAACCCCTGTGAACATACCTTCTGTTGCCTCGGCAGGCCCTGGCCTACCCTGTAGCGCCCCTACACTGTAGGGCTTGCTTTAGGGGGAGCGCTGGGGGCACCTGCCGGCGGCTCGCAAAACTCTGTTTAGTATTGAATTCTGAATATATAACTAAATAAGTTAAAACTTTCAACAACGGATCTCTTGGTTCTGGCATCGATGAAGAACGCAGCGAAATGCGATAAGTAATGTGAATTGCAGAATTCAGTGAATCATCGAATCTTTGAACGCACATTGCGCCCATTAGTATTCTAGTGGGCATGCCTGTTCGAGCGTCATTTTAACCCTTAAGCCCCTGTTGCT…
	Otu0289	k__Fungi(100)	p__Basidiomycota(100)	c__Agaricomycetes(100)	o__Polyporales(100)	f__Phanerochaetaceae(100)	g__Bjerkandera(100)	s__Bjerkandera_adusta(89)	MT908664	CAAGGTTTCCGTAGGTGAACCTGCGGAAGGATCATTATCGAGTTTTTGAACGGGTTGTCTGCTGACTCGCAAGAGTATGTGCACGCCTGGCTCATCCACACTCAACTTCTGTGCACTTTTCATAGGCCGGCTTGTAGGTGGTGCGTTTGCGCACGCCAGGTGGTGCGTTCGCGCACGCCAGGTGGTGAGCTCGCGCACGCCTGTAGGCTTAGGCTTATGCTTTACTACAAACGATTCAGTTATAGAATGTCTTACTTTGCGATAACGCAATTATATACAACTTTCAGCAACGGATCTCTTGGCTCTCGCATCGATGAAGAACGCAGCGAAATGCGATAAGTAATGTGAATTGCAGAATTCAGTGAATCATCGAATCTTTGAACGCACCTTGCGCTCCTT…
	Otu0290	k__Fungi(100)	p__Ascomycota(100)	c__Sordariomycetes(100)	o__Xylariales(100)	f__Xylariaceae(100)	g__Daldinia(100)	s__Daldinia_eschscholtzii(100)	MT908665	CAAGGTCTCCGTTGGTGAACCAGCGGAGGGATCATTATTGAGTTATCTAAACTCCAACCCTATGTGAACTTACCGCCGTTGCCTCGGCGGGCCGCGTTCGCCCTGTAGTTTACTACCTGGCGGCGCGCTACAGGCCCGCCGGTGGACTGCTAAACTCTGTTATATATACGTATCTCTGAATGCTTCAACTTAATAAGTTAAAACTTTCAACAACGGATCTCTTGGTTCTGGCATCGATGAAGAACGCAGCGAAATGCGATAAGTAATGTGAATTGCAGAATTCAGTGAATCATCGAATCTTTGAACGCACATTGCGCCCATTAGTATTCTAGTGGGCATGCCTGTTCGAGCGTCATTTCAACCCTTAAGCCCCTGTTGCTTAGCGTTGGGAATCTAGGT…
	Otu0291	k__Fungi(100)	p__Ascomycota(100)	c__Sordariomycetes(100)	o__Xylariales(100)	f__Xylariaceae(100)	g__Xylaria(100)	s__Xylaria_apiculata(100)	MT908666	CAAGGTCTCCGTTGGTGAACCAGCGGAGGGATCATTAAAGAGTTAAACAACTCCTAAACCCATGTGAACCTACCTTTGTTGCCTCGGCAGGTCTGCAACTTACCCTGAGGGTACCTACCCTGTAGGTACCTTACCCGGTAGTTGCCGGCATAACCTGCCGGTGGTCTACTAAACTCTGTTTACTATGTTATTCTGAATAATATAACTAAATAAGTTAAAACTTTCAACAACGGATCTCTTGGTTCTGGCATCGATGAAGAACGCAGCGAAATGCGATAAGTAATGTGAATTGCAGAATTCAGTGAATCATCGAATCTTTGAACGCACATTGCGCCCATTAGTATTCTAGTGGGCATGCCTGTTCGAGCGTCATTTCAACCCTTAAGCCCTGTTGCTTAG…
	Otu0292	k__Fungi(100)	p__Ascomycota(100)	c__Sordariomycetes(100)	o__Xylariales(100)	f__Xylariaceae(100)	g__Xylaria(100)	s__Xylaria_curta(100)	MT908667	CAAGGTCTCCGTTGGTGAACCAGCGGAGGGATCATTAAAGAGTTCTATAACTCCCAAACCCATGTGAACATACCGTACGTTGCCTCGGCAGGTCGCGTCTACCCTGTAGCACCCTACCCTGTAAGACCCTACCCTGTAGGACTTCCCTGGTAGGACCTACCCGGCAGACGCGGGTAAGCCTGCCGGCGGCCCACGAAAACTCTGTTTTAGCATTGTACTTCTGAATACTATAACTAAATCAGTTAAAACTTTCAACAACGGATCTCTTGGTTCTGGCATCGATGAAGAACGCAGCGAAATGCGATAAGTAATGTGAATTGCAGAATTCAGTGAATCATCGAATCTTTGAACGCACATTGCGCCCATTAGTATTCTAGTGGGCATGCCTGTTCGAGCGTC…
	Otu0293	k__Fungi(100)	p__Ascomycota(100)	c__Sordariomycetes(100)	o__Xylariales(100)	f__Xylariaceae(100)	g__Xylaria(100)	s__Xylaria_apiculata(100)	MT908668	CAAGGTCTCCGTTGGTGAACCAGCGGAGGGATCATTAAAGAGTTAAAAACAACTCCTAAACCCATGTGAAACCTACCTTTGTTGCCTCGGCAGGTCTGCAACTTACCCTGAGGGGACCTACCCTGTAGGTACCTTACCCGGTAGTTGCGGGCATAACCTGCCGGTGGTCTACTAAACTCTGTTTACTATGTCATTCTGAATAATATAACTAAATAAGTTAAAACTTTCAACAACGGATCTCTTGGTTCTGGCATCGATGAAGAACGCAGCGAAATGCGATAAGTAATGTGAATTGCAGAATTCAGTGAATCATCGAATCTTTGAACGCACATTGCGCCCATTAGTATTCTAGTGGGCATGCCTGTTCGAGCGTCATTTCAACCCTTAAGCCCTGTTGCT…
	Otu0294	k__Fungi(100)	p__Ascomycota(100)	c__Sordariomycetes(100)	o__Xylariales(100)	f__Xylariaceae(100)	g__Xylaria(100)	s__Xylaria_curta(100)	MT908669	CAAGGTCTCCGTTGGTGAACCAGCGGAGGGATCATTAAAGAGTTCTATAACTCCCAAACCCATGTGAACATACCGTACGTTGCCTCGGCAGGTTGCGTCTACCCCGTAGCACCCTACCCTGTAAGACCCTACCCTGTAGACCTTACCCGGTAGGACCTACCCGGCAGATGCGGGTAAGCCTGCCGGCGGCCCACGAAAACTCTGTTTTAGCATTGTACTTCTGAATACTATAACTAAATCAGTTAAAACTTTCAACAACGGATCTCTTGGTTCTGGCATCGATGAAGAACGCAGCGAAATGCGATAAGTAATGTGAATTGCAGAATTCAGTGAATCATCGAATCTTTGAACGCACATTGCGCCCATTAGTATTCTAGTGGGCATGCCTGTTCGAGCGTC…
	Otu0295	k__Fungi(100)	p__Ascomycota(100)	c__Sordariomycetes(100)	o__Xylariales(100)	f__Xylariaceae(100)	g__Amphirosellinia(100)	s__Amphirosellinia_fushanensis(100)	MT908670	CAAGGTCTCCGTTGGTGAACCAGCGGAGGGATCATTAAAGAGTTTTATAACTCCCAAACCCATGTGAACGTTACTTTATGTTGCTTCGGCAGGTCGCGGTTACCCCGTAGGACCCTACCCTGTAGGACCTACCCGGTAGTCGCGGGTAGCCTGCCGGTGGCCCACGAAACTCTGTTTGATACCTGTATCTCTGAACACATAACTAAATAAGTTAAAACTTTCAACAACGGATCTCTTGGTTCTGGCATCGATGAAGAACGCAGCGAAATGCGATAAGTAATGTGAATTGCAGAATTCAGTGAATCATCGAATCTTTGAACGCACATTGCGCCCATTAGTATTCTAGTGGGCATGCCTGTTCGAGCGTCATTTCAACCCTTAAGCCTCTGTTGCTTAGTG…
	Otu0296	k__Fungi(100)	p__Basidiomycota(100)	c__Agaricomycetes(100)	o__Russulales(94)	f__Peniophoraceae(90)	g__Peniophora(94)	unclassified	MT908671	CAAGGTTTCCGTAGGTGAACCTGCGGAAGGATCATTAGCGAAGCTCGGAACGCGTGTTCGGTACTGTAGCTGCCCAGCGATGGGATGTGCTCGTCTGGATGCGTGTCCCTTCTCTATTCCACCCCACTGTGAACCAAGCGTGTGAGCCGAAGAGAGATCGGAGGCTTGCACGCAACACTTAACATACCCCAATGAAGTATCAGAATGTACCTTGCGTTAACTCGCACAAATACAACTTTCAACAACGGATCTCTTGGCTCTCGCATCGATGAAGAACGCAGCGAAATGCGATAAGTAATGTGAATTGCAGAATTCAGTGAATCATCGAATCTTTGAACGCACCTTGCGCCCCTTGGCATTCCGAGGGGCACGCCTGTTTGAGTGTCGTGAACTCCTCCA…
	Otu0297	k__Fungi(100)	p__Ascomycota(100)	c__Sordariomycetes(100)	o__Xylariales(100)	f__Xylariaceae(100)	g__Xylaria(100)	s__Xylaria_allantoidea(99)	MT908672	CAAGGTCTCCGTTGGTGAACCAGCGGAGGGATCATTAAAGAGTTCTATAACTCCCAAACCCATGTGAACATACCTTACGTTGCCTCGGCAGGTCGTGCCTACCCCGTAGCGTCCTACCCCGTAGGACCTACCCGGTAGACGCGGGTAAGCTTGCCGGCGGTCCACGAAACTCTGTTTAGTATTGAATTCTGAACCTGTAACAAAATAAGTTAAAACTTTCAACAACGGATCTCTTGGTTCTGGCATCGATGAAGAACGCAGCGAAATGCGATAAGTAATGTGAATTGCAGAATTCAGTGAATCATCGAATCTTTGAACGCACATTGCGCCCACTAGTATTCTAGTGGGCATGCCTGTTCGAGCGTCATTTCAACCCTTAAGCCTCTGTTGCTTAGTGTT…
	Otu0298	k__Fungi(100)	p__Ascomycota(100)	c__Sordariomycetes(100)	o__Xylariales(100)	f__Xylariaceae(100)	g__Xylaria(100)	s__Xylaria_feejeensis(100)	MT908673	CAAGGTCTCCGTTGGTGAACCAGCGGAGGGATCATTAAAGAGTTTATAACTCCCAAACCCCATGTGAACATACCTAACGTTGCCTCGGCGGGTCGTACCTACCCTGTATTGCACTTACCTATAAGTGCCTACCCGGTAGGCACGGGTAAGCCCGCCGGCGCCCCATTAAACTCTGTTTAATTACTGGATATCTGAATTATAACTAAATAAGTTAAAACTTTCAACAACGGATCTCTTGGTTCTGGCATCGATGAAGAACGCAGCGAAATGCGATAAGTAATGTGAATTGCAGAATTCAGTGAATCATCGAATCTTTGAACGCACATTGCGCCCATTAGTATTCTAGTGGGCATGCCTGTTCGAGCGTCATTTCAACCCTTAAGCCTTCTGTTGCTTAGC…
	Otu0299	k__Fungi(100)	p__Ascomycota(100)	c__Sordariomycetes(100)	o__Xylariales(100)	f__Xylariaceae(100)	g__Xylaria(100)	s__Xylaria_apiculata(100)	MT908674	CAAGGTCTCCGTTGGTGAACCAGCGGAGGGATCATTAAAGAGTTAAAAACAACTCCTAAACCCATGTGAAACCTACCTTTGTTGCCTCGGCAGGTCTGCAACTTACCCTGAGGGTACCTACCCTGTAGGTACCTTACCCGGTAGTTGCGGGCATAACCTGCCGGTGGTCTACTAAACTCTGTTTACTATGTCATTCTGAATAATATAACTAAATAAGTTAAAACTTTCAACAACGGATCTCTTGGTTCTGGCATCGATGAAGAACGCAGCGAAATGCGATAAGTAATGTGAATTGCAGAATTCAGTGAATCATCGAATCTTTGAACGCACATTGCGCCCATTAGTATTCTAGTGGGCATGCCTGTTCGAGCGTCATTTCAACCCTTAAGCCCTGTTGCT…
	Otu0300	k__Fungi(100)	p__Ascomycota(100)	c__Sordariomycetes(100)	o__Xylariales(100)	f__Xylariaceae(100)	g__Xylaria(100)	s__Xylaria_apiculata(99)	MT908675	CAAGGTCTCCGTTGGTGAACCAGCGGAGGGATCATTAAAGAGTTAAAACAACTCCTAAACCCATGTGAACCTACCATTGTTGCCTCGGCAGGTCTGCAACTTACCCTGAGGGTCCCTACCCTGTAGGTACCTTACCCGGTAGTTGCCGGCATAACCTGCCGGTGGTCTACTAAACTCTGTTTCATATGTTATTATGAATAATATAACTAAATAAGTTAAAACTTTCAACAACGGATCTCTTGGTTCTGGCATCGATGAAGAACGCAGCGAAATGCGATAAGTAATGTGAATTGCAGAATTCAGTGAATCATCGAATCTTTTAACGCACATTGCGCCCATTAGTATTCTAGTGGGCATGCCTGTTCGAGTGTCATTTCAACCCTTAAGCCCTGTTGCTAA…
	Otu0301	k__Fungi(100)	p__Ascomycota(100)	c__Sordariomycetes(100)	o__Xylariales(100)	f__Xylariaceae(100)	g__Daldinia(100)	s__Daldinia_eschscholtzii(100)	MT908676	CAAGGTCTCCGTTGGTGAACCAGCGGAGGGATCATTACTGAGTTATCTAAACTCCAACCCTATGTGAACTTACCGCCGTTGCCTCGGCGGGCCGCGTTCGCCCTGTAGTTTACTACCTGGCGGCGCGCTACAGGCCCGCCGGTGGACTGCTAAACTCTGTTATATATACGTATCTCTGAATGCTTCAACTTAATAAGTTAAAACTTTCAACAACGGATCTCTTGGTTCTGGCATCGATGAAGAACGCAGCGAAATGCGATAAGTAATGTGAATTGCAGAATTCAGTGAATCATCGAATCTTTGAACGCACATTGCGCCCATTAGTATTCTAGTGGGCATGCCTGTTCGAGCGTCATTTCAACCCTTAAGCCCCTGTTGCTTAGCGTTGGGAATCTAGGT…
	Otu0302	k__Fungi(100)	p__Ascomycota(100)	c__Sordariomycetes(100)	o__Xylariales(100)	f__Xylariaceae(100)	g__Xylaria(100)	unclassified	MT908677	CAAGGTCTCCGTTGGTGAACCAGCGGAGGGATCATTAAAGAGTTCTATAACTCCCAAACCCATGTGAACATACCTTACGTTGCCTCGGCAGGTCGCGCCTACCTCGTAGCGCCCTACCCTGTAGGGCCTACCCGGGAGACGCGGGTAAGCCTGCCGGCGGCCCACGAAACTCTGTTTAGCATTGAATTCTGAACAAATAACTAAATAAGTTAAAACTTTCAACAACGGATCTCTTGGTTCTGGCATCGATGAAGAACGCAGCGAAATGCGATAAGTAATGTGAATTGCAGAATTCAGTGAATCATCGAATCTTTGAACGCACATTGCGCCCATTAGTATTCTAGTGGGCATGCCTGTTCGAGCGTCATTTCAACCCTTAAGCCTCTGTTGCTTAGAGTT…
	Otu0303	k__Fungi(100)	p__Ascomycota(100)	c__Sordariomycetes(100)	o__Glomerellales(100)	f__Glomerellaceae(100)	g__Colletotrichum(100)	unclassified	MT908678	CAAGGTCTCCGTTGGTGAACCAGCGGAGGGATCATTATCGAGTTACCGCTCCTTATAACCCTTTGTGAACATACCCCAAACGTTGCCTCGGCGGGCAGCCGGAGCCCAGCTCCGTCGCCCGGAGCCGCCGTCTTGGCGCGCCCCACCCGCCGGCGGACCACCAAATTCTATTTAAACGAAGTCTCTTTTGAGTGGCACAAGCAAATAATCAAAACTTTTAACAACGGATCTCTTGGTTCTGGCATCGATGAAGAACGCAGCGAAATGCGATAAGTAATGTGAATTGCAGAATTCAGTGAATCATCGAATCTTTGAACGCACATTGCGCCCGCCAGCATTCTGGCGGGCATGCCTGTTCGAGCGTCATTTCAACCCTCAAGCACCGCTTGGCGTTGGGGC…
	Otu0304	k__Fungi(100)	p__Ascomycota(100)	c__Sordariomycetes(100)	o__Xylariales(100)	f__Xylariaceae(100)	g__Xylaria(100)	s__Xylaria_apiculata(100)	MT908679	CAAGGTCTCCGTTGGTGAACCAGCGGAGGGATCATTAAAGAGTTATACAACTCCTAAACCCATGTGAACCTACCATTGTTGCCTCGGCAGGTCTGCAACCTACCCTGTGAGACCCTACCCTGTAGGGACCTTACCCGGTAGTTGCGGGTAGACCCTGCCGGTGGTCTACTAAACTCTGTTTACTATGTTATTCTGAACACTATAACTAAATAAGTTAAAACTTTCAACAACGGATCTCTTGGTTCTGGCATCGATGAAGAACGCAGCGAAATGCGATAAGTAATGTGAATTGCAGAATTCAGTGAATCATCGAATCTTTGAACGCACATTGCGCCCATTAGTATTCTAGTGGGCATGCCTGTTCGAGCGTCATTTCAACCCTTAAGCCCCTGTTGCTTA…
	Otu0305	k__Fungi(100)	p__Ascomycota(100)	c__Sordariomycetes(100)	o__Xylariales(100)	f__Xylariaceae(100)	g__Daldinia(100)	s__Daldinia_eschscholtzii(100)	MT908680	CAAGGTCTCCGTTGGTGAACCAGCGGAGGGATCATTACTGAGTTATCTAAACTCCAACCCTATGTGAACTTACCGCCGTTGCCTCGGCGGGCCGCGTTCGCCCTGTAGTTTACTACCTGGCGGCGCGCTACAGGCCCGCCGGTGGACTGCTAAACTCTGTTATATATACGTATCTCTGAATGCTTCAACTTAATAAGTTAAAACTTTCAACAACGGATCTCTTGGTTCTGGCATCGATGAAGAACGCAGCGAAATGCGATAAGTAATGTGAATTGCAGAATTCAGTGAATCATCGAATCTTTGAACGCACATTGCGCCCATTAGTATTCTAGTGGGCATGCCTGTTCGAGCGTCATTTCAACCCTTAAGCCCCTGTTGCTTAGCGTTGGGAATCTAGGT…
	Otu0306	k__Fungi(100)	p__Ascomycota(100)	c__Sordariomycetes(100)	o__Xylariales(100)	f__Xylariaceae(100)	unclassified	unclassified	MT908681	CAAGGTCTCCGTTGGTGAACCAGCGGAGGGATCATTAAAGAGTTATACAACTCCTAAACCCATGTGAACCTACCTTTGTTGCCTCGGCAGGTCTGCAGCTTACCCTGTGAGCCCCTACCCTGTAGGGACCTTACCCGGTAGTTGCGGATACAACCTGCCGGTGGTCTACTAAACTCTGTTTACTATGTTATTCTGAATAATATAACTAAATAAGTTAAAACTTTCAACAACGGATCTCTTGGTTCTGGCATCGATGAAGAACGCAGCGAAATGCGATAAGTAATGTGAATTGCAGAATTCAGTGAATCATCGAATCTTTGAACGCACATTGCGCCCATTAGTATTCTAGTGGGCATGCCTGTTCGAGCGTCATTTCAACCCTTAAGCCCTTGTTGCTTA…
	Otu0307	k__Fungi(100)	p__Basidiomycota(100)	c__Agaricomycetes(100)	o__Polyporales(100)	f__Phanerochaetaceae(100)	g__Phlebiopsis(100)	s__Phlebiopsis_flavidoalba(100)	MT908682	CAAGGTTTCCGTAGGTGAACCTGCGGAAGGATCATTATCGAGTTTTGAACGGGTTGTAGCTGGCCTCATACGGGGCATGTGCACGCCTGGCTCATCCACTCTTCAACCTCTGTGCACTTATTGTAGATCGGTGGATTGAAAGTCGAGGCGCAAGTCTTGACTGGAGAGAAACCTTTCTACGTTTTTACCACAAACGCTTCAGTTATAGAATGTTTATCTGCGTATAACGCATCTTTATACAACTTTCAGCAACGGATCTCTTGGCTCTCGCATCGATGAAGAACGCAGCGAAATGCGATAAGTAATGTGAATTGCAGAATTCAGTGAATCATCGAATCTTTGAACGCACCTTGCGCTCCCTGGTATTCCGGGGAGCATGCCTGTTTGAGTGTCATGGAA…
	Otu0308	k__Fungi(100)	p__Ascomycota(100)	c__Sordariomycetes(100)	o__Xylariales(100)	unclassified	unclassified	unclassified	MT908683	CAAGGTCTCCGTTGGTGAACCAGCGGAGGGATCATTACTGAGTTATCCAAAACTCCCAACCCTTTGTGAACTTACCACTGTTGCCTCGGCGAGTTGTGCTACCCTATAGCTACCCTGTAGCTACCCGGGAACACATTCCAAGCTCGCCAGAGGACCTACCAACTCTGTTTTATACTGTATCTCTGAACTTTATAACTAAATAAGTTAAAACTTTCAACAACGGATCTCTTGGTTCTGGCATCGATGAAGAACGCAGCGAAATGCGATAAGTAATGTGAATTGCAGAATTCAGTGAATCATCGAATCTTTGAACGCACATTGCGCCCATTAGTATTCTAGTGGGCATGCCTATTCGAGCGTCATTTCAACCCTTAAGCCTCAGTTGCTTAGTATTGGGAC…
	Otu0309	k__Fungi(100)	p__Ascomycota(100)	c__Sordariomycetes(100)	o__Xylariales(100)	unclassified	unclassified	unclassified	MT908684	CAAGGTCTCCGTTGGTGAACCAGCGGAGGGATCATTACTGAGTTATCCAAAACTCCCAACCCTTTGTGAACTTACCACTGTTGCCTCGGCGAGCTGTGCTACCCTATAGCTACCCTGTAGCTACCCGGGAACACATTCCAAGCTCGCCAGAGGACCTACCAACTCTGTTTTATACTGTATCTCTGAACTTTATAACTAAATACGTTAAAACTTTCAACAACGGATCTCTTGGTTCTGGCATCGATGAAGAACGCAGCGAAATGCGATAAGTAATGTGAATTGCAGAATTCAGTGAATCATCGAATCTTTGAACGCACATTGCGCCCATTAGTATTCTAGTGGGCATGCCTATTCGAGCGTCATTTCAACCCTTAAGCCTCAGTTGCTTAGCGTTGGGAC…
	Otu0310	k__Fungi(100)	p__Ascomycota(100)	c__Sordariomycetes(100)	o__Xylariales(100)	f__Xylariaceae(82)	g__Hypoxylon(82)	s__Hypoxylon_monticulosum(82)	MT908685	CAAGGTCTCCGTTGGTGAACCAGCGGAGGGATCATTACTGAGTTATCCAAAACTCCCAACCCTTTGTGAACTTACCACTGTTGCCTCGGCGAGTTGTGCTACCCTATAGCTACCCTGTAGCTACCCGGGAACACATTCCAAGCTCGCCAGAGGACCTACCAACTCTGTTTTATACTGTATCTCTGAACTTTATAACTAAATAAGTTAAAACTTTCAACAACGGATCTCTTGGTTCTGGCATCGATGAAGAACGCAGCGAAATGCGATAAGTAATGTGAATTGCAGAATTCAGTGAATCATCGAATCTTTGAACGCACATTGCGCCCATTAGTATTCTAGTGGGCATGCCTATTCGAGCGTCATTTCAACCCTTAAGCCTCAGTTGCTTAGCGTTGGGAC…
	Otu0311	k__Fungi(100)	p__Ascomycota(100)	c__Sordariomycetes(100)	o__Xylariales(100)	f__Xylariaceae(100)	unclassified	unclassified	MT908686	CAAGGTCTCCGTTGGTGAACCAGCGGAGGGATCATTAAAGAGTTATACAACTCCTAAACCCATGTGAACCTACCTTTGTTGCCTCGGCAGGCCTGCAGCTTACCCTGTGAGCCCCTACCCTGTAGGGACCTTACCCGGTAGTTGCGGATACAACCTGCCGGTGGTCTACTAAACTCTGTTTACTATGTTATTCTGAATAGTATAACTAAATAAGTTAAAACTTTCAACAACGGATCTCTTGGTTCTGGCATCGATGAAGAACGCAGCGAAATGCGATAAGTAATGTGAATTGCAGAATTCAGTGAATCATCGAATCTTTGAACGCACATTGCGCCCATTAGTATTCTAGTGGGCATGCCTGTTCGAGCGTCATTTCAACCCTTAAGCCCCTGTTGCTTA…
	Otu0312	k__Fungi(100)	p__Ascomycota(100)	c__Sordariomycetes(100)	o__Xylariales(100)	f__Xylariaceae(100)	unclassified	unclassified	MT908687	CAAGGTCTCCGTTGGTGAACCAGCGGAGGGATCATTAAAGAGTTATACAACTCCTAAACCCATGTGAACCTACCTTTGTTGCCTCGGCAGGCCTGCAGCTTACCCTGTGAGCCCCTACCCTGTAGGGACCTTACCCGGTAGTTGCGGATACAACCTGCCGGTGGTCTACTAAACTCTGTTTACTATGTTATTCTGAATAGTATAACTAAATAAGTTAAAACTTTCAACAACGGATCTCTTGGTTCTGGCATCGATGAAGAACGCAGCGAAATGCGATAAGTAATGTGAATTGCAGAATTCAGTGAATCATCGAATCTTTGAACGCACATTGCGCCCATTAGTATTCTAGTGGGCATGCCTGTTCGAGCGTCATTTCAACCCTTAAGCCTCTGTTGCTTA…
	Otu0313	k__Fungi(100)	p__Ascomycota(100)	c__Sordariomycetes(100)	o__Xylariales(100)	f__Xylariaceae(100)	unclassified	unclassified	MT908688	CAAGGTCTCCGTTGGTGAACCAGCGGAGGGATCATTAAAGAGTTATACAACTCCTAAACCCATGTGAACCTACCTTTGTTGCCTCGGCAGGCCTGCAGCTTACCCTGTGAGCCCCTACCCTGTAGGGACCTTACCCGGTAGTTGCGGATACAACCTGCCGGTGGTCTACTAAACTCTGTTTACTATGTTATTCTGAATAGTATAACTAAATAAGTTAAAACTTTCAACAACGGATCTCTTGGTTCTGGCATCGATGAAGAACGCAGCGAAATGCGATAAGTAATGTGAATTGCAGAATTCAGTGAATCATCGAATCTTTGAACGCACATTGCGCCCATTAGTATTCTAGTGGGCATGCCTGTTCGAGCGTCATTTCAACCCTTAAGCCCCTGTTGCTTA…
	Otu0314	k__Fungi(100)	p__Ascomycota(100)	c__Sordariomycetes(100)	o__Xylariales(100)	f__Xylariaceae(100)	unclassified	unclassified	MT908689	CAAGGTCTCCGTTGGTGAACCAGCGGAGGGATCATTAAAGAGTTCTTACAACTCCCAAACCCCTGTGAACATACCTTCTGTTGCCTCGGCAGGCCCTGGCCTACCCTGTAGCGCCCCTACGCTGTAGGGCCTGCTTAGGGGAGCGCCGGGGGGCCCTGCCGGCGGCCCACGAAACTCTGTTTAGCATTGAATTCTGAACGTATAACTAAATAAGTTAAAACTTTCAACAACGGATCTCTTGGTTCTGGCATCGATGAAGAACGCAGCGAAATGCGATAAGTAATGTGAATTGCAGAATTCAGTGAATCATCGAATCTTTGAACGCACATTGCGCCCATTAGTATTCTAGTGGGCATGCCTGTTCGAGCGTCATTTCAACCCTTAAGCCCCTGTTGCTTA…
	Otu0315	k__Fungi(100)	p__Ascomycota(100)	c__Sordariomycetes(100)	o__Xylariales(100)	f__Xylariaceae(100)	g__Xylaria(100)	s__Xylaria_grammica(100)	MT908690	CAAGGTCTCCGTTGGTGAACCAGCGGAGGGATCATTAAAGAGTTATTACAACTCCCAAACCCATGTGAACTTACCTTCTGTTGCCTCGGCAGGTCGCGACCTACCCTGTGAGACCCTACCCTGTAGGGTCCTACCCGGTAGTCGCGGGTACGCCTGCCGGTGGCCCATGAAACTCTGTTTATTACTGTTATTCTGAATCTATAACTAAATAAGTTAAAACTTTCAACAACGGATCTCTTGGTTCTGGCATCGATGAAGAACGCAGCGAAATGCGATAAGTAATGTGAATTGCAGAATTCAGTGAATCATCGAATCTTTGAACGCACATTGCGCCCATTAGTATTCTAGTGGGCATGCCTGTTCGAGCGTCATTTCAACCCTTAAGCCCCTGTTGCTTAG…
	Otu0316	k__Fungi(100)	p__Ascomycota(100)	c__Sordariomycetes(100)	o__Xylariales(100)	f__Xylariaceae(100)	unclassified	unclassified	MT908691	CAAGGTCTCCGTTGGTGAACCAGCGGAGGGATCATTAAAGAGTTCCTATAACTCCCAAACCCCTGTGAACATACCTTCTGTTGCCTCGGCAGGCCCTGGCCTACCCTGTAGCGCCCCTACGCTGTAGGGCCTGCTTAGGGGAGCGCCGGGGGGCCCTGCCGGCGGCCCACGAAACTCTGTTTAGCATTGAATTCTGAACGTATAACTAAATAAGTTAAAACTTTCAACAACGGATCTCTTGGTTCTGGCATCGATGAAGAACGCAGCGAAATGCGATAAGTAATGTGAATTGCAGAATTCAGTGAATCATCGAATCTTTGAACGCACATTGCGCCCATTAGTATTCTAGTGGGCATGCCTGTTCGAGCGTCATTTCAACCCTTAAGCCCCTGTTGCTTA…
	Otu0317	k__Fungi(100)	p__Ascomycota(100)	c__Sordariomycetes(100)	o__Xylariales(100)	f__Xylariaceae(100)	g__Xylaria(100)	s__Xylaria_grammica(100)	MT908692	CAAGGTCTCCGTTGGTGAACCAGCGGAGGGATCATTAAAGAGTTATTACAACTCCCAAACCCATGTGAACTTACCTTCTGTTGCCTCGGCAGGTCGCGACCTACCCTGTGAGACCCTACCCTGTAGGGCCCTACCTGGTAGTCGCGGGTACGCCTGCCGGTGGCCCATGAAACTCTGTTTATTCTTGTTATTCTGAATCTATAACTAAATAAGTTAAAACTTTCAACAACGGATCTCTTGGTTCTGGCATCGATGAAGAACGCAGCGAAATGCGATAAGTAATGTGAATTGCAGAATTCAGTGAATCATCGAATCTTTGAACGCACATTGCGCCCATTAGTATTCTAGTGGGCATGCCTGTTCGAGCGTCATTTCAACCCTTAAGCCCCTGTTGCTTAG…
	Otu0318	k__Fungi(100)	p__Ascomycota(100)	c__Sordariomycetes(100)	o__Xylariales(100)	f__Xylariaceae(100)	g__Xylaria(100)	s__Xylaria_bambusicola(100)	MT908693	CAAGGTCTCCGTTGGTGAACCAGCGGAGGGATCATTAAAGAGTTATTACAACTCCCAAACCCATGTGAACCTTACCCTTTGTTGCCTCGGCAGGTCGCAGCCTACCCTGCGAGACCCTACCCTGTAGGGGGCTCACCTGGTAGCTGCGGGGTAACCTGCCGGTGGTCTACCAAACTCTGTTTATCATGTTATTCTGAATACTATAACTAAATAAGTTAAAACTTTCAACAACGGATCTCTTGGTTCTGGCATCGATGAAGAACGCAGCGAAATGCGATAAGTAATGTGAATTGCAGAATTCAGTGAATCATCGAATCTTTGAACGCACATTGCGCCCATTAGTATTCTAGTGGGCATGCCTGTTCGAGCGTCATTTCAACCCTTAAGCCCCCGTTGCTT…
	Otu0319	k__Fungi(100)	p__Ascomycota(100)	c__Sordariomycetes(100)	o__Xylariales(100)	f__Xylariaceae(100)	g__Xylaria(100)	s__Xylaria_bambusicola(100)	MT908694	CAAGGTCTCCGTTGGTGAACCAGCGGAGGGATCATTAAAGAGTTATTACAACTCCCAAACCCATGTGAACCTTACCATTTGTTGCCTCGGCAGGTCGCAGCTTACCCTGTGAGACCCTACCCTGTAGGGCCTCACCTGGTAGTTGCGGGTAATCCTGCCGGTGGTCTACCAAACTCTGTTTACTATGTTATTCTGAATATTATAACTAAATAAGTTAAAACTTTCAACAACGGATCTCTTGGTTCTGGCATCGATGAAGAACGCAGCGAAATGCGATAAGTAATGTGAATTGCAGAATTCAGTGAATCATCGAATCTTTGAACGCACATTGCGCCCATTAGTATTCTAGTGGGCATGCCTGTTCGAGCGTCATTTCAACCCTTAAGCCCCTGTTGCTTA…
	Otu0320	k__Fungi(100)	p__Ascomycota(100)	c__Sordariomycetes(100)	o__Xylariales(100)	f__Xylariaceae(100)	g__Xylaria(100)	s__Xylaria_bambusicola(100)	MT908695	CAAGGTCTCCGTTGGTGAACCAGCGGAGGGATCATTAAAGAGTTATTACAACTCCCAAACCCATGTGAACCTTACCATTTGTTGCCTCGGCAGGTCGCAGCTTACCCTGTGAGATCCTACCCTGTAGGGCCTCACCTGGTAGTTGCGGGTAATCCTGCCGGTGGTCTACCAAACTCTGTTTACTATGTTATTCTGAATATTATAACTAAATAAGTTAAAACTTTCAACAACGGATCTCTTGGTTCTGGCATCGATGAAGAACGCAGCGAAATGCGATAAGTAATGTGAATTGCAGAATTCAGTGAATCATCGAATCTTTGAACGCACATTGCGCCCATTAGTATTCTAGTGGGCATGCCTGTTCGAGCGTCATTTCAACCCTTAAGCCCCTGTTGCTTA…
	Otu0321	k__Fungi(100)	p__Ascomycota(100)	c__Sordariomycetes(100)	o__Xylariales(100)	f__Xylariaceae(100)	g__Xylaria(100)	s__Xylaria_bambusicola(100)	MT908696	CAAGGTCTCCGTTGGTGAACCAGCGGAGGGATCATTAAAGAGTTATTACAACTCCCAAACCCATGTGAACCTTACCATTTGTTGCCTCGGCAGGTCGCAGCTTACCCTGTGAGACCCTACCCTGTAGGGCCTCACCTGGTAGTTGCGGGTAATCCTGCCGGTGGTCTACCAAACTCTGTTTACTATGTTATTCTGAATATTATAACTAAATAAGTTAAAACTTTCAACAACGGATCTCTTGGTTCTGGCATCGATGAAGAACGCAGCGAAATGCGATAAGTAATGTGAATTGCAGAATTCAGTGAATCATCGAATCTTTGAACGCACATTGCGCCCATTAGTATTCTAGTGGGCATGCCTGTTCGAGCGTCATTTCAACCCTTAAGCCCCTGTTGCTTA…
	Otu0322	k__Fungi(100)	p__Ascomycota(100)	c__Sordariomycetes(100)	o__Xylariales(100)	f__Xylariaceae(100)	g__Xylaria(100)	s__Xylaria_bambusicola(100)	MT908697	CAAGGTCTCCGTTGGTGAACCAGCGGAGGGATCATTAAAGAGTTATTACAACTCCCAAACCCATGTGAACCTTACCATTTGTTGCCTCGGCAGGTCGCAGCTTACCCTGTGCGACCCTACCCTGTAGGGCCTCACCTGGTAGTTGCGGGTAATCCTGCCGGTGGTCTACCAAACTCTGTTTACTATGTTATTCTGAATATTATAACTAAATAAGTTAAAACTTTCAACAACGGATCTCTTGGTTCTGGCATCGATGAAGAACGCAGCGAAATGCGATAAGTAATGTGAATTGCAGAATTCAGTGAATCATCGAATCTTTGAACGCACATTGCGCCCATTAGTATTCTAGTGGGCATGCCTGTTCGAGCGTCATTTCAACCCTTAAGCCCCTGTTGCTTA…
	Otu0323	k__Fungi(100)	p__Ascomycota(100)	c__Sordariomycetes(100)	o__Xylariales(100)	f__Xylariaceae(100)	g__Xylaria(100)	s__Xylaria_apiculata(100)	MT908698	CAAGGTCTCCGTTGGTGAACCAGCGGAGGGATCATTAAAGAGTTAAAACAACTCCTAAACCCATGTGAACCTACCTTTGTTGCCTCGGCAGGTCTGCATCTTACCCTGAGGGGACCTACCCTGTAGGGACCTTACCCGGTAGTTGCGGGCATAACCTGCCGGTGGTCTACTAAACTCTGTTTACTATGTTATTCTGAATAATATAACTAAATAAGTTAAAACTTTCAACAACGGATCTCTTGGTTCTGGCATCGATGAAGAACGCAGCGAAATGCGATAAGTAATGTGAATTGCAGAATTCAGTGAATCATCGAATCTTTGAACGCACATTGCGCCCATTAGTATTCTAGTGGGCATGCCTGTTCGAGCGTCATTTCAACCCTTAAGCCCTGTTGCTTA…
	Otu0324	k__Fungi(100)	p__Basidiomycota(100)	c__Agaricomycetes(100)	o__Polyporales(100)	f__Phanerochaetaceae(100)	g__Phlebiopsis(100)	s__Phlebiopsis_sp(100)	MT908699	CAAGGTTTCCGTAGGTGAACCTGCGGAAGGATCATTATCGAGTTTTGAACGGGTTGTTGCTGGCCTCATACGGGGCATGTGCACGCCTGACTTCATCCACTCTTCAACCTCTGTGCACTTATTGTAGGCTAGTGTGAAAGGTTGCATTTATTTGCGACTGGAAGCCTGTCTACGTTTTACTACAAACGCTTCAGTTATAGAATGTTTATCTGCGTATAACGCATTTATATACAACTTTCAGCAACGGATCTCTTGGCTCTCGCATCGATGAAGAACGCAGCGAAATGCGATAAGTAATGTGAATTGCAGAATTCAGTGAATCATCGAATCTTTGAACGCACCTTGCGCTCCCTGGTATTCCGGGGAGCATGCCTGTTTGAGTGTCATGGAATTCTCAAC…
	Otu0325	k__Fungi(100)	p__Ascomycota(100)	c__Sordariomycetes(100)	o__Xylariales(100)	f__Xylariaceae(100)	g__Xylaria(100)	s__Xylaria_apiculata(96)	MT908700	CAAGGTCTCCGTTGGTGAACCAGCGGAGGGATCATTAAAGAGTTAAACAACTCCTAAACCCATGTGAACCTACCTTTGTTGCCTCGGCAGGTCTGCAACTTACCCTGAGGGGACCTACCCTGTAGGGACCTTACCCGGTAGTTGCCGGCATAACCTGCCGGTGGTCTACTAAACTCTGTTTACTATGTTATTCTGAATAATATAACTAAATAAGTTAAAACTTTCAACAACGGATCTCTTGGTTCTGGCATCGATGAAGAACGCAGCGAAATGCGATAAGTAATGTGAATTGCAGAATTCAGTGAATCATCGAATCTTTGAACGCACATTGCGCCCATTAGTATTCTAGTGGGCATGCCTGTTCGAGCGTCATTTCAACCCTTAAGCCCTGTTGCTTAG…
	Otu0326	k__Fungi(100)	p__Ascomycota(100)	c__Sordariomycetes(100)	o__Xylariales(100)	f__Xylariaceae(100)	g__Xylaria(88)	unclassified	MT908701	CAAGGTCTCCGTTGGTGAACCAGCGGAGGGATCATTAAAGAGTTATACAACTCCTAAACCCATGTGAACCTACCTTTGTTGCCTCGGCAGGTCTGCAGCCTACCCTGTGAGGGCCTACCCTGTAGGACCTTACCCGGTAGTTGCAGGTTTCAACCTGCCGGTGGTCTACCAAACTCTGTTTACTATGTTATTCTGAATAATATAACTAAATTAGTTAAAACTTTCAACAACGGATCTCTTGGTTCTGGCATCGATGAAGAACGCAGCGAAATGCGATAAGTAATGTGAATTGCAGAATTCAGTGAATCATCGAATCTTTGAACGCACATTGCGCCCATTAGTATTCTAGTGGGCATGCCTGTTCGAGCGTCATTTCAACCCTTAAGCCCCTGTTGCTTA…
	Otu0327	k__Fungi(100)	p__Ascomycota(100)	c__Sordariomycetes(100)	o__Xylariales(100)	f__Xylariaceae(100)	g__Xylaria(100)	s__Xylaria_apiculata(100)	MT908702	CAAGGTCTCCGTTGGTGAACCAGCGGAGGGATCATTAAAGAGTTAAAACAACTCCTAAACCCATGTGAACCTACCATTGTTGCCTCGGCAGGTCTGCAACTTACCCTGAGGGGACCTACCCTGTAGGGTACCTTACCCGGTAGTTGCGGGCATAACCTGCCGGTGGTCTACTAAACTCTGTTTACTATGTTATTCTGAATAATATAACTAAATAAGTTAAAACTTTCAACAACGGATCTCTTGGTTCTGGCATCGATGAAGAACGCAGCGAAATGCGATAAGTAATGTGAATTGCAGAATTCAGTGAATCATCGAATCTTTGAACGCACATTGCGCCCATTAGTATTCTAGTGGGCATGCCTGTTCGAGCGTCATTTCAACCCTTAAGCCCTGTTGCTT…
	Otu0328	k__Fungi(100)	p__Ascomycota(100)	c__Sordariomycetes(100)	o__Xylariales(100)	f__Xylariaceae(100)	g__Nemania(100)	s__Nemania_primolutea(100)	MT908703	CAAGGTCTCCGTTGGTGAACCAGCGGAGGGATCATTAAAGAGTTTTCTACAACTCCCAAACCCCTGTGAACGTACCTTCTGTTGCCTCGGCAGGCCTCGCCTACCCTCGTAGCCCCCTACACCGTAGGGCCTACGCGGGGGGTGCGGGGACCCTGCCGGCGGCCCGCAAAACTCTGTTTAGCACTGAATCTCTGAACATGCAACTAAATAAGTTAAAACTTTCAACAACGGATCTCTTGGTTCTGGCATCGATGAAGAACGCAGCGAAATGCGATAAGTAATGTGAATTGCAGAATTCAGTGAATCATCGAATCTTTGAACGCACATTGCGCCCATTAGTATTCTAGTGGGCATGCCTGTTCGAGCGTCATTTCAACCCTTAAGCCCCTGTTGCTTAGC…
	Otu0329	k__Fungi(100)	p__Ascomycota(100)	c__Sordariomycetes(100)	o__Xylariales(100)	f__Xylariaceae(100)	g__Xylaria(100)	s__Xylaria_apiculata(100)	MT908704	CAAGGTCTCCGTTGGTGAACCAGCGGAGGGATCATTAAAGAGTTAAAACAACTCCTAAACCCATGTGAACCTACCATTGTTGCCTCGGCAGGTCTGCAACTTACCCTGAGGGTCCCTACCCTGTAGGGACCTTACCCGGTAGTTGCGGGCATAACCTGCCGGTGGTCTACTAAACTCTGTTTACTATGTTATTCTGAATAATATAACTAAATAAGTTAAAACTTTCAACAACGGATCTCTTGGTTCTGGCATCGATGAAGAACGCAGCGAAATGCGATAAGTAATGTGAATTGCAGAATTCAGTGAATCATCGAATCTTTGAACGCACATTGCGCCCATTAGTATTCTAGTGGGCATGCCTGTTCGAGCGTCATTTCAACCCTTAAGCCCTGTTGCTTA…
	Otu0330	k__Fungi(100)	p__Ascomycota(100)	c__Sordariomycetes(100)	o__Xylariales(100)	f__Xylariaceae(100)	g__Nemania(100)	s__Nemania_primolutea(100)	MT908705	CAAGGTCTCCGTTGGTGAACCAGCGGAGGGATCATTAAAGAGTTTTCTACAACTCCCAAACCCCTGTGAACATACCTTCTGTTGCCTCGGCAGGCCTCGCCTACCCTCGTAGCCCCCTACACCGTAGGGCCTACGCCGGGTGGTGCGCGGACCCTGCCGGCGGCCCGCGAAACTCTGTTTAGCACTGAATCTCTGAACATATAACTAAATAAGTTAAAACTTTCAACAACGGATCTCTTGGTTCTGGCATCGATGAAGAACGCAGCGAAATGCGATAAGTAATGTGAATTGCAGAATTCAGTGAATCATCGAATCTTTGAACGCACATTGCGCCCATTAGTATTCTAGTGGGCATGCCTGTTCGAGCGTCATTTCAACCCTTAAGCCCCTGTTGCTTAG…
	Otu0331	k__Fungi(100)	p__Ascomycota(100)	c__Sordariomycetes(100)	o__Xylariales(100)	f__Xylariaceae(100)	g__Xylaria(100)	s__Xylaria_apiculata(100)	MT908706	CAAGGTCTCCGTTGGTGAACCAGCGGAGGGATCATTAAAGAGTTAAAAACAACTCCTAAACCCATGTGAAACCTACCTTTGTTGCCTCGGCAGGTCTGCAACTTACCCTGAGGGTACCTACCCTGTAGGTACCTTACCCGGTAGTTGCGGGCATAACCTGCCGGTGGTCTACTAAACTCTGTTTACTATGTCATTCTGAATAATATAACTAAATAAGTTAAAACTTTCAACAACGGATCTCTTGGTTCTGGCATCGATGAAGAACGCAGCGAAATGCGATAAGTAGTGTGAATTGCAGAATTCAGTGAATCATCGAATCTTTGAACGCACATTGCGCCCATTAGTATTCTAGTGGGCATGCCTGTTCGAGCGTCATTTCAACCCTTAAGCCCTGTTGCT…
	Otu0332	k__Fungi(100)	p__Ascomycota(100)	c__Sordariomycetes(100)	o__Xylariales(100)	f__Xylariaceae(100)	g__Xylaria(100)	s__Xylaria_curta(100)	MT908707	CAAGGTCTCCGTTGGTGAACCAGCGGAGGGATCATTAAAGAGTTTTATAACTCCCAAACCCATGTGAACATACCGTACGTTGCCTCGGCAGGTCGCGTTTACCCTGTAGCACCCTACCCTGTAAGACCCTACCCTGTAGGGCGTTACCCGGTAGGACCTACCCGGCAGACGCGGGTAAGCCTGTCGGCGGCCCACGAAAACTCTGTTTCAGTATTGTACTTCTGAATACTATAACTAAATCAGTTAAAACTTTCAACAACGGATCTCTTGGTTCTGGCATCGATGAAGAACGCAGCGAAATGCGATAAGTAATGTGAATTGCAGAATTCAGTGAATCATCGAATCTTTGAACGCACATTGCGCCCATTAGTATTCTAGTGGGCATGCCTGTTCGAGCGT…
	Otu0333	k__Fungi(100)	p__Ascomycota(100)	c__Sordariomycetes(100)	o__Xylariales(100)	f__Xylariaceae(100)	g__Xylaria(100)	s__Xylaria_curta(100)	MT908708	CAAGGTCTCCGTTGGTGAACCAGCGGAGGGATCATTAAAGAGTTTTATAACTCCCAAACCCATGTGAACATACCGTACGTTGCCTCGGCAGGTCGCGTCTACCCTGTAGCACCCTACCCTGTAAGATCCTACCCTGTAGGACTTTACCCGGCAGGACCTACCCGGCAGACGCGGGTAAGCCTGTCGGTGGCCCACGAAAACTCTGTTTCAGTATTGTACTTCTGAATACTATAACTAAATCAGTTAAAACTTTCAACAACGGATCTCTTGGTTCTGGCATCGATGAAGAACGCAGCGAAATGCGATAAGTAATGTGAATTGCAGAATTCAGTGAATCATCGAATCTTTGAACGCACATTGCGCCCATTAGTATTCTAGTGGGCATGCCTGTTCGAGCGT…
	Otu0334	k__Fungi(100)	p__Ascomycota(100)	c__Sordariomycetes(100)	o__Xylariales(100)	f__Xylariaceae(100)	g__Xylaria(100)	s__Xylaria_curta(100)	MT908709	CAAGGTCTCCGTTGGTGAACCAGCGGAGGGATCATTAAAGAGTTTTACAACTCCCAAACCCATGTGAACATACCGTACGTTGCCTCGGCAGGTCGCGTCTACCCTGTAGCACCCTACCCTGTAAGACCCTACCCTGTAGGGCGTTACCCGGTAGGACCTACCCGGCAGACGCGGGTAAGCCTGCCGGCGGCCCACGAAAACTCTGTTTCAGTATTGTACTTCTGAATACTATAACTAAATCAGTTAAAACTTTCAACAACGGATCTCTTGGTTCTGGCATCGATGAAGAACGCAGCGAAATGCGATAAGTAATGTGAATTGCAGAATTCAGTGAATCATCGAATCTTTGAACGCACATTGCGCCCATTAGTATTCTAGTGGGCATGCCTGTTCGAGCGT…
	Otu0335	k__Fungi(100)	p__Ascomycota(100)	c__Sordariomycetes(100)	o__Xylariales(100)	f__Xylariaceae(100)	g__Xylaria(100)	s__Xylaria_apiculata(94)	MT908710	CAAGGTCTCCGTTGGTGAACCAGCGGAGGGATCATTAAAGAGTTAAAAACAACTCCTAAACCCATGTGAAACCTACCTTTGTTGCCTCGGCAGGTCTGCAACTTACCCTGAGGGTACCTACCCTGTAGGTACCTTACCCGGTAGTTGCGGGCATAACCTGCCGGTGGTCTACTAAACTCTGTTTACTATGTCATTCTGAATAATATAACTAAATAAGTTAAAACTTTCAACAACGGATCTCTTGGTTCTGGCATCGATGAAGAACGCAGCGAAATGCGATAAGTAATGTGAATTGCAGAATTCAGTGAATCATCGAATCTTTGAACGCACATTGCGCCCATTAGTATTTTAGTGGGCATGCCTGTTCGAGCGTCATTTCAACCCTTAAGCCCTGTTGCT…
	Otu0336	k__Fungi(100)	p__Ascomycota(100)	c__Sordariomycetes(100)	o__Xylariales(100)	f__Xylariaceae(100)	g__Xylaria(100)	s__Xylaria_moelleroclavus(100)	MT908711	CAAGGTCTCCGTTGGTGAACCAGCGGAGGGATCATTAAAGAGTTCTATAACTCCCAAACCCATGTGAATCTACCATACGTTGCCTCGGCAGGCTGCATCTCCCGGTAGCACCTTATGGTCTAGACCAAATTGCTAAGGAGGTGCTCTACACTCCCATGTAGGGCGCCCACCTCGTGATAGTCTGCATTATAGGGCGCTCCACTGTCTATACCAATTGCCAAGGAGGTGCCTCCCAAGCAGGGCACCCACCTCGTGATAGTATGCATTGTAGGGCACTGGGCGATGCGCTGAAAGTTTGCCGACTGCCCCCTAAAAACTATTTTTATTATTAAATTCTGATGTTTAAACAAACAAGTTAAAACTTTCAACAACGGATCTCTTGGTTCTGGCATCGATGAA…
	Otu0337	k__Fungi(100)	p__Ascomycota(100)	c__Sordariomycetes(100)	o__Xylariales(100)	f__Xylariaceae(100)	g__Xylaria(100)	s__Xylaria_apiculata(86)	MT908712	CAAGGTCTCCGTTGGTGAACCAGCGGAGGGATCATTAAAGAGTTAAAAACAACTCCTAAACCCATGTGAAACCTACCTTTGTTGCCTCGGCAGGTCTGCAACTTACCCTGAGGGTACCTACCCTGTAGGTACCTTACCCGGTCGTTGCGGGCATAACCTGCCGGTGGTCTACTAAACTCTGTTTACTATGTCATTCTGAATAATATAACTAAATAAGTTAAAACTTTCAACAACGGATCTCTTGGTTCTGGCATCGATGAAGAACGCAGCGAAATGCGATAAGTAATGTGAATTGCAGAATTCAGTGAATCATCGAATCTTTGAACGCACATTGCGCCCATTAGTATTCTAGTGGGCATGCCTGTTCGAGCGTCATTTCAACCCTTAAGCCCTGTTGCT…
	Otu0338	k__Fungi(100)	p__Ascomycota(100)	c__Dothideomycetes(100)	o__Pleosporales(100)	f__Pleosporaceae(100)	g__Alternaria(100)	unclassified	MT908713	CAAGGTCTCCGTAGGTGAACCTGCGGAGGGATCATTACACAAATATGAAGGCGGGCTGGAATCTCTCGGGGTTACAGCCTTGCTGAATTATTCACCCTTGTCTTTTGCGTACTTCTTGTTTCCTTGGTGGGTTCGCCCACCACTAGGACAAACATAAACCTTTTGTAATTGCAATCAGCGTCAGTAACAGATTAATAATTACAACTTTCAACAACGGATCTCTTGGTTCTGGCATCGATGAAGAACGCAGCGAAATGCGATAAGTAGTGTGAATTGCAGAATTCAGTGAATCATCGAATCTTTGAACGCACATTGCGCCCTTTGGTATTCCAAAGGGCATGCCTGTTCGAGCGTCATTTGTACCCTCAAGCTTTGCTTGGTGTTGGGCGTCTTGTCTCT…
	Otu0339	k__Fungi(100)	p__Ascomycota(100)	c__Dothideomycetes(100)	o__Pleosporales(100)	f__Pleosporaceae(100)	g__Alternaria(100)	s__Alternaria_macrospora(93)	MT908714	CAAGGTCTCCGTAGGTGAACCTGCGGAGGGATCATTACACAAATATGAAGGCGGGCTGGCACCTCTCGGGGTGGCTAGCCTTGCTGAATTATTCCACCCGTGTCTTTTGCGTACTTCTTGTTTCCTTGGTGGGCTCGCCCACCACAAGGACCAACCCATAAACCTTTTTGTAATGGCAATCAGCGTCAGTAACAATGTAATAATTACAACTTTCAACAACGGATCTCTTGGTTCTGGCATCGATGAAGAACGCAGCGAAATGCGATAAGTAGTGTGAATTGCAGAATTCAGTGAATCATCGAATCTTTGAACGCACATTGCGCCCTTTGGTATTCCAAAGGGCATGCCTGTTCGAGCGTCATTTGTACCCTCAAGCTTTTGCTTGGTGTTGGGCGTCTT…
	Otu0340	k__Fungi(100)	p__Ascomycota(100)	c__Dothideomycetes(100)	o__Pleosporales(100)	f__Pleosporaceae(100)	g__Alternaria(100)	unclassified	MT908715	CAAGGTCTCCGTAGGTGAACCTGCGGAGGGATCATTACACAAATATGAAGGCGGGCTGGAACCTCTCGGGGTGGCCAGCCTTGCTGAATTATTCCACCCTTGTCTTTTGCGTACTTCTTGTTTCCTTGGTGGGCTCGCCCACCACAAGGACCAACCCATAAACCTTTTTGTAATGGCAATCAGCGTCAGTAACAATGTAATAATTACAACTTTCAACAACGGATCTCTTGGTTCTGGCATCGATGAAGAACGCAGCGAAATGCGATAAGTAGTGTGAATTGCAGAATTCAGTGAATCATCGAATCTTTGAACGCACATTGCGCCCTTTGGTATTCCAAAGGGCATGCCTGTTCGAGCGTCATTTGTACCCTCAAGCTTTTGCTTGGTGTTGGGCGTCTT…
	Otu0341	k__Fungi(100)	p__Ascomycota(100)	c__Sordariomycetes(100)	o__Diaporthales(100)	f__Diaporthaceae(100)	g__Diaporthe(100)	unclassified	MT908716	CAAGGTCTCCGTTGGTGAACCAGCGGAGGGATCATTGCTGGAACGCGCTTCGGCGCACCCAGAAACCCTTTGTGAACTTATACCTATTGTTGCCTCGGCGTAGGCCGGCCTCTTCACTGAGGCCCCCTGGAAACAGGGAGCAGCCCGCCGGCGGCCAACCAAACTCTTGTTTCTACAGTGAATCTCTGAGTAAAAAACATAAATGAATCAAAACTTTCAACAACGGATCTCTTGGTTCTGGCATCGATGAAGAACGCAGCGAAATGCGATAAGTAATGTGAATTGCAGAATTCAGTGAATCATCGAATCTTTGAACGCACATTGCGCCCTCTGGTATTCCGGAGGGCATGCCTGTTCGAGCGTCATTTCAACCCTCAAGCCTGGCTTGGTGATGGGGCA…
	Otu0342	k__Fungi(100)	p__Ascomycota(100)	c__Sordariomycetes(100)	o__Diaporthales(100)	f__Diaporthaceae(100)	g__Diaporthe(100)	s__Diaporthe_velutina(95)	MT908717	CAAGGTCTCCGTTGGTGAACCAGCGGAGGGATCATTGCTGGAACGCGCCTCTGGCGCACCCAGAAACCCTTTGTGAACTTATACCTTACTGTTGCCTCGGCGCAGGCCGTCCCCTATGGGGTCCCTTGGAGACAAGGAGCAGCCGGCCGGTGGCCAAATTAACTCTGTTTTTACACTGAAACTCTGAGTACAAAACATAAATGAATCAAAACTTTCAACAACGGATCTCTTGGTTCTGGCATCGATGAAGAACGCAGCGAAATGCGATAAGTAATGTGAATTGCAGAATTCAGTGAATCATCGAATCTTTGAACGCACATTGCGCCCTCTGGTATTCCGGAGGGCATGCCTGTTCGAGCGTCATTTCAACCCTCAAGCCTGGCTTGGTGTTGGGGCACT…
	Otu0343	k__Fungi(100)	p__Ascomycota(100)	c__Sordariomycetes(100)	o__Hypocreales(100)	f__Hypocreaceae(100)	g__Trichoderma(100)	s__Trichoderma_voglmayrii(100)	MT908718	CAAGGTCTCCGTTGGTGAACCAGCGGAGGGATCATTACCGAGTTTACAACTCCCAAACCCCAATGTGAACGTTACCAAACTGTTGCCTCGGCGGGAACGCCCCGGGCGCGTCGCAGCCCCGGGACCAAGGCGCCCGCCGGAGGACCAACCGAAACTCTTTTTTATCGCGAGTCCCCCAGCGGACTCCGAATCTTCTCTTCTGAGCAAACCTCGGGCGCCCCATGCGGGCGTTTCGAAAATGAATCAAAACTTTCAACAACGGATCTCTTGGTTCTGGCATCGATGAAGAACGCAGCGAAATGCGATAAGTAATGTGAATTGCAGAATTCAGTGAATCATCGAATCTTTGAACGCACATTGCGCCCGCCAGTATTCTGGCGGGCATGCCTGTCCGAGCGT…
	Otu0344	k__Fungi(100)	p__Ascomycota(100)	c__Dothideomycetes(100)	o__Botryosphaeriales(100)	f__Botryosphaeriaceae(100)	g__Neofusicoccum(100)	unclassified	MT908719	CAAGGTTTCCGTAGGTGAACCTGCGGAAGGATCATTACCGAGTTGATTCGAGCTCCGGCTCGACTCTCCCACCCAATGTGTACCTACCTCTGTTGCTTTGGCGGGCCGCGGTCCTCCGCACCGGCGCCCTTCGGGGGGCTGGCCAGCGCCCGCCAGAGGACCATAAAACTCCAGTCAGTGAACTTTGCAGTGTGAAAAACAAGTTAATAAACTAAAACTTTCAACAACGGATCTTTTGGTTCTGGCATCGATGAAGAACGCAGCGAAATGCGATAAGTAATGTGAATTGCAGAATTCAGTGAATCATCGAATCTTTGAACGCCCATTGCGCCCCTTGGTATTCCGAGGGGCATCCCTGTTCGAGCGTCATTTCAACCCCCAAGCTCTGCTTGGTATTGG…
	Otu0345	k__Fungi(100)	p__Ascomycota(100)	c__Sordariomycetes(100)	o__Glomerellales(100)	f__Glomerellaceae(100)	g__Colletotrichum(100)	unclassified	MT908720	CAAGGTCTCCGTTGGTGAACCAGCGGAGGGATCATTACTGAGTTTACGCTCTACAACCCTTTGTGAACATACCTATAACTGTTGCTTCGGCGGGCAGGGTCTCCGTGACCCTCCCGGCCTCCCGCCCCCGGGCGGGTCGGCGCCCGCCGGAGGATAACCAAACTCCGATTTAACGACGTTTCTTCTGAGTGGTACAAGCAAATAATCAAAACTTTTAACAACGGATCTCTTGGTTCTGGCATCGATGAAGAACGCAGCGAAATGCGATAAGTAATGTGAATTGCAGAATTCAGTGAATCATCGAATCTTTGAACGCACATTGCGCCCGCCAGCATTCTGGCGGGCATGCCTGTTCGAGCGTCATTTCAACCCTCAAGCTCTGCTTGGTGTTGGGGCCCT…
	Otu0346	k__Fungi(100)	p__Ascomycota(100)	c__Dothideomycetes(100)	o__Botryosphaeriales(100)	f__Botryosphaeriaceae(100)	g__Botryosphaeria(100)	s__Botryosphaeria_dothidea(81)	MT908721	CAAGGTTTCCGTAGGTGAACCTGCGGAAGGATCATTACCGAGTTGATTCGGGCTCCGGCCCGATCCTTCCCACCCTTTGTGTACCTACCTCTGTTGCTTTGGCGGGCCGCGGTCCTCCGCGGCCGCCCCCCCTCCCCGGGGGGTGGCCAGCGCCCGCCAGAGGACCATCAAACTCCAGTCAGTAAACGATGCAGTCTGAAAAACATTTAATAAACTAAAACTTTCAACAACGGATCTCTTGGTTCTGGCATCGATGAAGAACGCAGCGAAATGCGATAAGTAATGTGAATTGCAGAATTCAGTGAATCATCGAATCTTTGAACGCACATTGCGCCCTTTGGTATTCCGAAGGGCATGCCTGTTCGAGCGTCATTACAACCCTCAAGCTCTGCTTGGTAT…
	Otu0347	k__Fungi(100)	p__Ascomycota(100)	c__Sordariomycetes(100)	o__Glomerellales(100)	f__Glomerellaceae(100)	g__Colletotrichum(100)	unclassified	MT908722	CAAGGTCTCCGTTGGTGAACCAGCGGAGGGATCATTACTGAGTTTACGCTCTACAACCCTTTGTGAACATACCTACAACTGTTGCTTCGGCGGGTAGGGTCTCCGCGACCCTCCCGGCCTCCCGCCCCCGGGCGGGTCGGCGCCCGCCGGAGGATAACCAAACTCTGATTTAACGACGTTTCTTCTGAGTGGTACAAGCAAATAATCAAAACTTTTAACAACGGATCTCTTGGTTCTGGCATCGATGAAGAACGCAGCGAAATGCGATAAGTAATGTGAATTGCAGAATTCAGTGAATCATCGAATCTTTGAACGCACATTGCGCCCGCCAGCATTCTGGCGGGCATGCCTGTTCGAGCGTCATTTCAACCCTCAAGCTCTGCTTGGTGTTGGGGCCCT…
	Otu0348	k__Fungi(100)	p__Ascomycota(100)	c__Sordariomycetes(100)	o__Hypocreales(100)	f__Hypocreaceae(100)	g__Trichoderma(100)	unclassified	MT908723	CAAGGTCTCCGTTGGTGAACCAGCGGAGGGATCATTACCGAGTTTACAACTCCCAAACCCAATGTGAACGTTACCAAACTGTTGCCTCGGCGGGATCTCTGCCCCGGGTGCGTCGCAGCCCCGGACCAAGGCGCCCGCCGGAGGACCAACCAAAACTCTTATTGTATACCCCCTCGCGGGTTTTTTTATAATCTGAGCCTTCTCGGCGCCTCTCGTAGGCGTTTCGAAAATGAATCAAAACTTTCAACAACGGATCTCTTGGTTCTGGCATCGATGAAGAACGCAGCGAAATGCGATAAGTAATGTGAATTGCAGAATTCAGTGAATCATCGAATCTTTGAACGCACATTGCGCCCGCCAGTATTCTGGCGGGCATGCCTGTCCGAGCGTCATTTCAAC…
	Otu0349	k__Fungi(100)	p__Ascomycota(100)	c__Dothideomycetes(100)	o__Pleosporales(100)	f__Didymellaceae(100)	g__Didymella(94)	unclassified	MT908724	CAAGGTTTCCGTAGGTGAACCTGCGGAAGGATCATTACCTAGAGTTGTAGGCTTTGCCTGCTATCTCTTACCCATGTCTTTTGAGTACCTTCGTTTCCTCGGCGGGTCCGCCCGCCGATTGGACAATTTAAACCATTTGCAGTTGCAATCAGCGTCTGAAAAAACTTAATAGTTACAACTTTCAACAACGGATCTCTTGGTTCTGGCATCGATGAAGAACGCAGCGAAATGCGATAAGTAGTGTGAATTGCAGAATTCAGTGAATCATCGAATCTTTGAACGCACATTGCGCCCCTTGGTATTCCATGGGGCATGCCTGTTCGAGCGTCATTTGTACCTTCAAGCTCTGCTTGGTGTTGGGTGTTTGTCTCGCCTCTGCGCGCAGACTCGCCTCAAAAC…
	Otu0350	k__Fungi(100)	p__Ascomycota(100)	c__Dothideomycetes(100)	o__Pleosporales(100)	f__Didymellaceae(100)	g__Cumuliphoma(100)	s__Cumuliphoma_sp(100)	MT908725	CAAGGTTTCCGTAGGTGAACCTGCGGAAGGATCATTACCTAGAGTATTGTAGGCTTTGTCCTGCTGTCTCTTACCCATGTTTTTTGAGTACTTACGTTTCCTCGGCGGGTTCGCCCGCCGGCTGGACAATTTAAACCCATTGCAGTTGCAATCAGCGTCTGAAAAACTTTAATAGTTACAACTTTCAACAACGGATCTCTTGGTTCTGGCATCGATGAAGAACGCAGCGAAATGCGATAAGTAGTGTGAATTGCAGAATTCAGTGAATCATCGAATCTTTGAACGCACATTGCGCCCCTTGGTATTCCATGGGGCATGCCTGTTCGAGCGTCATTTGTACCTTCAAGCTCTGCTTGGTGTTGGGTGTTTGTCTGCGCCTCTGCGCGTAGACTCGCCTCA…
	Otu0351	k__Fungi(100)	p__Ascomycota(100)	c__Dothideomycetes(100)	o__Pleosporales(100)	f__Didymellaceae(100)	unclassified	unclassified	MT908726	CAAGGTTTCCGTAGGTGAACCTGCGGAAGGATCATTACCTAGAGTTGTAGGCTTTGCCTGCTATCTCTTACCCATGTCTTTTGAGTACCTTCGTTTCCTCGGCGGGTCCGCCCGCCGATTGGACAAAACTTAAACCCTTTGCAGTTGCAATCAGCGTCTGAAAAAACTTAATAGTTACAACTTTCAACAACGGATCTCTTGGTTCTGGCATCGATGAAGAACGCAGCGAAATGCGATAAGTAGTGTGAATTGCAGAATTCAGTGAATCATCGAATCTTTGAACGCACATTGCGCCCCTTGGTATTCCATGGGGCATGCCTGTTCGAGCGTCATTTGTACCTTCAAGCTCTGCTTGGTGTTGGGTGTTTGTCTCGCCTCTGCGTGTAGACTCGCCTCAAA…
	Otu0352	k__Fungi(100)	p__Ascomycota(100)	c__Dothideomycetes(100)	o__Pleosporales(100)	f__Didymellaceae(97)	g__Leptosphaerulina(94)	unclassified	MT908727	CAAGGTTTCCGTAGGTGAACCTGCGGAAGGATCATTACCTAGAGTTGTAGGCTTTGCCTGCTATCTCTTACCCATGTCTTTTGAGTACTTACGTTTCCTCGGCGGGTCCGCCCGCCGATTGGACAATTTAAACCATTTGCAGTTGCAATCAGCGTCTGAAAAACTTTAATAGTTACAACTTTCAACAACGGATCTCTTGGTTCTGGCATCGATGAAGAACGCAGCGAAATGCGATAAGTAGTGTGAATTGCAGAATTCAGTGAATCATCGAATCTTTGAACGCACATTGCGCCCCTTGGTATTCCATGGGGCATGCCTGTTCGAGCGTCATTTGTACCTTCAAGCTTTGCTTGGTGTTGGGTGTTTGTCTCGCCTTTGCGTGTAGACTCGCCTTAAAAC…
	Otu0353	k__Fungi(100)	p__Ascomycota(100)	c__Sordariomycetes(100)	o__Diaporthales(100)	f__Diaporthaceae(100)	g__Diaporthe(100)	unclassified	MT908728	CAAGGTCTCCGTTGGTGAACCAGCGGAGGGATCATTGCTGGAACGCGCTTCGGCGCACCCAGAAACCCTTTGTGAACTTATACCTATTGTTGCCTCGGCGTAGGCCGGCCTCTTCACTGAGGCCCCCTGGAAACAGGGAGCAGCCCGCCGGCGGCCAACCAAACTCTTGTTTCTACAGTGAATCTCTGAGTAAAAAACATAAATGAATCAAAACTTTCAACAACGGATCTCTTGGTTCTGGCATCGATGAAGAACGCAGCGAAATGCGATAAGTAATGTGAATTGCAGAATTCAGTGAATCATCGAATCTTTGAACGCACATTGCGCCCTCTGGTATTCCGGAGGGCATGCCTGTTCGAGCGTCATTTCAACCCTCAAGCCTGGCTTGGTGATGGGGCA…
	Otu0354	k__Fungi(100)	p__Basidiomycota(100)	c__Agaricomycetes(100)	o__Agaricales(100)	f__Schizophyllaceae(100)	g__Schizophyllum(100)	unclassified	MT908729	CAAGGTTTCCGTAGGTGAACCTGCGGAAGGATCATTAACGAATCAAACAAGTTCATCTTGTTCTGATCCTGTGCACCTTATGTAGTCCCAAAGCCTTCACGGGCGGCGGTTGACTACGTCTACCTCACACCTTAAAGTATGTTAACGAATGTAATCATGGTCTTGACAGACCCTAAAAAGTTAATACAACTTTCGACAACGGATCTCTTGGCTCTCGCATCGATGAAGAACGCAGCGAAATGCGATAAGTAATGTGAATTGCAGAATTCAGTGAATCATCGAATCTTTGAACGCACCTTGCGCCCTTTGGTATTCCGAGGGGCATGCCTGTTTGAGTGTCATTAAATACCATCAACCCTCTTTTGACTTCGGTCTCGAGAGTGGCTTGGAAGTGGAGGT…
	Otu0355	k__Fungi(100)	p__Basidiomycota(100)	c__Agaricomycetes(100)	o__Agaricales(100)	f__Schizophyllaceae(100)	g__Schizophyllum(100)	s__Schizophyllum_commune(93)	MT908730	CAAGGTTTCCGTAGGTGAACCTGCGGAAGGATCATTAACGAATCAAACAAGTTCATCTTGTTCTGATCCTGTGCACCTTATGTAGTCCCAAAGCCTTCACGGGCGGCGGTTGGCTACGTCTACCTCACACCTTAAAGTATGTTAACGAATGTAATCATGGTCTTGACAGACCCTAAAAAGTTAATACAACTTTCGACAACGGATCTCTTGGCTCTCGCATCGATGAAGAACGCAGCGAAATGCGATAAGTAATGTGAATTGCAGAATTCAGTGAATCATCGAATCTTTGAACGCACCTTGCGCCCTTTGGTATTCCGAGGGGCATGCCTGTTTGAGTGTCATTAAATACCATCAACCCTCTTTTGACTTCGGTCTCGAGAGTGGCTTGGAAGTGGAGGT…
	Otu0356	k__Fungi(100)	p__Ascomycota(100)	c__Dothideomycetes(100)	o__Pleosporales(100)	f__Didymellaceae(93)	unclassified	unclassified	MT908731	CAAGGTTTCCGTAGGTGAACCTGCGGAAGGATCATTACCTAGAGTTGTAGGCTTTGCCTGCTATCTCTCACCCATGTCTTTTGAGTACCTTCGTTTCCTCGGCGGGTCCGCCCGCCGATTGGACAATTTAAACCATTTGCAGTTGCAATCAGCGTCTGAAAAAACTTAATAGTTACAACTTTCAACAACGGATCTCTTGGTTCTGGCATCGATGAAGAACGCAGCGAAATGCGATAAGTAGTGTGAATTGCAGAATTCAGTGAATCATCGAATCTTTGAACGCACATTGCGCCCCTTGGTATTCCATGGGGCATGCCTGTTCGAGCGTCATTTGTACCTTCAAGCTCTGCTTGGTGTTGGGTGTTTGTCTCGCCTCTGCGCGTAGACTCGCCTCAAAAC…
	Otu0357	k__Fungi(100)	p__Ascomycota(100)	c__Dothideomycetes(100)	o__Pleosporales(100)	f__Didymellaceae(100)	g__Didymella(97)	s__Didymella_keratinophila(94)	MT908732	CAAGGTTTCCGTAGGTGAACCTGCGGAAGGATCATTACCTAGAGTTGTAGGCTTTGCCTGCTATCTCTTACCCATGTCTTTAGAGTACCTTCGTTTCCTCGGCGGGTCCCCCCGCCGATTGGACAACTTAAACCATTTGCAGTTGCAATCAGCGTCTGAAAAAACTTAATAGTTACAACTTTCAACAACGGATCTCTTGGTTCTGGCATCGATGAAGAACGCAGCGAAATGCGATAAGTAGTGTGAATTGCAGAATTCAGTGAATCATCGAATCTTTGAACGCACACTGCGCCCCTTGGTATTCCATGGGGCATTCCTGTTCGAGCGTCATTTGTACCTTCAAGCTCTGCTTGGTGTTGGGTGTTTGTCTCGCCTCTGCGCGTAGACTCGCCTCAAAAC…
	Otu0358	k__Fungi(100)	p__Ascomycota(100)	c__Sordariomycetes(100)	o__Glomerellales(100)	f__Glomerellaceae(100)	g__Colletotrichum(100)	unclassified	MT908733	CAAGGTCTCCGTTGGTGAACCAGCGGAGGGATCATTACTGAGTTTACGCTCTACAACCCTTTGTGAACATACCTATAACTGTTGCTTCGGCGGGTAGGGTCTCCGTGACCCTCCCGGCCTCCCGCCCCCGGGCGGGTCGGCGCCCGCCGGAGGATAACCAAACTCTGATTTAACGACGTTTCTTCTGAGTGGTACAAGCAAATAATCAAAACTTTTAACAACGGATCTCTTGGTTCTGGCATCGATGAAGAACGCAGCGAAATGCGATAAGTAATGTGAATTGCAGAATTCAGTGAATCATCGAATCTTTGAACGCACATTGCGCCCGCCAGCATTCTGGCGGGCATGCCTGTTCGAGCGTCATTTCAACCCTCAAGCTCTGCTTGGTGTTGGGGCCCT…
	Otu0359	k__Fungi(100)	p__Ascomycota(100)	c__Sordariomycetes(100)	o__Glomerellales(100)	f__Glomerellaceae(100)	g__Colletotrichum(100)	unclassified	MT908734	CAAGGTCTCCGTTGGTGAACCAGCGGAGGGATCATTACTGAGTTTACGCTCTACAACCCTTTGTGAACATACCTATAACTGTTGCTTCGGCGGGTAGGGTCTCCGTGACCCTCCCGGCCTCCCGCCCCCGGGCGGGTCGGCGCCCGCCGGAGGATAACCAAACTCTGATTTAACGACGTTTCTTCTGAGTGGTACAAGCAAATAATCAAAACTTTTAACAACGGATCTCTTGGTTCTGGCATCGATGAAGAACGCAGCGAAATGCGATAAGTAATGTGAATTGCAGAATTCAGTGAATCATCGAATCTTTGAACGCACATTGCGCCCGCCAGCATTCTGGCGGGCATGCCTGTTCGAGCGTCATTTCAACCCTCAAGCTCTGCTTGGTGTTGGGGCCCT…
	Otu0360	k__Fungi(100)	p__Ascomycota(100)	c__Sordariomycetes(100)	o__Glomerellales(100)	f__Glomerellaceae(100)	g__Colletotrichum(100)	unclassified	MT908735	CAAGGTCTCCGTTGGTGAACCAGCGGAGGGATCATTACTGAGTTTACGCTCTACAACCCTTTGTGAACATACCTATAACTGTTGCTTCGGCGGGTAGGGTCTCCGTGACCCTCCCGGCCCCCCGCCCCCGGGCGGGTCGGCGCCCGCCGGAGGATAACCAAACTCTGATTTAACGACGTTTCTTCTGAGTGGTACAAGCAAATAATCAAAACTTTTAACAACGGATCTCTTGGTTCTGGCATCGATGAAGAACGCAGCGAAATGCGATAAGTAATGTGAATTGCAGAATTCAGTGAATCATCGAATCTTTGAACGCACATTGCGCCCGCCAGCATTCTGGCGGGCATGCCTGTTCGAGCGTCATTTCAACCCTCAAGCTCTGCTTGGTGTTGGGGCCCT…
	Otu0361	k__Fungi(100)	p__Ascomycota(100)	c__Sordariomycetes(100)	o__Glomerellales(100)	f__Glomerellaceae(100)	g__Colletotrichum(100)	unclassified	MT908736	CAAGGTCTCCGTTGGTGAACCAGCGGAGGGATCATTACTGAGTTTACGCTCTATAACCCTTTGTGAACATACCTATAACTGTTGCTTCGGCGGGTAGGGTCTCCGCGACCCTCCCGGCCTCCCGCCTCCGGGCGGGTCGGCGCCCGCCGGAGGATAACCAAACTCTGATTTAACGACGTTTCTTCTGAGTGGTACAAGCAAACAATCAAAACTTTTAACAACGGATCTCTTGGTTCTGGCATCGATGAAGAACGCAGCGAAATGCGATAAGTAATGTGAATTGCAGAATTCAGTGAATCATCGAATCTTTGAACGCACATTGCGCCCGCCAGCATTCTGGCGGGCATGCCTGTTCGAGCGTCATTTCAACCCTCAAGCTCTGCTTGGTGTTGGGGCCCT…
	Otu0362	k__Fungi(100)	p__Ascomycota(100)	c__Dothideomycetes(100)	o__Pleosporales(100)	f__Didymellaceae(100)	unclassified	unclassified	MT908737	CAAGGTTTCCGTAGGTGAACCTGCGGAAGGATCATTACCTAGAGTTGCAGGCTTTGCCTGCTATCTCTTACCCATGTCTTTTGAGTACCTTCGTTTCCTCGGCGGGTCCGCCCGCCGATTGGACAAAACTTAAACCCTTTGTAGTTGCAATCAGCGTCTGACAAAACTTAATAGTTACAACTTTCAACAACGGATCTCTTGGTTCTGGCATCGATGAAGAACGCAGCGAAATGCGATAAGTAGTGTGAATTGCAGAATTCAGTGAATCATCGAATCTTTGAACGCACATTGCGCCCCTTGGTATTCCATGGGGCATGCCTGTTCGAGCGTCATTTGTACCTTCAAGCTCTGCTTGGTGTTGGGTGTTTGTCTCGCCTTTGCGTGTAGACTCGCCTCAAA…
	Otu0363	k__Fungi(100)	p__Ascomycota(100)	c__Sordariomycetes(100)	o__Glomerellales(100)	f__Glomerellaceae(100)	g__Colletotrichum(100)	unclassified	MT908738	CAAGGTCTCCGTTGGTGAACCAGCGGAGGGATCATTACTGAGTTTACGCTCTACAACCCTTTGTGAACATACCTATAACTGTTGCTTCGGCGGGCAGGGTCTCCGTGACCCTCCCGGCCTCCCGCCCCCGGGCGGGTCGGCGCCCGCCGGAGGATAACCAAACTATGATTTAACGACGTTTCTTCTGAGTGGTACAAGCAAATAATCAAAACTTTTAACACCGGATCTCTTGGTTCTGGCATCGATGAAGAACGCAGCGAAATGCGATAAGTAATGTGAATTGCAGAATTCAGTGAATCATCGAATCTTTGAACGCACATTGCGCCCGCCAGCATTCTGGCGGGCATGCCTGTTCGAGCGTCATTTCAACCCTCAAGCTCTGCTTGGTGTTGGGGCCCT…
	Otu0364	k__Fungi(100)	p__Ascomycota(100)	c__Sordariomycetes(100)	o__Diaporthales(100)	f__Diaporthaceae(100)	g__Diaporthe(100)	s__Diaporthe_sojae(86)	MT908739	CAAGGTCTCCGTTGGTGAACCAGCGGAGGGATCATTGCTGGAACGCGCTTCGGCGCACCCAGAAACCCTTTGTGAACTTATACCTATTGTTGCCTCGGCGTAGGCCGGCCTCTTCACTGAGGCCCCCTGGAAACAGGGAGCAGCCCGCCGGCGGCCAACCAAACTCTTGTTTCTACAGTGAATCTCTGAGTAAAAAACATAAATGAATCAAAACTTTCAACAACGGATCTCTTGGTTCTGGCATCGATGAAGAACGCAGCGAAATGCGATAAGTAATGTGAATTGCAGAATTCAGTGAATCATCGAATCTTTGAACGCACATTGCGCCCTCTGGTATTCCGGAGGGCATGCCTGTTCGAGCGTCATTTCAACCCTCAAGCCTGGCTTGGTGATGGGGCA…
	Otu0365	k__Fungi(100)	p__Ascomycota(100)	c__Sordariomycetes(100)	o__Glomerellales(100)	f__Glomerellaceae(100)	g__Colletotrichum(100)	unclassified	MT908740	CAAGGTCTCCGTTGGTGAACCAGCGGAGGGATCATTACTGAGTTTACGCTCTACAACCCTTTGTGAACATACCTATAACTGTTGCTTCGGCGGGCAGGGTCTCCGTGACCCTCCCGGCCTCCCGCCCCCGGGCGGGTCGGCGCCCGCCGGAGGATAACCAAACTATGATTTAACGACGTTTCTTATGAGTGGTACAAGCAAATAATCAAAACTTTTAACACCGGATCTCTTGGTTCTGGCATCGATGAAGAACGCAGCGAAATGCGATAAGTAATGTGAATTGCAGAATTCAGTGAATCATCGAATCTTTGAACGCACATTGCGCCCGCCAGCATTCTGGCGGGCATGCCTGTTCGAGCGTCATTTCAACCCTCAAGCTCTGCTTGGTGTTGGGGCCCT…
	Otu0366	k__Fungi(100)	p__Ascomycota(100)	c__Sordariomycetes(100)	o__Glomerellales(100)	f__Glomerellaceae(100)	g__Colletotrichum(100)	unclassified	MT908741	CAAGGTCTCCGTTGGTGAACCAGCGGAGGGATCATTACTGAGTTTACGCTCTACAACCCTTTGTGAACATACCTATAACTGTTGCTTCGGCGGGTAGGGTCTCCGTGACCCTCCCGGCCTCCCGCCCCCGGGCGGGTCGGCGCCCGCCGGAGGATAACCAAACTCTGATTTAACGACGTTTCTTCTGAGTGGTACAAGCAAATAATCAAAACTTTTAACAACGGATCTCTTGGTTCTGGCATCGATGAAGAACGCAGCGAAATGCGATAAGTAATGTGAATTGCAGAATTCAGTGAATCATCGAATCTTTGAACGCACATTGCGCCCGCCAGCATTCTGGCGGGCATGCCTGTTCGAGCGTCATTTCAACCCTCAAGCTCTGCTTGGTGTTGGGGCCCT…
	Otu0367	k__Fungi(100)	p__Ascomycota(100)	c__Sordariomycetes(100)	o__Glomerellales(100)	f__Glomerellaceae(100)	g__Colletotrichum(100)	unclassified	MT908742	CAAGGTCTCCGTTGGTGAACCAGCGGAGGGATCATTACTGAGTTTACGCTCTACAACCCTTTGTGAACATACCTATAACTGTTGCTTCGGCGGGTAGGGTCCCCGTGACCCTCCCGGCCTCCCGCCCCCGGGCGGGTCGGCGCCCGCCGGAGGATAACCAAACTCTGATTTAACGACGTTTCTTCTGAGTGGTACAAGCAAATAATCAAAACTTTTAACAACGGATCTCTTGGTTCTGGCATCGATGAAGAACGCAGCGAAATGCGATAAGTAATGTGAATTGCAGAATTCAGTGAATCATCGAATCTTTGAACGCACATTGCGCCCGCCAGCATTCTGGCGGGCATGCCTGTTCGAGCGTCATTTCAACCCTCAAGCTCTGCTTGGTGTTGGGGCCCT…
	Otu0368	k__Fungi(100)	p__Ascomycota(100)	c__Sordariomycetes(100)	o__Diaporthales(100)	f__Diaporthaceae(100)	g__Diaporthe(100)	unclassified	MT908743	CAAGGTCTCCGTTGGTGAACCAGCGGAGGGATCATTGCTGGAACGCGCCCCAGGCGCACCCAGAAACCCTTTGTGAACTTATACCTTTTGTTGCCTCGGCGCATGCTGGTCTCTAGTAGGCCCCTCACCCCGGTGAGGAGACGGCACGCCGGCGGCCAAGTTAACTCTTGTTTTTACACTGAAACTCTGAGAAAAAAACACAAATGAATCAAAACTTTCAACAACGGATCTCTTGGTTCTGGCATCGATGAAGAACGCAGCGAAATGCGATAAGTAATGTGAATTGCAGAATTCAGTGAATCATCGAATCTTTGAACGCACATTGCGCCCTCTGGTATTCCGGAGGGCATGCCTGTTCGAGCGTCATTTCAACCCTCAAGCATTGCTTGGTGTTGGGGC…
	Otu0369	k__Fungi(100)	p__Ascomycota(100)	c__Sordariomycetes(100)	o__Glomerellales(100)	f__Glomerellaceae(100)	g__Colletotrichum(100)	s__Colletotrichum_aotearoa(83)	MT908744	CAAGGTCTCCGTTGGTGAACCAGCGGAGGGATCATTACTGAGTTTACGCTCTACAACCCTTTGTGAACATACCTATAACTGTTGCTTCGGCGGGTAGGGTCTCCGCGACCCTCCCGGCCTCCCGCCCCCGGGCGGGTCGGCGCCCGCCGGAGGATAACCAAACTCTGATTTAACGACGTTTCTTCTGAGTGGTACAAGCAAATAATCAAAACTTTTAACAACGGATCTCTTGGTTCTGGCATCGATGAAGAACGCAGCGAAATGCGATAAGTAATGTGAATTGCAGAATTCAGTGAATCATCGAATCTTTGAACGCACATTGCGCCCGCCAGCATTCTGGCGGGCATGCCTGTTCGAGCGTCATTTCAACCCTCAAGCTCTGCTTGGTGTTGGGGCCCT…
	Otu0370	k__Fungi(100)	p__Ascomycota(100)	c__Dothideomycetes(100)	o__Pleosporales(100)	f__Didymellaceae(100)	g__Boeremia(100)	s__Boeremia_exigua(100)	MT908745	CAAGGTTTCCGTAGGTGAACCTGCGGAAGGATCATTACCTAGAGTTGTAGGCTTTGCCTACCATCTCTTACCCATGTCTTTTGAGTACCTTCGTTTCCTCGGCGGGTCCGCCCGCCGATTGGACAAACTTAAACCCTTTGTAATTGAAATCAGCGTCTGAAAAAACATAATAGTTACAACTTTCAACAACGGATCTCTTGGTTCTGGCATCGATGAAGAACGCAGCGAAATGCGATAAGTAGTGTGAATTGCAGAATTCAGTGAATCATCGAATCTTTGAACGCACATTGCGCCCCTTGGTATTCCATGGGGCATGCCTGTTCGAGCGTCATTTGTACCTTCAAGCTCTGCTTGGTGTTGGGTGTTTGTCTCGCCTTTGCGTGTAGACTCGCCTTAAAA…
	Otu0371	k__Fungi(100)	p__Ascomycota(100)	c__Dothideomycetes(100)	o__Pleosporales(100)	f__Didymellaceae(100)	g__Boeremia(100)	s__Boeremia_exigua(100)	MT908746	CAAGGTTTCCGTAGGTGAACCTGCGGAAGGATCATTACCTAGAGTTGTAGGCTTTGCCTACCATCTCTTACCCATGTCTTTTGAGTACCTTCGTTTCCTCGGCGGGTCCGCCCGCCGATTGGACAAACTTAAACCCTTTGTAATTGAAATCAGCGTCTGAAAAAACATAATAGTTACAACTTTCAACAACGGATCTCTTGGTTCTGGCATCGATGAAGAACGCAGCGAAATGCGATAAGTAGTGTGAATTGCAGAATTCAGTGAATCATCGAATCTTTGAACGCACATTGCGCCCCTTGGTATTCCATGGGGCATGCCTGTTCGAGCGTCATTTGTACCTTCAAGCTCTGCTTGGCGTTGGGTGTTTGTCTCGCCTTTGCGTGTAGACTCGCCTTAAAA…
	Otu0372	k__Fungi(100)	p__Ascomycota(100)	c__Sordariomycetes(100)	o__Diaporthales(100)	f__Diaporthaceae(100)	g__Diaporthe(100)	s__Diaporthe_biconispora(100)	MT908747	CAAGGTCTCCGTTGGTGAACCAGCGGAGGGATCATTGCTGGAACGCGCCCCAGGCGCACCCAGAAACCCTTTGTGAACTTATACCTTACTGTTGCCTCGGCGTACGCTGGCCCCTAGGGGTCCCTCTGTTCTACAGAGGAGCAGGCGCGCCGGCGGCCAAGTTAACTCTTGTTTTTACACTGAAACTCTGAGAAAAAAAACAAAATGAATCAAAACTTTCAACAACGGATCTCTTGGTTCTGGCATCGATGAAGAACGCAGCGAAATGCGATAAGTAATGTGAATTGCAGAATTCAGTGAATCATCGAATCTTTGAACGCACATTGCGCCCTCTGGTATTCCGGAGGGCATGCCTGTTCGAGCGTCATTTCAACCCTCAAGCCTGGCTTGGTGTTGGGG…
	Otu0373	k__Fungi(100)	p__Ascomycota(100)	c__Sordariomycetes(100)	o__Diaporthales(100)	f__Diaporthaceae(100)	g__Diaporthe(100)	unclassified	MT908748	CAAGGTCTCCGTTGGTGAACCAGCGGAGGGATCATTGCTGGAACGCGCTTCGGCGCACCCAGAAACCCTTTGTGAACTTATACCTACTGTTGCCTCGGCGCAGGCCGGCCTCTTCGCTGAGGCCCCCTGGAGACAGGGAGCAGCCCGCCGGCGGCCAACTAAACTCTTGTTTCTTTAGTGAATCTCTGAGTAAAAACATAAATGAATCAAAACTTTCAACAACGGATCTCTTGGTTCTGGCATCGATGAAGAACGCAGCGAAATGCGATAAGTAATGTGAATTGCAGAATTCAGTGAATCATCGAATCTTTGAACGCACATTGCGCCCTCTGGTATTCCGGAGGGCATGCCTGTTCGAGCGTCATTTCAACCCTCAAGCCTGGCTTGGTGATGGGGCAC…
	Otu0374	k__Fungi(100)	p__Ascomycota(100)	c__Dothideomycetes(100)	o__Pleosporales(100)	f__Periconiaceae(100)	g__Periconia(100)	s__Periconia_byssoides(100)	MT908749	CAAGGTTTCCGTAGGTGAACCTGCGGAAGGATCATTACAACAAGGTTCCCTGGCCCTCGAAGCTTCGGCGGAGGGGGCTACAGCCTGACTTTATACCCACCCTTTGCCTATGTGTACCCCTATTGCTTCCCTCGGCGGGTTCGCCCGCCGACAGGAACCAACTAAACCCTTTGCATTATACATTTAACACTTCCGATACAAAACTAAATTATTACAACTTTTAACAATGGATCTCTTGGTTCTGGCATCGATGAAGAACGCAGCGAAATGCGATAAGTAGTGTGAATTGCAGAATTCAGTGAATCATCGAATCTTTGAACGCACATTGCGCCCCTCGGTATTCCGTGGGGCATGCCTGTTCGAGCGTCATTTACACCCTCAAGCTATGCTTGGTGTTGG…
	Otu0375	k__Fungi(100)	p__Ascomycota(100)	c__Sordariomycetes(100)	o__Diaporthales(100)	f__Diaporthaceae(100)	g__Diaporthe(100)	s__Diaporthe_nobilis(100)	MT908750	CAAGGTCTCCGTTGGTGAACCAGCGGAGGGATCATTGCTGGAGCGCGCCCCAGGCGCACCCAGAAACCCTTTGTGAACTTATACCTTACTGTTGCCTCGGCGCATGCCGGCCCCCCCGGGGGCCCCTCTCCGGAGGAGCAGGCACGCCGGCGGCCAACCTAACTCTTGTTTTTACACTGAAACTCTGAGAATAAAACATAAATGAATCAAAACTTTCAACAACGGATCTCTTGGTTCTGGCATCGATGAAGAACGCAGCGAAATGCGATAAGTAATGTGAATTGCAGAATTCAGTGAATCATCGAATCTTTGAACGCACATTGCGCCCTCTGGTATTCCGGAGGGCATGCCTGTTCGAGCGTCATTTCAACCCTCAAGCCTGGCTTGGTGATGGGGCAC…
	Otu0376	k__Fungi(100)	p__Ascomycota(100)	c__Sordariomycetes(100)	o__Diaporthales(100)	f__Diaporthaceae(100)	g__Diaporthe(100)	s__Diaporthe_tectonendophytica(92)	MT908751	CAAGGTCTCCGTTGGTGAACCAGCGGAGGGATCATTGCTGGAACGCGCTTCGGCGCACCCAGAAACCCTTTGTGAACTTATACCTACTGTTGCCTCGGCGCAGGCCGGCCTCTTCGCTGAGGCCCCCTGGAGACAGGGAGCAGCCCGCCGGCGGCCAACTAAACTCTTGTTTCTTTAGTGAATCTCTGAGTAAAAAACATAAATGAATCAAAACTTTCAACAACGGATCTCTTGGTTCTGGCATCGATGAAGAACGCAGCGAAATGCGATAAGTAATGTGAATTGCAGAATTCAGTGAATCATCGAATCTTTGAACGCACATTGCGCCCTCTGGTATTCCGGAGGGCATGCCTGTTCGAGCGTCATTTCAACCCTCAAGCCTGGCTTGGTGATGGGGCA…
	Otu0377	k__Fungi(100)	p__Ascomycota(100)	c__Dothideomycetes(100)	o__Pleosporales(100)	f__Didymellaceae(100)	g__Neoascochyta(95)	s__Neoascochyta_sp(91)	MT908752	CAAGGTTTCCGTAGGTGAACCTGCGGAAGGATCATTACCGAGAGTTGTAGGCTTCTGTCTACCATCTCTTACCCATGTCTTTTGCGTACTACACGTTTCCTCGGCAGGTCCGCCTGCCGCTAGGACAATTTAAACCATTTGCAGTTGCAGTCAGCGTCTGAAAAACTTAATAATTACAACTTTCAACAACGGATCTCTTGGTTCTGGCATCGATGAAGAACGCAGCGAAATGCGATAAGTAGTGTGAATTGCAGAATTCAGTGAATCATCGAATCTTTGAACGCACATTGCGCCCCTTGGTATTCCATGGGGCATGCCTGTTCGAGCGTCATTTGTACCTTCAAGCTCTGCTTGGTGTTGGGTGTTTGTCCCGCCTCTGCGCGTGGACTCGCCTTAAAG…
	Otu0378	k__Fungi(100)	p__Ascomycota(100)	c__Sordariomycetes(100)	o__Diaporthales(100)	f__Diaporthaceae(100)	g__Diaporthe(100)	s__Diaporthe_liquidambaris(98)	MT908753	CAAGGTCTCCGTTGGTGAACCAGCGGAGGGATCATTGCTGGAACGCGCCCTAGGCGCACCCAGAAACCCTTTGTGAACTTATACCTTACTGTTGCCTCGGCGCATGCTGGCCCCCTCGGGGTCCCCTGGAGACAGGGAGCAGGCACGCCGGCGGCCAAGTTAACTCTTGTTTTTACACTGAAACTCTGAGAAAAAAACACAAATGAATCAAAACTTTCAACAACGGATCTCTTGGTTCTGGCATCGATGAAGAACGCAGCGAAATGCGATAAGTAATGTGAATTGCAGAATTCAGTGAATCATCGAATCTTTGAACGCACATTGCGCCCTCTGGTATTCCGGAGGGCATGCCTGTTCGAGCGTCATTTCAACCCTCAAGCATTGCTTGGTGTTGGGGCA…
	Otu0379	k__Fungi(100)	p__Ascomycota(100)	c__Sordariomycetes(100)	o__Diaporthales(100)	f__Diaporthaceae(97)	g__Diaporthe(97)	s__Diaporthe_hongkongensis(89)	MT908754	CAAGGTCTCCGTTGGTGAACCAGCGGAGGGATCATTGCTGGAACGCGCCCCAGGCGCACCCAGAAACCCTTTGTGAACTTATACCCTACTGTTGCCTCGGCGCATGCCGGCCCCCCCGGGGGCCCCTCGGAGACGAGGAGCAGGCACGCCGGCGGCCAAGTTAACTCTTGTTTTTACACTGAAACTCTGAGAAAAAACACAAATGAATCAAAACTTTCAACAACGGATCTCTTGGTTCTGGCATCGATGAAGAACGCAGCGAAATGCGATAAGTAATGTGAATTGCAGAATTCAGTGAATCATCGAATCTTTGAACGCACATTGCGCCCTCTGGTATTCCGGAGGGCATGCCTGTTCGAGCGTCATTTCAACCCTCAAGCATTGCTTGGTGTTGGGGCA…
	Otu0380	k__Fungi(100)	p__Ascomycota(100)	c__Sordariomycetes(100)	o__Diaporthales(100)	f__Diaporthaceae(99)	g__Diaporthe(99)	s__Diaporthe_hongkongensis(91)	MT908755	CAAGGTCTCCGTTGGTGAACCAGCGGAGGGATCATTGCTGGAACGCGCCCCAGGCGCACCCAGAAACCCTTTGTGAACTTATACCTTACTGTTGCCTCGGCGCATGCCGGCCCCCCCGGGGGCCCCTCGGAGACGAGGAGCAGGCACGCCGGCGGCCAAGTTAACTCTTGTTTTTACACTGAAACTCTGAGAAAAAAACACAAATGAATCAAAACTTTCAACAACGGATCTCTTGGTTCTGGCATCGATGAAGAACGCAGCGAAATGCGATAAGTAATGTGAATTGCAGAATTCAGTGAATCATCGAATCTTTGAACGCACATTGCGCCCTCTGGTATTCCGGAGGGCATGCCTGTTCGAGCGTCATTTCAACCCTCAAGCATTGCTTGGTGTTGGGGC…
	Otu0381	k__Fungi(100)	p__Ascomycota(100)	c__Sordariomycetes(100)	o__Diaporthales(100)	f__Diaporthaceae(97)	g__Diaporthe(97)	s__Diaporthe_hongkongensis(85)	MT908756	CAAGGTCTCCGTTGGTGAACCAGCGGAGGGATCATTGCTGGAACGCGCCCCAGGCGCACCCAGAAACCCTTTGTGAACTTATACCTTACTGTTGCCTCGGCGCATGCTGGCCCCCTCGGGGTCCCTTGGAGACAAGGAGCAGGCACGCCGGCGGCCAAGTTAACTCTTGTTTTTACACTGAAACTCTGAGAAAAAACACAAATGAATCAAAACTTTCAACAACGGATCTCTTGGTTCTGGCATCGATGAAGAACGCAGCGAAATGCGATAAGTAATGTGAATTGCAGAATTCAGTGAATCATCGAATCTTTGAACGCACATTGCGCCCTCTGGTATTCCGGAGGGCATGCCTGTTCGAGCGTCATTTCAACCCTCAAGCATTGCTTGGTGTTGGGGCAC…
	Otu0382	k__Fungi(100)	p__Ascomycota(100)	c__Sordariomycetes(100)	o__Diaporthales(100)	f__Diaporthaceae(100)	g__Diaporthe(100)	s__Diaporthe_phoenicicola(80)	MT908757	CAAGGTCTCCGTTGGTGAACCAGCGGAGGGATCATTGCTGGAACGCGCCCCAGGCGCACCCAGAAACCCTTTGTGAACTTATACCTTTTGTTGCCTCGGCGCTGCTGGTCTTTACAGGCCCTTTACTTCACAGTAAAGAGACGGCACGCCGGCGGCCAAGTTAACTATGTTTTTACACTGAAACTCTGAGAAAAAACACAAATGAATCAAAACTTTCAACAACGGATCTCTTGGTTCTGGCATCGATGAAGAACGCAGCGAAATGCGATAAGTAATGTGAATTGCAGAATTCAGTGAATCATCGAATCTTTGAACGCACATTGCGCCCTCTGGTATTCCGGAGGGCATGCCTGTTCGAGCGTCATTTCAACCCTCAAGCATTGCTTGGTGTTGGGGCAC…
	Otu0383	k__Fungi(100)	p__Ascomycota(100)	c__Dothideomycetes(100)	o__Botryosphaeriales(100)	f__Phyllostictaceae(100)	g__Phyllosticta(100)	s__Phyllosticta_capitalensis(85)	MT908758	CAAGGTTTCCGTAGGTGAACCTGCGGAAGGATCATTACTGAAATGTAACAACTTCTATTGAAAGGTTCCAGAGTAGGCGCTACAACGCCGAAATGACCTTCTCACCCTTGTGTACTCACTATGTTGCTTTGGCGGGTCGACCTGGTTCCGACCCAGGCGGCCGGCGCCCCCAGCCTTAACTGGCCAGGACGCCCGGCTAAGTGCCCGCCAGTATACAAAACTCAAGAATTCATTTTGTGAAGTCCTGATATATCATTTAATTGATTAAAACTTTCAACAACGGATCTCTTGGTTCTGGCATCGATGAAGAACGCAGCGAAATGCGATAAGTAATGTGAATTGCAGAATTCAGTGAATCATCGAATCTTTGAACGCACATTGCGCCCTCTGGTATTCCGG…
	Otu0384	k__Fungi(100)	p__Ascomycota(100)	c__Sordariomycetes(100)	o__Diaporthales(100)	f__Diaporthaceae(100)	g__Diaporthe(100)	unclassified	MT908759	CAAGGTCTCCGTTGGTGAACCAGCGGAGGGATCATTGCTGGAACGCGCCCCAGGCGCACCCAGAAACCCTTTGTGAACTTATACCTTTTGTTGCCTCGGCGCTGCTGGTCTCTAGTAGGCCCCTCACCCCGGTGAGGAAAAGGCACGCCGGCGGCCAAGTTAACTCTTGTTTTTACACTGAAACTCTGAGAAAAAAACAAATGAATCAAAACTTTCAACAACGGATCTCTTGGTTCTGGCATCGATGAAGAACGCAGCGAAATGCGATAAGTAATGTGAATTGCAGAATTCAGTGAATCATCGAATCTTTGAACGCACATTGCGCCCTCTGGTATTCCGGAGGGCATGCCTGTTCGAGCGTCATTTCAACCCTCAAGCACTGCTTGGTGTTGGGGCACT…
	Otu0385	k__Fungi(100)	p__Ascomycota(100)	c__Sordariomycetes(99)	o__Sordariomycetes(84)	f__Sordariomycetes(84)	unclassified	unclassified	MT908760	CAAGGTCTCCGTTGGTGAACCAGCGGAGGGATCATTAAAAAGCGAGTCTCGCGACTCTCAAACCCTATGTGAACTTATTCATGTCTGAGCTGCTTCGGCAGGGCGTTTCGAAAGAAGCACCTGCCGGCCGGCTCGCCAACCAAACTCTTTGTTAATCTATGGACCTCTGAGTTAAAAACAAAATCTATTAAAACTTTCAACAACGGATCTCTTGGTTCTGGCATCGATGAAGAACGCAGCGAAATGCGATAAGTAATGTGAATTGCAGAATTCAGTGAATCATCGAATCTTTGAACGCACATTGCGCCCTCTAGTATTCTGGAGGGCATGCCTGTTCGAGCGTCATTTCAACCCCTCTGTACCCTTGGGTATAGGTGTTGGGGACCCGCGGAAACGCGG…
	Otu0386	k__Fungi(100)	p__Ascomycota(100)	c__Sordariomycetes(99)	unclassified	unclassified	unclassified	unclassified	MT908761	CAAGGTCTCCGTTGGTGAACCAGCGGAGGGATCATTAAAAAGCGAGTCTCGCGACTCTCAAACCCTATGTGAACTTATTCATGTCTGAGCTGCTTCGGCAGGGCGTTTCGAAAGAAGCACCTGCCGGCCGGCTCGCCAACCAAACTCTTTGTTATCTATGGACCTCTGAGTTAAAAACAAAATCTATTAAAACTTTCAACAACGGATCTCTTGGTTCTGGCATCGATGAAGAACGCAGCGAAATGCGATAAGTAATGTGAATTGCAGAATTCAGTGAATCATCGAATCTTTGAACGCACATTGCGCCCTCTAGTATTCTGGAGGGCATGCCTGTTCGAGCGTCATTTCAACCCCTCTGTACCCTTGGGTATAGGTGTTGGGGACCCGCGGAAACGCGGC…
	Otu0387	k__Fungi(100)	p__Ascomycota(100)	c__Sordariomycetes(100)	o__Diaporthales(100)	f__Diaporthaceae(100)	g__Diaporthe(100)	s__Diaporthe_sojae(98)	MT908762	CAAGGTCTCCGTTGGTGAACCAGCGGAGGGATCATTGCTGGAACGCGCTTCGGCGCACCCAGAAACCCTTTGTGAACTTATACCTATTGTTGCCTCGGCGTAGGCCGGCCTCTTCACTGAGGCCCCCTGGAAACAGGGAGCAGCCCGCCGGCGGCCAACCAAACTCTTGTTTCTACAGTGAATCTCTGAGTAAAAAACATAAATGAATCAAAACTTTCAACAACGGATCTCTTGGTTCTGGCATCGATGAAGAACGCAGCGAAATGCGATAAGTAATGTGAATTGCAGAATTCAGTGAATCATCGAATCTTTGAACGCACATTGCGCCCTCTGGTATTCCGGAGGGCATGCCTGTTCGAGCGTCATTTCAACCCTCAAGCCTGGCTTGGTGATGGGGCA…
	Otu0388	k__Fungi(100)	p__Basidiomycota(100)	c__Agaricomycetes(100)	o__Agaricales(100)	f__Schizophyllaceae(100)	g__Schizophyllum(100)	unclassified	MT908763	CAAGGTTTCCGTAGGTGAACCTGCGGAAGGATCATTAACGAATCAAACAAGTTCATCTTGTTCTGATCCTGTGCACCTTATGTAGTCCCAAAGCCTTCACGGGCGGCGGTTGACTACGTCTACCTCACACCTTAAAGTATGTTAACGAATGTAATCATGGTCTTGACAGACCCTAAAAAGTTAATACAACTTTCGACAACGGATCTCTTGGCTCTCGCATCGATGAAGAACGCAGCGAAATGCGATAAGTAATGTGAATTGCAGAATTCAGTGAATCATCGAATCTTTGAACGCACCTTGCGCCCTTTGGTATTCCGAGGGGCATGCCTGTTTGAGTGTCATTAAATACCATCAACCCTCTTTTGACTTCGGTCTCGAGAGTGGCTTGGAAGTGGAGGT…
	Otu0389	k__Fungi(100)	p__Ascomycota(100)	c__Dothideomycetes(100)	o__Pleosporales(100)	f__Didymellaceae(100)	unclassified	unclassified	MT908764	CAAGGTTTCCGTAGGTGAACCTGCGGAAGGATCATTACCTAGAGTTGCGGGCTTTGCCTGCCATCTCTTACCCATGTCTTTTGAGTACCTTCGTTTCCTCGGCGGGTCCGCCCGCCGACTGGACAACACTTAAACCCTTTGTAATTGAAATCAGCGTCTGAAAAAACTTAATAGTTACAACTTTCAACAACGGATCTCTTGGTTCTGGCATCGATGAAGAACGCAGCGAAATGCGATAAGTAGTGTGAATTGCAGAATTCAGTGAATCATCGAATCTTTGAACGCACATTGCGCCCCTTGGTATTCCATGGGGCATGCCTGTTCGAGCGTCATTTGTACCTTCAAGCCTTGCTTGGTGTTGGGTGTTTGTCTCGCCTCTGCGCGCAGACTCGCCTCAAA…
	Otu0390	k__Fungi(100)	p__Ascomycota(100)	c__Dothideomycetes(100)	o__Pleosporales(100)	f__Pleosporaceae(100)	g__Alternaria(100)	unclassified	MT908765	CAAGGTCTCCGTAGGTGAACCTGCGGAGGGATCATTACACAAATATGAAGGCGGGCTGGAACCTCTCGGGGTTACAGCCTTGCTGAATTATTCACCCTTGTCTTTTGCGTACTTCTTGTTTCCTTGGTGGGTTCGCCCACCACTAGGACAAACATAAACCTTTTGTAATTGCAATCAGCGTCAGTAACAAATTAATAATTACAACTTTCAACAACGGATCTCTTGGTTCTGGCATCGATGAAGAACGCAGCGAAATGCGATAAGTAGTGTGAATTGCAGAATTCAGTGAATCATCGAATCTTTGAACGCACATTGCGCCCTTTGGTATTCCAAAGGGCATGCCTGTTCGAGCGTCATTTGTACCCTCAAGCTTTGCTTGGTGTTGGGCGTCTTGTCTCT…
	Otu0391	k__Fungi(100)	p__Ascomycota(100)	c__Sordariomycetes(100)	o__Diaporthales(100)	f__Diaporthaceae(97)	g__Diaporthe(95)	unclassified	MT908766	CAAGGTCTCCGTTGGTGAACCAGCGGAGGGATCATTGCTGGAACGCGCCCCAGGCGCACCCAGAAACCCTTTGTGAACTTATACCTTACTGTTGCCTCGGCGCAGGCCGGCCCCCCCCCGGGGCCCCCCGGAGACGGGGAGCAGCCCGCCGGCGGCCAAGTTAACTCTTGTTTTTATACCGAAACTCTGAGGAATAAACATAAATGAATCAAAACTTTCAACAACGGATCTCTTGGTTCTGGCATCGATGAAGAACGCAGCGAAATGCGATAAGTAATGTGAATTGCAGAATTCAGTGAATCATCGAATCTTTGAACGCACATTGCGCCCTCTGGTATTCCGGAGGGCATGCCTGTTCGAGCGTCATTTCAACCCTCAAGCCTGGCTTGGTGTTGGGGC…
	Otu0392	k__Fungi(100)	p__Ascomycota(100)	c__Sordariomycetes(100)	o__Diaporthales(100)	f__Diaporthaceae(97)	g__Diaporthe(97)	s__Diaporthe_sp(91)	MT908767	CAAGGTCTCCGTTGGTGAACCAGCGGAGGGATCATTGCTGGAACGCGCCCCAGGCGCACCCAGAAACCCTTTGTGAACTTATACCTTACCGTTGCCTCGGCGCCAGCTGGTCCTCCGGGGCCCCTCACCCGCCTGCGGGTGTTGAGAGAGCACGCCGGCGGCCAACCTAACTCTTGTTTTTACACTGAAACTCTGAGAATAAAACATAAATGAATCAAAACTTTCAACAACGGATCTCTTGGTTCTGGCATCGATGAAGAACGCAGCGAAATGCGATAAGTAATGTGAATTGCAGAATTCAGTGAATCATCGAATCTTTGAACGCACATTGCGCCCTCTGGTATTCCGGAGGGCATGCCTGTTCGAGCGTCATTTCAACCCTCAAGCCTGGCTTGGTGA…
	Otu0393	k__Fungi(100)	p__Ascomycota(100)	c__Sordariomycetes(100)	o__Hypocreales(100)	f__Stachybotryaceae(100)	g__Alfaria(100)	s__Alfaria_terrestris(100)	MT908768	CAAGGTCTCCGTTGGTGAACCAGCGGAGGGATCATTACCGAGTTTACAAACTCCCAACCCTATGTGAACCTTACCAATCGTTGCTTCGGCGGGCTTAGCCCCCGCGCCGCTCGCCGGCGCCGGGAGAAAGGCGCCCGCCGGGGACCCCAAACCCAATGTTTTTCATGCAGTATTTCTGAGTGGCAAACGCAAAAAAATAAATCAAAACTTTTAACAACGGATCTCTTGGCTCTGGCATCGATGAAGAACGCAGCGAAATGCGATAAGTAATGTGAATTGCAGAATTCAGTGAATCATCGAATCTTTGAACGCACATTGCGCCCGCGAGTATTCTCGCGGGCATGCCTGTCCGAGCGTCATTTCAACCCTCAGGGCCCGCCTGCTTGCAGGCGCGGCGCT…
	Otu0394	k__Fungi(100)	p__Ascomycota(100)	c__Dothideomycetes(100)	o__Pleosporales(100)	f__Pleosporaceae(100)	g__Alternaria(100)	unclassified	MT908769	CAAGGTCTCCGTAGGTGAACCTGCGGAGGGATCATTACACAAATATGAAGGCGGGCTGGAACCTCTCGGGGTTACAGCCTTGCTGAATTATTCACCCTTGTCTTTTGCGTACTTCTTGTTTCCTTGGTGGGTTCGCCCACCACTAGGACAAACATAAACCTTTTGTAATTGCAATCAGCGTCAGTAACAAATTAATAATTACAACTTTCAACAACGGATCTCTTGGTTCTGGCATCGATGAAGAACGCAGCGAAATGCGATAAGTAGTGTGAATTGCAGAATTCAGTGAATCATCGAATCTTTGAACGCACATTGCGCCCTTTGGTATTCCAAAGGGCATGCCTGTTCGAGCGTCATTTGTACCCTCAAGCTTTGCTTGGTGTTGGGCGTCTTGTCTCT…
	Otu0395	k__Fungi(100)	p__Ascomycota(100)	c__Sordariomycetes(100)	o__Hypocreales(100)	f__Hypocreales_fam_Incertae_sedis(100)	g__Trichothecium(100)	s__Trichothecium_roseum(100)	MT908770	CAAGGTCTCCGTTGGTGAACCAGCGGAGGGATCATTATAGAGTTAACAAAACAACTCCCAACCCTTTGTGAACCTTACCTACCGTTGCTTCGGCGGACCGCCCCGGGCGCTGCGTGCCCCGGACCCAAGGCGCCCGCCGGGGACCACACGAACCCTGTTTAACAAACATGTGTATCCTCTGAGCGAGCCGAAAGGCAACAAAACAAATCAAAACTTTCAACAACGGATCTCTTGGTTCTGGCATCGATGAAGAACGCAGCGAAATGCGATAAGTAATGTGAATTGCAGAATTCAGTGAATCATCGAATCTTTGAACGCACATTGCGCCCGCCAGTATTCTGGCGGGCATGCCTGTCCGAGCGTCATTTCAACCCTCGGGCCCCCCCCTTTTCCCCTCGC…
	Otu0396	k__Fungi(100)	p__Ascomycota(100)	c__Sordariomycetes(100)	o__Diaporthales(100)	f__Diaporthaceae(91)	g__Diaporthe(91)	s__Diaporthe_sp(89)	MT908771	CAAGGTCTCCGTTGGTGAACCAGCGGAGGGATCATTGCTGGAACGCGCCCCAGGCGCACCCAGAAACCCTTTGTGAACTTATACCTTACCGTTGCCTCGGCGCCAGCTGGTCCTCCGGGGCCCCTCACCCGCCTGCGGGTGTTGAGAGAGCACGCCGGCGGCCAGCCTAACTCTTGTTTTTACACTGAAACTCTGAGGATAAAACATAAATGAATCAAAACTTTCAACAACGGATCTCTTGGTTCTGGCATCGATGAAGAACGCAGCGAAATGCGATAAGTAATGTGAATTGCAGAATTCAGTGAATCATCGAATCTTTGAACGCACATTGCGCCCTCTGGTATTCCGGAGGGCATGCCTGTTCGAGCGTCATTTCAACCCTCAAGCCTGGCTTGGTGA…
	Otu0397	k__Fungi(100)	p__Ascomycota(100)	c__Sordariomycetes(100)	o__Diaporthales(100)	f__Diaporthaceae(100)	g__Diaporthe(100)	s__Diaporthe_citrichinensis(100)	MT908772	CAAGGTCTCCGTTGGTGAACCAGCGGAGGGATCATTGCTGGAACGCGCCCCAGGCGCACCCAGAAACCCTTTGTGAACTTATACCTTACTGTTGCCTCGGCGAATGCTGGCCCCCCGGGGCCCCTCACCCTCACGGGTGTTGAGACAGCCCGCCGGCGGCCAAGTTAACTCTTGTTTTTACACTGAAACTCTGAGAATAAAACATAAATGAATCAAAACTTTCAACAACGGATCTCTTGGTTCTGGCATCGATGAAGAACGCAGCGAAATGCGATAAGTAATGTGAATTGCAGAATTCAGTGAATCATCGAATCTTTGAACGCACATTGCGCCCTCTGGTATTCCGGAGGGCATGCCTGTTCGAGCGTCATTTCAACCCTCAAGCCTGGCTTGGTGATG…
	Otu0398	k__Fungi(100)	p__Ascomycota(100)	c__Eurotiomycetes(100)	o__Eurotiales(100)	f__Aspergillaceae(100)	g__Penicillium(100)	unclassified	MT908773	CAAGGTTTCCGTAGGTGAACCTGCGGAAGGATCATTACCGAGTGAGGGCCCTCTGGGTCCAACCTCCCACCCGTGTTTATTTTACCTTGTTGCTTCGGCGGGCCCGCCTTAACTGGCCGCCGGGGGGCTTACGCCCCCGGGCCCGCGCCCGCCGAAGACACCCTCGAACTCTGTCTGAAGATTGTAGTCTGAGTGAAAATATAAATTATTTAAAACTTTCAACAACGGATCTCTTGGTTCCGGCATCGATGAAGAACGCAGCGAAATGCGATACGTAATGTGAATTGCAAATTCAGTGAATCATCGAGTCTTTGAACGCACATTGCGCCCCCTGGTATTCCGGGGGGCATGCCTGTCCGAGCGTCATTTCTGCCCTCAAGCACGGCTTGTGTGTTGGGC…
	Otu0399	k__Fungi(100)	p__Basidiomycota(100)	c__Agaricomycetes(100)	o__Agaricales(100)	f__Schizophyllaceae(100)	g__Schizophyllum(100)	unclassified	MT908774	CAAGGTTTCCGTAGGTGAACCTGCGGAAGGATCATTAACGAATCAAACAAGTTCATCTTGTTCTGATCCTGTGCACCTTATGTAGTCCCAAAGCCTTCACGGGCGGCGGTTGACTACGTCTACCTCACACCTTAAAGTATGTTAACGAATGTGATCATGGTCTTGACAGACCCTAAAAAGTTAATACAACTTTCGACAACGGATCTCTTGGCTCTCGCATCGATGAAGAACGCAGCGAAATGCGATAAGTAATGTGAATTGCAGAATTCAGTGAATCATCGAATCTTTGAACGCACCTTGCGCCCTTTGGTATTCCGAGGGGCATGCCTGTTTGAGTGTCATTAAATACCATCAACCCTCTTTTGACTTCGGTCTCGAGAGTGGCTTGGAAGTGGAGGT…
	Otu0400	k__Fungi(100)	p__Ascomycota(100)	c__Sordariomycetes(100)	o__Diaporthales(100)	f__Diaporthaceae(100)	g__Diaporthe(100)	s__Diaporthe_ganjae(100)	MT908775	CAAGGTCTCCGTTGGTGAACCAGCGGAGGGATCATTGCTGGAACGCGCTTCGGCGCACCCAGAAACCCTTTGTGAACTTATACCTACTGTTGCCTCGGCGCAGGCCGGTCTGTCTCAGACCCCCTGGAAACAGGGAGCAGCCCGCCGGCGGCCAACTAAACTCTGTTTCTATAGTGAATCTCTGAGTAAAAAACATAAATGAATCAAAACTTTCAACAACGGATCTCTTGGTTCTGGCATCGATGAAGAACGCAGCGAAATGCGATAAGTAATGTGAATTGCAGAATTCAGTGAATCATCGAATCTTTGAACGCACATTGCGCCCTCTGGTATTCCGGAGGGCATGCCTGTTCGAGCGTCATTTCAACCCTCAAGCCTGGCTTGGTGATGGGGCAGTGC…
	Otu0401	k__Fungi(100)	p__Ascomycota(100)	c__Sordariomycetes(100)	o__Glomerellales(100)	f__Glomerellaceae(100)	g__Colletotrichum(100)	unclassified	MT908776	CAAGGTCTCCGTTGGTGAACCAGCGGAGGGATCATTACTGAGTTTACGCTCTATAACCCTTTGTGAACATACCTATAACTGTTGCTTCGGCGGGCAGGGTCTCCGCGACCCTCCCGGCCTCCCGCCCCCGGGCGGGTCGGCGCCCGCCGGAGGATAACCAAACTCTGATTTAACGACGTTTCTTCTGAGTGGTACAAGCAAATAATCAAAACTTTTAACAACGGATCTCTTGGTTCTGGCATCGATGAAGAACGCAGCGAAATGCGATAAGTAATGTGAATTGCAGAATTCAGTGAATCATCGAATCTTTGAACGCACATTGCGCCCGCCAGCATTCTGGCGGGCATGCCTGTTCGAGCGTCATTTCAACCCTCAAGCTCTGCTTGGTGTTGGGGCCCT…
	Otu0402	k__Fungi(100)	p__Ascomycota(100)	c__Dothideomycetes(100)	o__Pleosporales(100)	f__Didymosphaeriaceae(100)	g__Pseudopithomyces(100)	s__Pseudopithomyces_chartarum(100)	MT908777	CAAGGTTTCCGTAGGTGAACCTGCGGAAGGATCATTAACCTTTCAAAACAGGGTGCGTCGCGGCCCCCGAGGTGCGGAAACAAGCCTCGAGCGGTTTGGGGTCCTCCCCTTCACGCGCGCACGACTGCCATCCTTACTTTACGAGCACCTTCTGTTCTCCCTCGGCGGGGCAACCTGCCGTTGGAACCGAATAAACTCTTTTTGCATCTAGCATTACCTGTTCCGAAACAAACAATCGTTACAACTTTCAACAATGGATCTCTTGGCTCTGGCATCGATGAAGAACGCAGCGAAATGCGATAAGTAGTGTGAATTGCAGAATTCAGTGAATCATCGAATCTTTGAACGCACATTGCGCCCCTCGGTATTCCGTGGGGCATGCCTGTTCGAGCGTCATCT…
	Otu0403	k__Fungi(100)	p__Ascomycota(100)	c__Sordariomycetes(100)	o__Glomerellales(100)	f__Glomerellaceae(100)	g__Colletotrichum(100)	unclassified	MT908778	CAAGGTCTCCGTTGGTGAACCAGCGGAGGGATCATTACTGAGTTACCGCTCTATAACCCTTTGTGAACATACCTACAACTGTTGCTTCGGCGGGTAGGCCGTCCCCTGAAAAGGACGCCTCCCGGCCCGGACCGGACCCCCCGCGGGACCGGACCCGGCGCCCGCCGGAGGATAACCAAACTCTATTGTAACGACGTTTCTTCTGAGTGGCATAAGCAAAATAATCAAAACTTTTAACAACGGATCTCTTGGTTCTGGCATCGATGAAGAACGCAGCGAAATGCGATAAGTAATGTGAATTGCAGAATTCAGTGAATCATCGAATCTTTGAACGCACATTGCGCCCGCCAGCATTCTGGCGGGCATGCCTGTTCGAGCGTCATTTCAACCCTCAAGCTC…
	Otu0404	k__Fungi(100)	p__Basidiomycota(100)	c__Agaricomycetes(100)	o__Agaricales(100)	f__Schizophyllaceae(100)	g__Schizophyllum(100)	s__Schizophyllum_sp(100)	MT908779	CAAGGTTCCGGAAGGGGACCCGGGGGAAGGTCCATAAAGAATCCAACAAGTTCATCTTGTTCTGATCCTGTGCACCTTATGTAGTCCCAAAGCCTTCACGGGCGGCGGTTGACTACGTCTACCTCACACCTTAAAGTATGTTAACGAATGTAATCATGGTCTTGACAGACCCTAAAAAGTTAATACAACTTTCGACAACGGATCTCTTGGCTCTCGCATCGATGAAGAACGCAGCGAAATGCGATAAGTAATGTGAATTGCAGAATTCAGTGAATCATCGAATCTTTGAACGCACCTTGCGCCCTTTGGTATTCCGAGGGGCATGCCTGTTTGAGTGTCATTAAATACCATCAACCCTCTTTTGACTTCGGTCTCGAGAGTGGCTTGGAAGTGGAGGTC…
	Otu0405	k__Fungi(100)	p__Ascomycota(100)	c__Sordariomycetes(100)	o__Glomerellales(100)	f__Glomerellaceae(100)	g__Colletotrichum(100)	unclassified	MT908780	CAAGGTCTCCGTTGGTGAACCAGCGGAGGGATCATTACTGAGTTTACGCTCTACAACCCTTTGTGAACATACCTATAACTGTTGCTTCGGCGGGTAGGGTCTCCGCGACCCTCCCGGCCTCCCGCCTCCGGGCGGGTCGGCGCCCGCCGGAGGATAACCAAACTCTGATTTAACGACGTTTCTTCTGAGTGGTACAAGCAAATAATCAAAACTTTTAACAACGGATCTCTTGGTTCTGGCATCGATGAAGAACGCAGCGAAATGCGATAAGTAATGTGAATTGCAGAATTCAGTGAATCATCGAATCTTTGAACGCACATTGCGCCCGCCAGCATTCTGGCGGGCATGCCTGTTCGAGCGTCATTTCAACCCTCAAGCTCTGCTTGGTGTTGGGGCCCT…
	Otu0406	k__Fungi(100)	p__Basidiomycota(100)	c__Agaricomycetes(100)	o__Russulales(100)	f__Stereaceae(100)	g__Stereum(100)	s__Stereum_sanguinolentum(100)	MT908781	CAAGGTTTCCGTAGGTGAACCTGCGGAAGGATCATTAATGAAATTCTTGGATCGTGGTTGTAGCTGGCCCGTAAAAACGGCATGTGCACGCCACCTTTCACTAATCCACACACACCTGTGCACCTTCGCGGGGGCTTCTGGGAGCACGACGTCAAGTCGTCAGTACCGGGAGCTCGCGTCCCTTTACACACCCCATTGTATGTCTTAAGAATGTCTACTCGATGTAATAAAACGCATCTAATACAACTTTCAACAACGGATCTCTTGGCTCTCGCATCGATGAAGAACGCAGCGAAATGCGATAAGTAATGTGAATTGCAGAATTCAGTGAATCATCGAATCTTTGAACGCACCTTGCGCCCTTTGGTATTCCGAAGGGCACACCTGTTTGAGTGTCGT…
	Otu0408	k__Fungi(100)	p__Ascomycota(100)	c__Dothideomycetes(100)	o__Pleosporales(100)	f__Didymosphaeriaceae(100)	g__Tremateia(100)	s__Tremateia_sp(100)	MT908782	CAAGGTCTCCGTAGGTGAACCTGCGGAGGGATCATTAAGATGCGCACAGCCTCTGCGCGCGGCGGCCCACCAGCTGCCGCACGCACGCCTTGCATCCTCGATATTACAGCACCTTGCGTTCTCCTTCGGCGGGTCGACCCGCCGTCGGAACCAAAACATTCACCTGTGAGTGGTAAAGGATGTGTGAGGATGGTCCGGCCTCTGCAATGTGGAACCCAACCCTGGCAGTTGGCGGCCGCAAGTCATGCTGGACCTCTGGTCGTTGGGATTTCCCCCTCGACCCCCTTCCTTTGCTCGCAGCAATACCCGTTCCGAAACAAACAATCGTTACAACTTTCAACAATGGATCTCTTGGCTCTGGCATCGATGAAGAACGCAGCGAAATGCGATAAGTAGTGT…
	Otu0409	k__Fungi(100)	p__Ascomycota(100)	c__Dothideomycetes(100)	o__Pleosporales(100)	f__Didymellaceae(100)	g__Remotididymella(98)	s__Remotididymella_sp(98)	MT908783	CAAGGTTTCCGTAGGTGAACCTGCGGAAGGATCATTACCTAGAGTTGTAGGCTTTGCCTGCCATCTCTTACCCATGTCTTTTGAGTACCTTACGTTTCCTCGGTGGGTTCGCCCGCCGGCTGGACAAAACTTAAACCCTTTGTAGTTGCAATCAGCGTCTGAAAAAACTTAATAGTTACAACTTTCAACAACGGATCTCTTGGTTCTGGCATCGATGAAGAACGCAGCGAAATGCGATAAGTAGTGTGAATTGCAGAATTCAGTGAATCATCGAATCTTTGAACGCACATTGCGCCCCTTGGTATTCCATGGGGCATGCCTGTTCGAGCGTCATTTGTACCTTCAAGCTCTGCTTGGTGTTGGGTGTTTGTCTCGCCTTTTGCGTGTAGACTCGCCTCA…
	Otu0410	k__Fungi(100)	p__Ascomycota(100)	c__Sordariomycetes(100)	o__Glomerellales(100)	f__Glomerellaceae(100)	g__Colletotrichum(100)	unclassified	MT908784	CAAGGTCTCCGTTGGTGAACCAGCGGAGGGATCATTACTGAGTTTACGCTCTACAACCCTTTGTGAACATACCTATAACTGTTGCTTCGGCGGGTAGGGTCTCCGTGACCCTCCCGGCCTCCCGCCCCCGGGCGGGTCGGCGCCCGCCGGAGGATAACCAAACTCTGATTTAACGACGTTTCTTCTGAGTGGTACAAGCAAATAATCAAAACTTTTAACAACGGATCTCTTGGTTCTGGCATCGATGAAGAACGCAGCGAAATGCGATAAGTAATGTGAATTGCAGAATTCAGTGAATCATCGAATCTTTGAACGCACATTGCGCCCGCCAGCATTCTGGCGGGCATGCCTGTTCGAGCGTCATTTCAACCCTCAAGCTCTGCTTGGTGTTGGGGCCCT…
	Otu0411	k__Fungi(100)	p__Basidiomycota(100)	c__Agaricomycetes(100)	o__Agaricales(100)	f__Schizophyllaceae(100)	g__Schizophyllum(100)	unclassified	MT908785	CAAGGTTTCCGTAGGTGAACCTGCGGAAGGATCATTAACGAATCAAACAAGTTCATCTTGTTCTGATCCTGTGCACCTTATGTAGTCCCAAAGCCTTCACGGGCGGCGGTTGACTACGTCTACCTCACACCTTAAAGTATGTTAACGAATGTAATCATGGTCTTGACAGACCCTAAAAAGTTAATACAACTTTCGACAACGGATCTCTTGGCTCTCGCATCGATGAAGAACGCAGCGAAATGCGATAAGTAATGTGAATTGCAGAATTCAGTGAATCATCGAATCTTTGAACGCACCTTGCGCCCTTTGGTATTCCGAGGGGCATGCCTGTTTGAGTGTCATTAAATACCATCAACCCTCTTTTGACTTCGGTCTCGAGAGTGGCTTGGAAGTGGAGGT…
	Otu0412	k__Fungi(100)	p__Ascomycota(100)	c__Sordariomycetes(100)	o__Diaporthales(100)	f__Diaporthaceae(100)	g__Diaporthe(100)	s__Diaporthe_sackstonii(83)	MT908786	CAAGGTCTCCGTTGGTGAACCAGCGGAGGGATCATTGCTGGAACGCGCTTCGGCGCACCCAGAAACCCTTTGTGAACTTATACCTACTGTTGCCTCGGCGTCAGGCCGGCCCCTTCACCGGGGCCCCCCGGAGACGGGGAGCAGCCCGCCGGCGGCCAACTAAACTCTTGTTTCTATAGTGAATCTCTGAGTAAAAAACATAAATGAATCAAAACTTTCAACAACGGATCTCTTGGTTCTGGCATCGATGAAGAACGCAGCGAAATGCGATAAGTAATGTGAATTGCAGAATTCAGTGAATCATCGAATCTTTGAACGCACATTGCGCCCCCTGGTATTCCGGGGGGCATGCCTGTTCGAGCGTCATTTCAACCCTCAAGCCTGGCTTGGTGATGGGGC…
	Otu0413	k__Fungi(100)	p__Ascomycota(100)	c__Sordariomycetes(100)	o__Glomerellales(100)	f__Glomerellaceae(100)	g__Colletotrichum(100)	unclassified	MT908787	CAAGGTCTCCGTTGGTGAACCAGCGGAGGGATCATTACTGAGTTACCGCTCTATAACCCTTTGTGAACATACCTACAACTGTTGCTTCGGCGGGTAGGCCGTCCCCTGAAAAGGACGCCTCCCGGCCCGGACCGGACCCCCCGCGGGACCGGACCCGGCGCCCGCCGGAGGATAACCAAACTCTATTGTAACGACGTTTCTTCTGAGTGACATAAGCAAAATAATCAAAACTTTTAACAACGGATCTCTTGGTTCTGGCATCGATGAAGAACGCAGCGAAATGCGATAAGTAATGTGAATTGCAGAATTCAGTGAATCATCGAATCTTTGAACGCACATTGCGCCCGCCAGCATTCTGGCGGGCATGCCTGTTCGAGCGTCATTTCAACCCTCAAGCTC…
	Otu0414	k__Fungi(100)	p__Ascomycota(100)	c__Sordariomycetes(100)	o__Diaporthales(100)	f__Diaporthaceae(88)	g__Diaporthe(88)	unclassified	MT908788	CAAGGTCTCCGTTGGTGAACCAGCGGAGGGATCATTGCTGGAACGCGCTTCGGCGCACCCAGAAACCCTTTGTGAACTTATACCTACTGTTGCCTCGGCGTCAGGCCGGCCCCTTCACTGGGGCCCCCCGGAGACGGGGAGCAGCCCGCCGGCGGCCAACTAAACTCTTGTTTCTATAGTGAATCTCTGAGTAAAAAACATAAATGAATCAAAACTTTCAACAACGGATCTCTTGGTTCTGGCATCGATGAAGAACGCAGCGAAATGCGATAAGTAATGTGAATTGCAGAATTCAGTGAATCATCGAATCTTTGAACGCACATTGCGCCCCCTGGTATTCCGGGGGGCATGCCTGTTCGAGCGTCATTTCAACCCTCAAGCCTGGCTTGGTGATGGGGC…
	Otu0415	k__Fungi(100)	p__Ascomycota(100)	c__Sordariomycetes(100)	o__Glomerellales(100)	f__Glomerellaceae(100)	g__Colletotrichum(100)	unclassified	MT908789	CAAGGTCTCCGTTGGTGAACCAGCGGAGGGATCATTACTGAGTTTACGCTCTATAACCCTTTGTGAACATACCTATAACTGTTGCTTCGGCGGGTAGGGTCTCCGTGACCCTCCCGGCCTCCCGCCCCCGGGCGGGTCGGCGCCCGCCGGAGGATAACCAAACTCTGATTTAACGACGTTTCTTCTGAGTGGTACAAGCAAATAATCAAAACTTTTAACAACGGATCTCTTGGTTCTGGCATCGATGAAGAACGCAGCGAAATGCGATAAGTAATGTGAATTGCAGAATTCAGTGAATCATCGAATCTTTGAACGCACATTGCGCCCGCCAGCATTCTGGCGGGCATGCCTGTTCGAGCGTCATTTCAACCCTCAAGCTCTGCTTGGTGTTGGGGCCCT…
	Otu0416	k__Fungi(100)	p__Ascomycota(100)	c__Dothideomycetes(100)	o__Capnodiales(100)	f__Mycosphaerellaceae(100)	g__Ragnhildiana(100)	s__Ragnhildiana_sp(100)	MT908790	CAAGGTCTCCGTAGGTGAACCTGCGGAGGGATCATTACTGAGTGAGGGCGAAAGCCCGACCTCCAACCCTTTGTGAACCAACTCTGTTGCTTCGGGGGCGACCCCGCCGTTTCGGCGACGGCGCCCCCGGAGGTCATCAAACACTGCATCTTTGCGTCGGAGTCTTAAAGTAAATTTAAAACAAAACTTTCAACAACGGATCTCTTGGTTCTGGCATCGATGAAGAACGCAGCGAAATGCGATAAGTAATGTGAATTGCAGAATTCAGTGAATCATCGAATCTTTGAACGCACATTGCGCCCTGTGGTATTCCGCAGGGCATGCCTGTTCGAGCGTCATTTCACCACTCAAGCCTCGCTTGGTATTGGGCGTCGCGGTTCCGCGCGCCTTAAAGTCTCC…
	Otu0417	k__Fungi(100)	p__Ascomycota(100)	c__Dothideomycetes(100)	o__Capnodiales(100)	f__Cladosporiaceae(100)	g__Cladosporium(100)	unclassified	MT908791	CAAGGTCTCCGTAGGTGAACCTGCGGAGGGATCATTACAAGTGACCCCGGTCTAACCACCGGGATGTTCATAACCCTTTGTTGTCCGACTCTGTTGCCTCCGGGGCGACCCTGCCTTCGGGCGGGGGCTCCGGGTGGACACTTCAAACTCTTGCGTAACTTTGCAGTCTGAGTAAACTTAATTAATAAATTAAAACTTTTAACAACGGATCTCTTGGTTCTGGCATCGATGAAGAACGCAGCGAAATGCGATAAGTAATGTGAATTGCAGAATTCAGTGAATCATCGAATCTTTGAACGCACATTGCGCCCCCTGGTATTCCGGGGGGCATGCCTGTTCGAGCGTCATTTCACCACTCAAGCCTCGCTTGGTATTGGGCAACGCGGTCCGCCGCGTGCC…
	Otu0418	k__Fungi(100)	p__Ascomycota(100)	c__Pezizomycetes(100)	o__Pezizales(100)	f__Sarcoscyphaceae(100)	unclassified	unclassified	MT908792	CAAGGTTTCCGTAGGTGAACCTGCGGAAGGATCATTAAAAAAATTTCTTGCTGTTGGGGGATGTCTTGAACCCAGCGCCTCGAAACCCTCCGTGTACTTATCTCTGTTGCTTCCCGGGTGCGTGGGTAAAACCCGCGCCCGGGGAGGTCCACATAAACTCTTTTTTATTATTGCAGTCAGTATTAGCGGCTTGTCCGCGAAATAAAATTAAAGTTAAAACTTTCAACAACGGATCTCTTGGTTCTCGCATCGATGAAGAACGCAGCGAAATGCGATAAGTAGTGTGAATTGCAGAATTCAGTGAATCATCGAATCTTTGAACGCACATTGCGCCCTCTGGTATTCCAGAGGGCATGCCTGTCCGAGCGTTATTAAACCCCTCAAGCAAATATTTTTTTA…
	Otu0419	k__Fungi(100)	p__Ascomycota(100)	c__Sordariomycetes(100)	o__Diaporthales(100)	f__Diaporthaceae(100)	g__Diaporthe(100)	unclassified	MT908793	CAAGGTCTCCGTTGGTGAACCAGCGGAGGGATCATTGCTGGAACGCGCCCCGGCGCACCCAGAAACCCTTTGTGAACTTATACGTATTGTTGCCTCGGCGCACGCCGGCTCTGAGATATGAGCCCCCCGGAGACGGGGAGAAGCACGCCGGCGGCCAGGTAAACTCTTGTTTCTATAGTGGATCTCTGAGTAACAAACATAAATGAATCAAAACTTTCAACAACGGATCTCTTGGTTCTGGCATCGATGAAGAACGCAGCGAAATGCGATAAGTAATGTGAATTGCAGAATTCAGTGAATCATCGAATCTTTGAACGCACATTGCGCCCCCTGGTATTCCGGGGGGCATGCCTGTTCGAGCGTCATTTCAACCCTCAAGCCTGGCTTGGTGATGGGGCA…
	Otu0420	k__Fungi(100)	p__Ascomycota(100)	c__Sordariomycetes(100)	o__Diaporthales(100)	f__Diaporthaceae(100)	g__Diaporthe(100)	unclassified	MT908794	CAAGGTCTCCGTTGGTGAACCAGCGGAGGGATCATTGCTGGAACGCGCTTCGGCGCACCCAGAAACCCTTTGTGAACTTATACCTACTGTTGCCTCGGCGTCAGGCCGGCCTCCTCACCGAGGCCCCCCGGAGACGGGGAGCAGCCCGCCGGCGGCCAACTAAACTCTTGTTTCTATAGTGAATCTCTGAGTAAAAAACATAAATGAATCAAAACTTTCAACAACGGATCTCTTGGTTCTGGCATCGATGAAGAACGCAGCGAAATGCGATAAGTAATGTGAATTGCAGAATTCAGTGAATCATCGAATCTTTGAACGCACATTGCGCCCCCTGGTATTCCGGGGGGCATGCCTGTTCGAGCGTCATTTCAACCCTCAAGCCTGGCTTGGTGATGGGGC…
	Otu0421	k__Fungi(100)	p__Ascomycota(100)	c__Sordariomycetes(100)	o__Diaporthales(100)	f__Diaporthaceae(100)	g__Diaporthe(100)	unclassified	MT908795	CAAGGTCTCCGTTGGTGAACCAGCGGAGGGATCATTGCTGGAACGCGCCTCGGCGCACCCAGAAACCCTTTGTGAACTTATACCTTACTGTTGCCTCGGCGCAGGCCGGCCTCTTCGCTGAGGCCCCCCGGAGACGGGGAGCAGCCCGCCGGCGGCCAACCTAACTCTTGTTTTTACACTGTATCTCTGAGTAAAAAAACATAAATGAATCAAAACTTTCAACAACGGATCTCTTGGTTCTGGCATCGATGAAGAACGCAGCGAAATGCGATAAGTAATGTGAATTGCAGAATTCAGTGAATCATCGAATCTTTGAACGCACATTGCGCCCTCTGGTATTCCGGAGGGCATGCCTGTTCGAGCGTCATTTCAACCCTCAAGCCTGGCTTGGTGTTGGGG…
	Otu0422	k__Fungi(100)	p__Ascomycota(100)	c__Sordariomycetes(100)	o__Diaporthales(100)	f__Diaporthaceae(100)	g__Diaporthe(100)	s__Diaporthe_siamensis(81)	MT908796	CAAGGTCTCCGTTGGTGAACCAGCGGAGGGATCATTGCTGGAACGCGCCTCGGCGCACCCAGAAACCCTTTGTGAACTTATACCTTACTGTTGCCTCGGCGCAGGCCGGCCTCTTAGCTGAGGCCCCCCGGAGACGGGGAGCAGCCCGCCGGCGGCCAACCAAACTCTTGTTTCTACAGTGAATCTCTGAGTAAAAAACATAAATGAATCAAAACTTTCAACAACGGATCTCTTGGTTCTGGCATCGATGAAGAACGCAGCGAAATGCGATAAGTAATGTGAATTGCAGAATTCAGTGAATCATCGAATCTTTGAACGCACATTGCGCCCTCTGGTATTCCGGAGGGCATGCCTGTTCGAGCGTCATTTCAACCCTCAAGCCTGGCTTGGTGTTGGGGC…
	Otu0423	k__Fungi(100)	p__Ascomycota(100)	c__Dothideomycetes(100)	o__Pleosporales(100)	f__Periconiaceae(100)	g__Periconia(100)	s__Periconia_byssoides(100)	MT908797	CAAGGTTTCCGTAGGTGAACCTGCGGAAGGATCATTACAACAAGGTTCCCTGGCCCTCGAAGCTTCGGCGGAGGGGTGCTACAGCCTGACTTTATACCCACCCTTTGCCTATGTGTACCCCTATTGCTTCCCTCGGCGGGTTCGCCCGCCGACAGGAACCAACTAAACCCTTTGCATTATACATTTAACACTTCCGATACAAAACTAAATTATTACAACTTTTAACAATGGATCTCTTGGTTCTGGCATCGATGAAGAACGCAGCGAAATGCGATAAGTAGTGTGAATTGCAGAATTCAGTGAATCATCGAATCTTTGAACGCACATTGCGCCCCTCGGTATTCCGTGGGGCATGCCTGTTCGAGCGTCATTTACACCCTCAAGCTCTGCTTGGTGTTG…
	Otu0424	k__Fungi(100)	p__Ascomycota(100)	c__Sordariomycetes(100)	o__Glomerellales(100)	f__Glomerellaceae(100)	g__Colletotrichum(100)	unclassified	MT908798	CAAGGTCTCCGTTGGTGAACCAGCGGAGGGATCATTACTGAGTTTACGCTCTATAACCCTTTGTGAACATACCTATAACTGTTGCTTCGGCGGGTAGGGTCTCCGCGACCCTCCCGGCCTCCCGACTCCGGGCGGGTCGGCGCCCGCCGGAGGATAACCAAACTCTGATTTAACGACGTTTCTTCTGAGTGGTACAAGCAAATAATCAAAACTTTTAACAACGGATCTCTTGGTTCTGGCATCGATGAAGAACGCAGCGAAATGCGATAAGTAATGTGAATTGCAGAATTCAGTGAATCATCGAATCTTTGAACGCACATTGCGCCCGCCAGCATTCTGGCGGGCATGCCTGTTCGAGCGTCATTTCAACCCTCAAGCTCTGCTTGGTGTTGGGGCCCT…
	Otu0425	k__Fungi(100)	p__Basidiomycota(100)	c__Agaricomycetes(100)	o__Russulales(100)	f__Peniophoraceae(100)	g__Peniophora(100)	unclassified	MT908799	CAAGGTTTCCGTAGGTGAACCTGCGGAAGGATCATTAGTGAAGCTCGGAATGCATGTCCTGTACTGATGCTGCCCAGCAATGGGATGTGCTCGTCTGGACGTGTGTCCCTTCTCTATTCCACCCCACTGTGAACCAAGCGTTGTGAGCCGAAGAGAGATCGGAGGCTTGCACGCAACACTTATCATACCCCATATGAAGTAACAGAATGTACCTTGCGTTAACTCGCACAAATATAACTTTCAACAACGGATCTCTTGGCTCTCGCATCGATGAAGAACGCAGCGAAATGCGATAAGTAATGTGAATTGCAGAATTCAGTGAATCATCGAATCTTTGAACGCACCTTGCGCCCCTTGGCATTCCGAGGGGCACGCCTGTTTGAGTGTCGTGAACTCCTC…
	Otu0426	k__Fungi(100)	p__Ascomycota(100)	c__Sordariomycetes(100)	o__Glomerellales(100)	f__Glomerellaceae(100)	g__Colletotrichum(100)	unclassified	MT908800	CAAGGTCTCCGTTGGTGAACCAGCGGAGGGATCATTACTGAGTTTACGCTCTATAACCCTTTGTGAACATACCTATAACTGTTGCTTCGGCGGGTAGGGTCTCCGCGACCCTCCCGGCCTCCCGCCTCCGGGCGGGTCGGCGCCCGCCGGAGGATAACCAAACTCTGATTTAACGACGTTTCTTCTGAGTGGTACAAGCAAATAATCAAAACTTTTAACACCGGATCTCTTGGTTCTGGCATCGATGAAGAACGCAGCGAAATGCGATAAGTAATGTGAATTGCAGAATTCAGTGAATCATCGAATCTTTGAACGCACATTGCGCCCGCCAGCATTCTGGCGGGCATGCCTGTTCGAGCGTCATTTCAACCCTCAAGCTCTGCTTGGTGTTGGGGCCCT…
	Otu0427	k__Fungi(100)	p__Ascomycota(100)	c__Sordariomycetes(100)	o__Diaporthales(100)	f__Diaporthaceae(100)	g__Diaporthe(100)	s__Diaporthe_novem(100)	MT908801	CAAGGTCTCCGTTGGTGAACCAGCGGAGGGATCATTGCTGGAACGCGCTTCGGCGCACCCAGAAACCCTTTGTGAACTTATACCCACTGTTGCCTCGGCGCAGGCCGGCCTCTTCACTGAGGCCCCCTAGAAACAGGGAGCAGCCCGCCGGTGGCCAACTAAACTCTGTTTCTATAGTGAATCTCTGAGTAAAAAACATAAATGAATCAAAACTTTCAACAACGGATCTCTTGGTTCTGGCATCGATGAAGAACGCAGCGAAATGCGATAAGTAATGTGAATTGCAGAATTCAGTGAATCATCGAATCTTTGAACGCACATTGCGCCCTCTGGTATTCCGGAGGGCATGCCTGTTCGAGCGTCATTTCAACCCTCAAGCCTGGCTTGGTGATGGGGCAC…
	Otu0428	k__Fungi(100)	p__Ascomycota(100)	c__Dothideomycetes(100)	o__Pleosporales(100)	f__Morosphaeriaceae(100)	g__Acrocalymma(100)	s__Acrocalymma_medicaginis(100)	MT908802	CAAGGTTTCCGTAGGTGAACCTGCGGAAGGATCATTACACGATTTCGGTTAACACCGTTTTCACCCTTTGTTTATACGTACCACATGTTTCCTCGGGGGGCTTGCCCCCCGTTAGGACACCCCATAAACCTTTTTGTAATAGCAGTTAGCGTCTGAAAACTAAGTTAATTATTAAAACTTTCAACAATGGATCTCTTGGTTCTGGCATCGATGAAGAACGCAGCGAAATGCGATAAGTAGTGTGAATTGCAGAATTCAGTGAATCATCGAATCTTTGAACGCACATTGCGCCCCTTGGTATTCCATGGGGCATGCCTGTTCGAGCGTCATTTGAACCCTCAAGCTTTGCTTGGTGTTGGGTGTTTGTCTCGCCTTTGCGCGTAGACTCGCCTTAAAGTC…
	Otu0429	k__Fungi(100)	p__Ascomycota(100)	c__Sordariomycetes(100)	o__Glomerellales(100)	f__Glomerellaceae(100)	g__Colletotrichum(100)	unclassified	MT908803	CAAGGTCTCCGTTGGTGAACCAGCGGAGGGATCATTACTGAGTTTACGCTCTATAACCCTTTGTGAACATACCTATAACTGTTGCTTCGGCGGGTAGGGTCTCCGTGACCCTCCCGGCCTCCCGCCCCCGGGCGGGTCGGCGCCCGCCGGAGGATAACCAAACTCTGATTTAACGACGTTTCTTCTGAGTGGTACAAGCAAATAATCAAAACTTTTAACAACGGATCTCTTGGTTCTGGCATCGATGAAGAACGCAGCGAAATGCGATAAGTAATGTGAATTGCAGAATTCAGTGAATCATCGAATCTTTGAACGCACATTGCGCCCGCCAGCATTCTGGCGGGCATGCCTGTTCGAGCGTCATTTCAACCCTCAAGCTCTGCTTGGTGTTGGGGCCCT…
	Otu0430	k__Fungi(100)	p__Ascomycota(100)	c__Dothideomycetes(100)	o__Pleosporales(100)	f__Pleosporaceae(100)	g__Bipolaris(100)	unclassified	MT908804	CAAGGTCTCCGTAGGTGAACCTGCGGAGGGATCATTACACAACAAAATATGAAGGCCTGGCTTCGCGGCCGGCTGAAATATTTTTTTCACCCATGTCTTTTGCGCACTTGTTGTTTCCTGGGCGGGTTCGCCCGCCACCAGGACCAAACCATAAACCTTTTTTTTATGCAGTTGCAATCAGCGTCAGTACAAACAATGTAATTATTACAACTTTCAACAACGGATCTCTTGGTTCTGGCATCGATGAAGAACGCAGCGAAATGCGATACGTAGTGTGAATTGCAGAATTCAGTGAATCATCGAATCTTTGAACGCACATTGCGCCCTTTGGTATTCCAAAGGGCATGCCTGTTCGAGCGTCATTTGTACCCTCAAGCTTTGCTTGGTGTTGGGCGTTTT…
	Otu0431	k__Fungi(100)	p__Ascomycota(100)	c__Dothideomycetes(100)	o__Pleosporales(100)	f__Pleosporaceae(100)	g__Bipolaris(100)	unclassified	MT908805	CAAGGTCTCCGTAGGTGAACCTGCGGAGGGATCATTACACAACAAAAATAGGAAGGCCTGGCTTCGCGGCCGGCTGAAATATTTTTTCTCACCCATGTCTTTTGCGCACTTGTTGTTTCCTGGGCGGGTTCGCCCGCCACCAGGACCAAACCATAAACCTTTTTTTCATGCAGTTGCAATCAGCGTCAGTAAAAACAATGTAATTATTACAACTTTCAACAACGGATCTCTTGGTTCTGGCATCGATGAAGAACGCAGCGAAATGCGATACGTAGTGTGAATTGCAGAATTCAGTGAATCATCGAATCTTTGAACGCACATTGCGCCCTTTGGTATTCCAAAGGGCATGCCTGTTCGAGCGTCATTTGTACCCTCAAGCTTTGCTTGGTGTTGGGCGTT…
	Otu0432	k__Fungi(100)	p__Ascomycota(100)	c__Dothideomycetes(100)	o__Pleosporales(100)	f__Pleosporaceae(100)	g__Bipolaris(100)	unclassified	MT908806	CAAGGTCTCCGTAGGTGAACCTGCGGAGGGATCATTACACAACAAAATATGAAGGTCTGGCTTCGCGGCCGGCTGAAATATTTTTTTCACCCATGTCTTTTGCGCACTTGTTGTTTCCTGGGCGGGTTCGCCCGCCACCAGGACCAAACCATAAACCTTTTTTTTTATGCAGTTGCAATCAGCGTCAGTAAAAACAATGTAATTAATTACAACTTTCAACAACGGATCTCTTGGTTCTGGCATCGATGAAGAACGCAGCGAAATGCGATACGTAGTGTGAATTGCAGAATTCAGTGAATCATCGAATCTTTGAACGCACATTGCGCCCTTTGGTATTCCAAAGGGCATGCCTGTTCGAGCGTCATTTGTACCTTCAAGCTTTGCTTGGTGTTGGGCGTT…
	Otu0433	k__Fungi(100)	p__Ascomycota(100)	c__Dothideomycetes(100)	o__Pleosporales(100)	f__Pleosporaceae(100)	g__Curvularia(100)	s__Curvularia_cymbopogonis(100)	MT908807	CAAGGTCTCCGTAGGTGAACCTGCGGAGGGATCATTACACAATAACATATGAAGGCTGCTCGCGGCTGGAGTATTTATTACCCTTGTCTTTTGCGCACTTGTTGTTTCCTGGGCGGGCTCGCCCGCCACCAGGACCACATACAAACCTTTTTTATGTAGTTGCAATCAGCGTCAGTACAACAAATGTAAATCATTTACAACTTTCAACAACGGATCTCTTGGTTCTGGCATCGATGAAGAACGCAGCGAAATGCGATACGTAGTGTGAATTGCAGAATTCAGTGAATCATCGAATCTTTGAACGCACATTGCGCCCTTTGGTATTCCAAAGGGCATGCCTGTTCGAGCGTCATTTGTACCCTCAAGCTTTGCTTGGTGTTGGGCGTTTTTTGTCTTTGG…
	Otu0434	k__Fungi(100)	p__Ascomycota(100)	c__Dothideomycetes(100)	o__Pleosporales(100)	f__Phaeosphaeriaceae(100)	g__Phaeosphaeria(100)	s__Phaeosphaeria_microscopica(100)	MT908808	CAAGGTTTCCGTAGGTGAACCTGCGGAAGGATCATTAAATTCAGTAGCTTGCTACTGTTAGGGGGGTCTATTAGTCTGTATAGTATCACTACTGATGAGCAGCACGACCCTCTGTCTATACCCTTGTCTTTTGCGCACTCATGTTTCCTCGGCGGCTTGATACCCGCCGGCTGGATCAATCTATAACCTTTTTAATTTTCAATCAGCGTCTGAAAAACCTAATAATTACAACTTTCAACAACGGATCTCTTGGTTCTGGCATCGATGAAGAACGCAGCGAAATGCGATAAGTAGTGTGAATTGCAGAATTCAGTGAATCATCGAATCTTTGAACGCACATTGCGCCCCTTGGTATTCCATGGGGCATGCCTGTTCGAGCGTCATTTGTACCCTCAAGCT…
	Otu0435	k__Fungi(100)	p__Ascomycota(100)	c__Dothideomycetes(100)	o__Pleosporales(100)	f__Phaeosphaeriaceae(100)	g__Phaeosphaeria(100)	s__Phaeosphaeria_microscopica(100)	MT908809	CAAGGTTTCCGTAGGTGAACCTGCGGAAGGATCATTAAATTCAGTAGCTTGCTACTGTTAGGGGGGTCTATTAGTCTGTATAGTATCACTACTGATGAGCAGCACGACCCTCTGTCTATACCCTTGTCTTTTGCGCACTCATGTTTCCTCGGCGGCTTGATACCCGCCGGCTGGATCAATCTATAACCTTTTTAATTTTCAATCAGCGTCTGAAAAACCTAATAATTACAACTTTCAACAACGGATCTCTTGGTTCTGGCATCGATGAAGAACGCAGCGAAATGCGATAAGTAGTGTGAATTGCAGAATTCAGTGAATCATCGAATCTTTGAACGCACATTGCGCCCCTTGGTATTCCATGGGGCATGCCTGTTCGAGCGTCATTTGTACCCTCAAGCT…
	Otu0436	k__Fungi(100)	p__Ascomycota(100)	c__Dothideomycetes(100)	o__Pleosporales(100)	f__Phaeosphaeriaceae(100)	g__Paraphoma(100)	s__Paraphoma_chrysanthemicola(97)	MT908810	CAAGGTTTCCGTAGGTGAACCTGCGGAAGGATCATTACCTTTCAATGCAGCAGAATTGGGATGGTTGAGTATCTCGCCTCTCAGTTCTGCCTGTATTCTACCCTTGTTTGTCACATACTATTATTTCCTCGGCAGGCTTGCCTGCCGAGTGAAACCATTTATAACCTTTTTAATTTTCAATCAGCGTCTGAAAAAATTAATAATTACAACTTTCAACAACGGATCTCTTGGTTCTGGCATCGATGAAGAACGCAGCGAAATGCGATAAGTAGTGTGAATTGCAGAATTCAGTGAATCATCGAATCTTTGAACGCACATTGCGCCCCTTGGTATTCCATGGGGCATGCCTGTTCGAGCGTCATTTGTACCTTCAAGCTTTGCTTGGTGTTGGGTGTTTGT…
	Otu0437	k__Fungi(100)	p__Ascomycota(100)	c__Dothideomycetes(100)	o__Pleosporales(100)	f__Didymellaceae(100)	g__Epicoccum(100)	s__Epicoccum_nigrum(89)	MT908811	CAAGGTTTCCGTAGGTGAACCTGCGGAAGGATCATTACCTAGAGTTTGTAGACTTCGGTCTGCTACCTCTTACCCATGTCTTTTGAGTACCTTCGTTTCCTCGGCGGGTCCGCCCGCCGATTGGACAACATTCAAACCCTTTGCAGTTGCAATCAGCGTCTGAAAAAACTTAATAGTTACAACTTTCAACAACGGATCTCTTGGTTCTGGCATCGATGAAGAACGCAGCGAAATGCGATAAGTAGTGTGAATTGCAGAATTCAGTGAATCATCGAATCTTTGAACGCACATTGCGCCCCTTGGTATTCCATGGGGCATGCCTGTTCGAGCGTCATTTGTACCTTCAAGCTCTGCTTGGTGTTGGGTGTTTTGTCTCGCCTCTGCGTGTAGACTCGCCTT…
	Otu0438	k__Fungi(100)	p__Ascomycota(100)	c__Sordariomycetes(100)	o__Glomerellales(100)	f__Glomerellaceae(100)	g__Colletotrichum(100)	unclassified	MT908812	CAAGGTCTCCGTTGGTGAACCAGCGGAGGGATCATTACTGAGTTACCGCTCTATAACCCTTTGTGAACATACCTACAACTGTTGCTTCGGCGGGTAGGCCGTCCCCTGAAAAGGACGCCTCCCGGCCCGGACCGGACCCCCCGCGGGACCGGACCCGGCGCCCGCCGGAGGATAACCAAACTCTATTGTAACGACGTTTCTTCTGAGTGGCATAAGCAAAATAATCAAAACTTTTAACAACGGATCTCTTGGTTCTGGCATCGATGAAGAACGCAGCGAAATGCGATAAGTAATGTGAATTGCAGAATTCAGTGAATCATCGAATCTTTGAACGCACATTGCGCCCGCCAGCATTCTGGCGGGCATGCCTGTTCGAGCGTCATTTCAACCCTCAAGCTC…
	Otu0439	k__Fungi(100)	p__Ascomycota(100)	c__Dothideomycetes(100)	o__Pleosporales(100)	f__Phaeosphaeriaceae(100)	g__Phaeosphaeriopsis(100)	s__Phaeosphaeriopsis_sp(100)	MT908813	CAAGGTTTCCGTAGGTGAACCTGCGGAAGGATCATTACATTCAGTAGCCTAGCTACTTGTTTACACCCTTGTTTTTGCGTACCTATTGTTTCCTCGGCGGGCTTGCTCGCCGGTTGGACAAAACTATAACCTTTTTTAAATCTTCAATCAGCGTCTGAATTATACATAATAATTACAACTTTCAACAACGGATCTCTTGGTTCTGGCATCGATGAAGAACGCAGCGAAATGCGATAAGTAGTGTGAATTGCAGAATTCAGTGAATCATCGAATCTTTGAACGCACATTGCGCCCCTTGGTATTCCATGGGGCATGCCTGTTCGAGCGTCATTTGTACCCTCAAGCTTTGCTTGGTGTTGGGCGTCTTGTCTTGTATTAGACTCGCCTTAAAGTCATTGG…
	Otu0440	k__Fungi(100)	p__Ascomycota(100)	c__Dothideomycetes(100)	o__Pleosporales(100)	f__Morosphaeriaceae(100)	g__Acrocalymma(100)	s__Acrocalymma_medicaginis(100)	MT908814	CAAGGTTTCCGTAGGTGAACCTGCGGAAGGATCATTACACGATTTCGGTTAACACCGTTTTCACCCTTTGTTTATACGTACCACATGTTTCCTCGGGGGGCTTGCCCCCCGTTAGGACAACCCATCAACCTTTTTGTAATAGCAGTTAGCGTCTGAAAACTAAGTTAATTATTAAAACTTTCAACAATGGATCTCTTGGTTCTGGCATCGATGAAGAACGCAGCGAAATGCGATAAGTAGTGTGAATTGCAGAATTCAGTGAATCATCGAATCTTTGAACGCACATTGCGCCCCTTGGTATTCCATGGGGCATGCCTGTTCGAGCGTCATTTGAACCCTCAAGCTTTGCTTGGTGTTGGGTGATTGTCCCGCCTTTGCGTGTGGACTCGCCTTAAAGTC…
	Otu0441	k__Fungi(100)	p__Ascomycota(100)	c__Dothideomycetes(100)	o__Pleosporales(100)	unclassified	unclassified	unclassified	MT908815	CAAGGTTTCCGTAGGTGAACCTGCGGAAGGATCATTACCAATTCAACGGTGTGGTCGCGGCCTCCGGGGGCTTCCCTCCGGGCGGTAGAGGTAACACTCTCACGCGCCACATGTCTGAATCCTTTTTTTTACGAGCACCTTTCGTTCTCCCTCGGTGGGGCAACCTGCCGTTGGAACTTATCAAAAACCTTTTTTGCATCTAGCATTACCTGTTCAGATACAAACAATCGTTACAACTTTCAACAATGGATCTCTTGGCTCTGGCATCGATGAAGAACGCAGCGAAATGCGATAAGTAGTGTGAATTGCAGAATTCAGTGAATCATCGAATCTTTGAACGCACATTGCGCCCCTTGGTATTCCATGGGGCATGCCTGTTCGAGCGTCATCTACACCCTC…
	Otu0442	k__Fungi(100)	p__Ascomycota(100)	c__Dothideomycetes(100)	o__Pleosporales(100)	f__Didymosphaeriaceae(95)	g__Bimuria(95)	s__Bimuria_novaezelandiae(95)	MT908816	CAAGGTTTCCGTAGGTGAACCTGCGGAAGGATCATTACCGTACCGGCACGTGCGGCGGCCTCCAGCCCCTAGGGACTGGGTGGTTAGGGCTCCTTCGGGGGCACCTTTTAACGCGCACGCGGCTACATCCTTATATTACGAGCACCTGACGTTCTCCTTCGGCGGGGTCTACCCTGCCGTCGGAACCTATTACAACCTTTTTGCATCTAGCATTACCTGTTCCGATGACAAACAATCGTTACAACTTTCAACAATGGATCTCTTGGCTCTGGCATCGATGAAGAACGCAGCGAAATGCGATAAGTAGTGTGAATTGCAGAATTCAGTGAATCATCGAATCTTTGAACGCACATTGCGCCCCTCGGTATTCCGTGGGGCATGCCTGTTCGAGCGTCATCT…
	Otu0443	k__Fungi(100)	p__Ascomycota(100)	c__Sordariomycetes(100)	o__Diaporthales(100)	f__Diaporthaceae(100)	g__Diaporthe(100)	s__Diaporthe_ganjae(100)	MT908817	CAAGGTCTCCGTTGGTGAACCAGCGGAGGGATCATTGCTGGAACGCGCTTCGGCGCACCCAGAAACCCTTTGTGAACTTATACCTACCGTTGCCTCGGCGCAGGCCGGTCTGTCTCAGACCCCCTGGAAACAGGGAGCAGCCCGCCGGCGGCCGACTAAACTCTGTTTCTATAGTGAATCTCTGAGTAAAAAACATAAATGAATCAAAACTTTCAACAACGGATCTCTTGGTTCTGGCATCGATGAAGAACGCAGCGAAATGCGATAAGTAATGTGAATTGCAGAATTCAGTGAATCATCGAATCTTTGAACGCACATTGCGCCCTCTGGTATTCCGGAGGGCATGCCTGTTCGAGCGTCATTTCAACCCTCAAGCCTGGCTTGGTGATGGGGCAGTGC…
	Otu0444	k__Fungi(100)	p__Ascomycota(100)	c__Sordariomycetes(100)	o__Diaporthales(100)	f__Diaporthaceae(100)	g__Diaporthe(100)	s__Diaporthe_ganjae(100)	MT908818	CAAGGTCTCCGTTGGTGAACCAGCGGAGGGATCATTGCTGGAACGCGCTTCGGCGCACCCAGAAACCCTTTGTGAACTTATACCTACTGTTGCCTCGGCGCAGGCCGGTCTGTCTCAGACCCCCTGGAAACAGGGAGCAGCCCGCCGGCGGCCGACTAAACTCTGTTTCTATAGTGAATCTCTGAGCAAAAAACATAAATGAATCAAAACTTTCAACAACGGATCTCTTGGTTCTGGCATCGATGAAGAACGCAGCGAAATGCGATAAGTAATGTGAATTGCAGAATTCAGTGAATCATCGAATCTTTGAACGCACATTGCGCCCTCTGGTATTCCGGAGGGCATGCCTGTTCGAGCGTCATTTCAACCCTCAAGCCTGGCTTGGTGATGGGGCAGTGC…
	Otu0445	k__Fungi(100)	p__Ascomycota(100)	c__Sordariomycetes(100)	o__Diaporthales(100)	f__Diaporthaceae(100)	g__Diaporthe(100)	s__Diaporthe_ganjae(100)	MT908819	CAAGGTCTCCGTTGGTGAACCAGCGGAGGGATCATTGCTGGAACGCGCTTCGGCGCACCCAGAAACCCTTTGTGAACTTATACCTACTGTTGCCTCGGCGCAGGCCGGTCTGTCTCAGACCCCCTGGAAACAGGGAGCAGCCCGCCGGCGGCCGACTAAACTCTGTTTCTATAGTGAATCTCTGAGTAAAAAACATAAATGAATCAAAACTTTCAACAACGGATCTCTTGGTTCTGGCATCGATGAAGAACGCAGCGAAATGCGATAAGTAATGTGAATTGCAGAATTCAGTGAATCATCGAATCTTTGAACGCACATTGCGCCCTCTGGTATTCCGGAGGGCATGCCTGTTCGAGCGTCATTTCAACCCTCAAGCCTGGCTTGGTGATGGGGCAGTGC…
	Otu0446	k__Fungi(100)	p__Ascomycota(100)	c__Sordariomycetes(100)	o__Diaporthales(100)	f__Diaporthaceae(100)	g__Diaporthe(100)	unclassified	MT908820	CAAGGTCTCCGTTGGTGAACCAGCGGAGGGATCATTGCTGGAACGCGCCTCGGCGCACCCAGAAACCCTTTGTGAACTTATACCCATACTGTTGCCTCGGCGCAGGCCGGCCCTTTTCGATAAGGGCCCCCTGGAGACAGGGAGCAGCCCGCCGGCGGCCAACCAAACTCTGTTTCTATAGTGAATCTCTGAGTAAAAAACATAAATGAATCAAAACTTTCAACAACGGATCTCTTGGTTCTGGCATCGATGAAGAACGCAGCGAAATGCGATAAGTAATGTGAATTGCAGAATTCAGTGAATCATCGAATCTTTGAACGCACATTGCGCCCTCTGGTATTCCGGAGGGCATGCCTGTTCGAGCGTCATTTCAACCCTCAAGCCTGGCTTGGTGATGGG…
	Otu0447	k__Fungi(100)	p__Ascomycota(100)	c__Sordariomycetes(100)	o__Diaporthales(100)	f__Diaporthaceae(100)	g__Diaporthe(100)	s__Diaporthe_sojae(85)	MT908821	CAAGGTCTCCGTTGGTGAACCAGCGGAGGGATCATTGCTGGAACGCGCTTCGGCGCACCCAGAAACCCTTTGTGAACTTATACCTATTGTTGCCTCGGCGTAGGCCGGCCTCTTCACTGAGGCCCCCTGGAAACAGGGAGCAGCCCGCCGGCGGCCAACCAAACTCTTGTTTCTACAGTGAATCTCTGAGTAAAAAACATAAATGAATCAAAACTTTCAACAACGGATCTCTTGGTTCTGGCATCGATGAAGAACGCAGCGAAATGCGATAAGTAATGTGAATTGCAGAATTCAGTGAATCATCGAATCTTTGAACGCACATTGCGCCCTCTGGTATTCCGGAGGGCATGCCTGTTCGAGCGTCATTTCAACCCTCAAGCCTGGCTTGGTGATGGGGCA…
	Otu0448	k__Fungi(100)	p__Ascomycota(100)	c__Dothideomycetes(100)	o__Pleosporales(100)	f__Didymosphaeriaceae(100)	g__Pseudopithomyces(100)	s__Pseudopithomyces_chartarum(100)	MT908822	CAAGGTTTCCGTAGGTGAACCTGCGGAAGGATCATTAACCTTTCAAATCAGGGTGCGGCGCGGCCCCCGAGGAGCGGAAACGATCCTTGGGAGGTATGCGGGGGCTTCGAGCCCCCCATTTACGCACGCACGACTGCCATCCTTACTTTACGAGCACCTTCTGTTCTCCCTCGGCGGGGCAACCTGCCGTTGGAACCGAATAAACTCTTTTTGCATCTAGCATTACCTGTTCCGAAACAAACAATCGTTACAACTTTCAACAATGGATCTCTTGGCTCTGGCATCGATGAAGAACGCAGCGAAATGCGATAAGTAGTGTGAATTGCAGAATTCAGTGAATCATCGAATCTTTGAACGCACATTGCGCCCCTCGGTATTCCGTGGGGCATGCCTGTTCGA…
	Otu0449	k__Fungi(100)	p__Ascomycota(100)	c__Dothideomycetes(100)	o__Botryosphaeriales(100)	f__Botryosphaeriaceae(100)	g__Microdiplodia(100)	s__Microdiplodia_sp(100)	MT908823	CAAGGTTTCCGTAGGTGAACCTGCGGAAGGATCATTATCTATAACCGGGTGTGGTTGCGGCCCTCGGGGGCGTGGGCGCCTTTTGGTGCCCTCTCTTCCGGGTGGTAGAGGTAAAACTCTCACGCACCACATGTCTGAATCCTTTTTTTACGAGCACCTTTCGTTCTCCTTCGGTGGGGCAACCTGCCGTTGGAACTTATCAAACTCTTTTTTGCATTTAGCATTACCTGTTCTGATACAAACAATCGTTACAACTTTCAACAATGGATCTCTTGGCTCTGGCATCGATGAAGAACGCAGCGAAATGCGATAAGTAGTGTGAATTGCAGAATTCAGTGAATCATCGAATCTTTGAACGCACATTGCGCCCCTTGGTATTCCATGGGGCATGCCTGTTCG…
	Otu0450	k__Fungi(100)	p__Ascomycota(100)	c__Sordariomycetes(100)	o__Diaporthales(100)	f__Diaporthaceae(100)	g__Diaporthe(100)	unclassified	MT908824	CAAGGTCTCCGTTGGTGAACCAGCGGAGGGATCATTGCTGGAACGCGCCCCTGGCGCACCCAGAAACCCTTTGTGAACTTATACCTTACTGTTGCCTCGGCGCAGGCCGTCCCCTATGGGGTCCCTCTGGAGACAGAGGAGCAGCCGGCCGGTGGCCAAATTAACTCTGTTTTTAAACTGAAACTCTGAGTAAAAAACATAAATGAATCAAAACTTTCAACAACGGATCTCTTGGTTCTGGCATCGATGAAGAACGCAGCGAAATGCGATAAGTAATGTGAATTGCAGAATTCAGTGAATCATCGAATCTTTGAACGCACATTGCGCCCTCTGGTATTCCGGAGGGCATGCCTGTTCGAGCGTCATTTCAACCCTCAAGCCTAGCTTGGTGTTGGGGCA…
	Otu0451	k__Fungi(100)	p__Ascomycota(100)	c__Sordariomycetes(100)	o__Diaporthales(100)	f__Diaporthaceae(100)	g__Diaporthe(100)	unclassified	MT908825	CAAGGTCTCCGTTGGTGAACCAGCGGAGGGATCATTGCTGGAACGCGCCCCTGGCGCACCCAGAAACCCTTTGTGAACTTATACCTTACTGTTGCCTCGGCGCAGGCCGTCCCCCAATGGGGTCCCTTGGAAACAAGGAGCAGCCGGCCGGTGGCCAAATTAACTCTGTTTTTACACTGAAACTCTGAGTACAAAACATAAATGAATCAAAACTTTCAACAACGGATCTCTTGGTTCTGGCATCGATGAAGAACGCAGCGAAATGCGATAAGTAATGTGAATTGCAGAATTCAGTGAATCATCGAATCTTTGAACGCACATTGCGCCCTCTGGTATTCCGGAGGGCATGCCTGTTCGAGCGTCATTTCAACCCTCAAGCCTTGCTTGGTGTTGGGGCAC…
	Otu0452	k__Fungi(100)	p__Ascomycota(100)	c__Dothideomycetes(100)	o__Pleosporales(100)	f__Didymosphaeriaceae(100)	g__Paraphaeosphaeria(100)	s__Paraphaeosphaeria_verruculosa(100)	MT908826	CAAGGTTTCCGTAGGTGAACCTGCGGAAGGATCATTATCCATCTCAACCAGGAGTGGTGGCGGCCAGGCATTGCGTCCTCGGTTCAGCCCCGCTTTCCTGCATCCTTTTTTTACGAGCACCTTTCGTTCTCCTTCGGCGGGGCAACCTGCCGCTGGAACTTAACAAAACCTTTTTTTGCATCTAGCATTACCTGTTCTGATACAAACAATCGTTACAACTTTCAACAATGGATCTCTTGGCTCTGGCATCGATGAAGAACGCAGCGAAATGCGATAAGTAGTGTGAATTGCAGAATTCAGTGAATCATCGAATCTTTGAACGCACATTGCGCCCCTTGGTATTCCATGGGGCATGCCTGTTCGAGCGTCATCTACACCCTCAAGCTCTGCTTGGTGTTG…
	Otu0453	k__Fungi(100)	p__Ascomycota(100)	c__Dothideomycetes(100)	o__Botryosphaeriales(100)	f__Botryosphaeriaceae(100)	g__Microdiplodia(100)	s__Microdiplodia_miyakei(100)	MT908827	CAAGGTTTCCGTAGGTGAACCTGCGGAAGGATCATTAAACAACTAGGCCGTAACAAGCCTTGAACCCTTCTCTACGCGCACCTTTACCTTCTCCTTCGGCGGGTCAGCGCCCGCCGTCGGAACCAACAAACCCCCTTTTGCATCTAGCATACCACCCGTTCCGATACAAAACACAATCGTTACAACTTTCAACAATGGATCTCTTGGCTCTGGCATCGATGAAGAACGCAGCGAAATGCGATAAGTAGTGTGAATTGCAGAATTCAGTGAATCATCGAATCTTTGAACGCACATTGCGCCCCTTGGTATTCCATGGGGCATGCCTGTTCGAGCGTCATCTACACCCTCAAGCTCTGCTTGGTGTTGGGCGTCTGTCCCCGCCTCCGCGCGCGGACTCGC…
Seedborne fungi	OTU Name	Kingdom	Phylum	Class	Order	Family	Genus	Species	Represent sequence
	Seed_1	d__Fungi	p__Ascomycota	c__Dothideomycetes	o__Pleosporales	f__Pleosporaceae	g__Alternaria	s__Alternaria_unclassified	AACGCACATTGCGCCCTTTGGTATTCCAAAGGGCATGCCTGTTCGAGCGTCATTTGTACCCTCAAGCTTTGCTTGGTGTTGGGCGTCTTGTCTCTAGCTTTGCTGGAGACTCGCCTTAAAGTAATTGGCAGCCGGCCTACTGGTTTCGGAGCGCAGCACAAGTCGCACTCTCTATCAGCAAAGGTCTAGCATCCATTAAGCCTTTTTTTCAACTTTTGACCTCGGATCAGGTAGGGATACCCGCTGAACT
	Seed_2	d__Fungi	p__Ascomycota	c__Dothideomycetes	o__Pleosporales	f__Didymellaceae	g__Didymella	s__Didymella_unclassified	AACGCACATTGCGCCCCTTGGTATTCCATGGGGCATGCCTGTTCGAGCGTCATTTGTACCTTCAAGCTCTGCTTGGTGTTGGGTGTTTGTCTCGCCTCTGCGCGCAGACTCGCCTCAAAACAATTGGCAGCCGCCGGCGTATTGATTTCGGAGCGCAGTACATCTCGCGCTTTGCACTCACAACGACGACGTCCAAAAAGTATATTTTTTACACTCTTGACCTCGGATCAGGTAGGGATACCCGCTGAAC
	Seed_3	d__Fungi	p__Ascomycota	c__Dothideomycetes	o__Pleosporales	f__Didymellaceae	g__Didymella	s__Didymella_unclassified	AACGCACATTGCGCCCCTTGGTATTCCATGGGGCATGCCTGTTCGAGCGTCATTTGTACCTTCAAGCCTTGCTTGGTGTTGGGTGTTTGTCTCGCCTCTGCGCGCAGACTCGCCTCAAAACAATTGGCAGCCGGCGTATTGATTTCGGAGCGCAGTACATCTCGCGCTTTGCACTCACAACGACGACGTCCAAAAAGTACATTTTTTACACTCTTGACCTCGGATCAGGTAGGGATACCCGCTGAACTTA
	Seed_4	d__Fungi	p__Ascomycota	c__Dothideomycetes	o__Pleosporales	f__Pleosporaceae	g__Alternaria	s__Alternaria_macrospora	AACGCACATTGCGCCCTTTGGTATTCCAAAGGGCATGCCTGTTCGAGCGTCATTTGTACCCTCAAGCTTTTGCTTGGTGTTGGGCGTCTTTTTGTCTCCCCCCTCTGCGGGGAGACTCGCCTTAAAGTCATTGGCAGCCGGCCTACTGGTTTCGGAGCGCAGCACAAGTCGCGCTCTCTTCCAGCCCCAAGGTCTAGCATCCAACAAGCCTTTTTTTCAACTTTTGACCTCGGATCAGGTAGGGATACCC
	Seed_5	d__Fungi	p__Ascomycota	c__Dothideomycetes	o__Pleosporales	f__Pleosporaceae	g__Alternaria	s__Alternaria_unclassified	AACGCACATTGCGCCCTTTGGTATTCCAAAGGGCATGCCTGTTCGAGCGTCATTTGTACCCTCAAGCTTTGCTTGGTGTTGGGCGTCTTGTCTCTAGCTTTGCTGGAGACTCGCCTTAAAGTAATTGGCAGCCGGCCTACTGGTTTCGGAGCGCAGCACAAGTCGCACTCTCTATCAGCAAAGGTCTAGCATCCATTAAGCCTTTTTTCAACTTTTGACCTCGGATCAGGTAGGGATACCCGCTGAACTT
	Seed_6	d__Fungi	p__Ascomycota	c__Dothideomycetes	o__Pleosporales	f__Didymellaceae	g__Didymella	s__Didymella_unclassified	AACGCACATTGCGCCCCTTGGTATTCCATGGGGCATGCCTGTTCGAGCGTCATTTGTACCTTCAAGCCTTGCTTGGTGTTGGGTGTTTGTCTCGCCTCTGCGCGCAGACTCGCCTCAAAACAATTGGCAGCCGGCGTATTGATTTCGGAGCGCAGTACATCTCGCGCTTTGCACTCACAACGACGACGTCCAAAAAGTGCATTTTTTACACTCTTGACCTCGGATCAGGTAGGGATACCCGCTGAACTTA
	Seed_7	d__Fungi	p__Ascomycota	c__Sordariomycetes	o__Diaporthales	f__Diaporthaceae	g__Diaporthe	s__Diaporthe_unclassified	AACGCACATTGCGCCCTCTGGTATTCCGGAGGGCATGCCTGTTCGAGCGTCATTTCAACCCTCAAGCCTGGCTTGGTGATGGGGCACTGCCTTGTGTAAGAACGAGGCAGGCCCTGAAATTCAGTGGCGAGCTCGCCAGGACTCCGAGCGCAGTAGTTAAACCCTCGCTTTGGAAGGACTGGCGGTGCCCTGCCGTTAAACCCCCAACTCTTGAAAATTTGACCTCGGATCAGGTAGGAATACCCGCTGA
	Seed_8	d__Fungi	p__Basidiomycota	c__Tremellomycetes	o__Cystofilobasidiales	f__Cystofilobasidiaceae	g__Udeniomyces	s__Udeniomyces_pyricola	AACGCACCTTGCACTCTCTGGTATTCCGGAGAGTACGCCTGTTTGAGTGTCATGAAACTCTCACTCCTCATCTTTCTTTATTGAGAGGTAGGGACGTGGATTTGGATCTGTTGCTGGTGAATCTGATTCATCGGCTCATCCGAAATATATTAGCTGGATCCTCTTTGTCAATTGGTTCTACTCGACGTAATAAGTATTTCGTCGAGGACGGTCTTCGGATCGGCCGATAGAAAGAGTCTTTTAGATCCGC
	Seed_9	d__Fungi	p__Ascomycota	c__Dothideomycetes	o__Pleosporales	f__Pleosporaceae	g__Alternaria	s__Alternaria_unclassified	AACGCACATTGCGCCCTTTGGTATTCCAAAGGGCATGCCTGTTCGAGCGTCATTTGTACCCTCAAGCTTTGCTTGGTGTTGGGCGTCTTTTTGTCCCCCCCTTGCGGGGAGACTCGCCTTAAAGTCATTGGCAGCCGGCCTACTGGTTTCGGAGCGCAGCACAAGTCGCGCTCTCTTCCAGCCCCAAGGTCTAGCATCCAACAAGCCTTTTTTTCAACTTTTGACCTCGGATCAGGTAGGGATACCCGCT
	Seed_10	d__Fungi	p__Ascomycota	c__Dothideomycetes	o__Pleosporales	f__Pleosporales_unclassified	g__Pleosporales_unclassified	s__Pleosporales_unclassified	AACGCACATTGCGCCCCTTGGTATTCCATGGGGCATGCCTGTTCGAGCGTCATTTGTACCTTCAAGCTCTGCTTGGTGTTGGGTGTTTTGTCTCGCCTCTGCGTGTAGACTCGCCTTAAAACAATTGGCAGCCGGCGTATTGATTTCGGAGCGCAGTACATCTCGCGCTTTGCACTCATAACGGCGACGTCCAAAAGTACATTTTTACACTCTTGACCTCGGATCAGGTAGGGATACCCGCTGAACTTAA
	Seed_11	d__Fungi	p__Ascomycota	c__Dothideomycetes	o__Pleosporales	f__Didymellaceae	g__Didymella	s__Didymella_unclassified	AACGCACATTGCGCCCCTTGGTATTCCATGGGGCATGCCTGTTCGAGCGTCATTTGTACCTTCAAGCTCTGCTTGGTGTTGGGTGTTTGTCTCGCCTCTGCGCGCAGACTCGCCTCAAAACAATTGGCAGCCGGCGTATTGATTTCGGAGCGCAGTACATCTCGCGCTTTGCACTCATAACGACGACGTCCATAAAGTACATTTTTTACACTCTTGACCTCGGATCAGGTAGGGATACCCGCTGAACTTA
	Seed_12	d__Fungi	p__Ascomycota	c__Dothideomycetes	o__Pleosporales	f__Pleosporaceae	g__Alternaria	s__Alternaria_unclassified	AACGCACATTGCGCCCTTTGGTATTCCAAAGGGCATGCCTGTTCGAGCGTCATTTGTACCCTCAAGCTTTGCTTGGTGTTGGGCGTCTTGTCTCTAGCTTTGCTGGAGACTCGCCTTAAAGTAATTGGCAGCCGGCCTACTGGTTTCGGAGCGCAGCACAAGTCGCACTCTCTATCAGCAAAGGTCTAGCATCCACTAAGCCTTTTTTTCAACTTTTGACCTCGGATCAGGTAGGGATACCCGCTGAACT
	Seed_13	d__Fungi	p__Ascomycota	c__Dothideomycetes	o__Pleosporales	f__Pleosporales_unclassified	g__Pleosporales_unclassified	s__Pleosporales_unclassified	AACGCACATTGCGCCCCTTGGTATTCCATGGGGCATGCCTGTTCGAGCGTCATTTGTACCTTCAAGCTCTGCTTGGTGTTGGGTGTTTTGTCTCGCCTCTGCGTGTAGACTCGCCTTAAAACAATTGGCAGCCGGCGTATTGATTTCGGAGCGCAGTACATCTCGCGCTTTGCACTCATAACGACGACGTCCAAAAGTACATTTTTACACTCTTGACCTCGGATCAGGTAGGGATACCCGCTGAACTTAA
	Seed_14	d__Fungi	p__Ascomycota	c__Sordariomycetes	o__Hypocreales	f__Hypocreaceae	g__Hypocrea	s__Hypocrea_unclassified	AACGCACATTGCGCCCGCCAGTATTCTGGCGGGCATGCCTGTCCGAGCGTCATTTCAACCCTCGAACCCCTCCGGGGGGTCGGCGTTGGGGATCGGCCCCTCACCGGGCCGCCCCCGAAATACAGTGGCGGTCTCGCCGCAGCCTCTCCTGCGCAGTAGTTTGCACACTCGCACCGGGAGCGCGGCGCGGCCACAGCCGTAAAACACCCCAAACTTCTGAAATGTTGACCTCGGATCAGGTAGGAATACC
	Seed_15	d__Fungi	p__Ascomycota	c__Dothideomycetes	o__Pleosporales	f__Pleosporaceae	g__Alternaria	s__Alternaria_unclassified	AACGCACATTGCGCCCTTTGGTATTCCAAAGGGCATGCCTGTTCGAGCGTCATTTGTACCCTCAAGCTTTGCTTGGTGTTGGGCGTCTTTTTGTCTCTCCTTGCGGGAGACTCGCCTTAAAGTCATTGGCAGCCGGCCTACTGGTTTCGGAGCGCAGCACAAGTCGCGCTCTCTTCCAGCCCCAAGGTCTAGCATCCACCAAGCCTTTTTTTTCAACTTTTGACCTCGGATCAGGTAGGGATACCCGCTG
	Seed_16	d__Fungi	p__Ascomycota	c__Dothideomycetes	o__Pleosporales	f__Didymellaceae	g__Didymella	s__Didymella_unclassified	AACGCACATTGCGCCCCTTGGTATTCCATGGGGCATGCCTGTTCGAGCGTCATTTGTACCTTCAAGCTTTGCTTGGTGTTGGGTGTTTGTCTCGCCTTTTGCGCGCAGACTCGCCTCAAAACGATTGGCAGCCGGCGTATTGATTTCGGAGCGCAGTACATCTCGCGCTTTGCAGTCTCAACGACGACGTCCAAAAAGTACTTTTTTCACTCTTGACCTCGGATCAGGTAGGGATACCCGCTGAACTTAA
	Seed_17	d__Fungi	p__Ascomycota	c__Dothideomycetes	o__Pleosporales	f__Pleosporaceae	g__Alternaria	s__Alternaria_unclassified	AACGCACATTGCGCCCTTTGGTATTCCAAAGGGCATGCCTGTTCGAGCGTCATTTGTACCCTCAAGCTTTGCTTGGTGTTGGGCGTCTTGTCTCTAGCTTTGCTGGAGACTCGCCTTAAAGGAATTGGCAGCCGGCCTACTGGTTTCGGAGCGCAGCACAAGTCGCACTCTCTATCAGCAAAGGTCTAGCATCCATTAAGCCTTTTTTCAACTTTTGACCTCGGATCAGGTAGGGATACCCGCTGAACTT
	Seed_18	d__Fungi	p__Ascomycota	c__Dothideomycetes	o__Dothideales	f__Dothioraceae	g__Kabatiella	s__Aureobasidium_pullulans_var_subglaciale	AACGCACATTGCGCCCCTTGGTATTCCGAGGGGCATGCCTGTTCGAGCGTCATTACACCACTCAAGCTATGCTTGGTATTGGGCGTCGTCCTTAGTTGGGCGCGCCTTAAAGACCTCGGCGAGGCCTCACCGGCTTTAGGCGTAGTAGAATTTATTCAATTAACGTCTGTCAATGGAGAGGACTTCTGCCGACTGAAACCTTTATTTTTTACAGGTTGACCTCGGATCAGGTAGGGATACCCGCTGAACT
	Seed_19	d__Fungi	p__Basidiomycota	c__Ustilaginomycotina_Incertae_sedis	o__Malasseziales	f__Malasseziales_Incertae_sedis	g__Malassezia	s__Malassezia_restricta	AACGCACCTTGCGCTCTATGGCAATCCGTAGAGCATGCCTGTTTGAGTGCCATGAAATCTCCCACCCCAAGCGGTTTTTAAATGAAACGGCTTGGCGGATGGGGTCTGGATGGGTGCCTCTGCCTGCGCTACCTAGCACAGGCTCGCCCGAAATGCATGAGCGCCTTGAGACACTTTGCATCCGCCTCTCTGTTTGGGAGGAGGCGGCCAAGCAGTGTTTTTCTCCTGGCATGGCATGATACGTCATTTG
	Seed_20	d__Fungi	p__Basidiomycota	c__Tremellomycetes	o__Tremellales	f__Tremellaceae	g__Cryptococcus	s__Cryptococcus_magnus	AACGCACCTTGCGCTCCTTGGTATTCCGAGGAGCATGCCTGTTTGAGTGTCATGAAACCCTCAAACCCAAGTTTTGGATTTCGATCCATGCTTGAGTTTGGATTTGGATGTTTGCCGGTGATGAACCGACTCATCTTAAAAGTATTAGCTTGGATCTGTCTATATGACTGGTTTGACTTGGCATAATAAGTATTTTGCTGAGGACATCTTCGGATGGCCAGGACCTAGACTACTGTCTGCTAACTAAACC
	Seed_21	d__Fungi	p__Ascomycota	c__Dothideomycetes	o__Pleosporales	f__Didymellaceae	g__Didymella	s__Didymella_unclassified	AACGCACATTGCGCCCCTTGGTATTCCAGGGGGCATGCCTGTTCGAGCGTCATTTGTACCTTCAAGCTCTGCTTGGTGTTGGGTGTTTGTCTCGCCTCTGCGCGCAGACTCGCCTCAAAACAATTGGCAGCCGCCGGCGTATTGATTTCGGAGCGCAGTACATCTCGCGCTTTGCACTCACAACGACGACGTCCAAAAAGTATATTTTTTACACTCTTGACCTCGGATCAGGTAGGGATACCCGCTGAAC
	Seed_22	d__Fungi	p__Ascomycota	c__Eurotiomycetes	o__Chaetothyriales	f__Herpotrichiellaceae	g__Herpotrichiellaceae_unclassified	s__Herpotrichiellaceae_unclassified	AACGCACATTGCGCCCTTTGGTATTCCGAAGGGCATACCTGTTCGAGCGTCATTATCAACCCTCAAGCCTGGCTTGGTGTTGGACGGTCGGTCGTGGTCCCCACGACCCCTCCTAAAATCAATGACGGCGGCCTGTCAAACCTCCGGTACAGCGAGTTCCTTCACGGGGCACGTATCGGTACAGGGTGGCGGGTCCCGGTCTTCTCCCCCCGGGGAACTTTTTATCAGGTTGACCTCGGATCAGGTAGGG
	Seed_23	d__Fungi	p__Ascomycota	c__Dothideomycetes	o__Pleosporales	f__Pleosporales_unclassified	g__Pleosporales_unclassified	s__Pleosporales_unclassified	AACGCACATTGCGCCCCTTGGTATTCCATGGGGCATGCCTGTTCGAGCGTCATTTGTACCTTCAAGCTCTGCTTGGTGTTGGGTGTTTTGTCTCGCCTCTGCGTGTAGACTCGCCTTAAAACAATTGGCAGCCGGCGTATTGATTTCGGAGCGCAGTACATCTCGCGCTTTGCACTCACAACGACGACGTCCAAAAGTACATTTTTACACTCTTGACCTCGGATCAGGTAGGGATACCCGCTGAACTTAA
	Seed_24	d__Fungi	p__Ascomycota	c__Sordariomycetes	o__Sordariomycetes_Incertae_sedis	f__Sordariomycetes_Incertae_sedis	g__Eucasphaeria	s__Eucasphaeria_capensis	AACGCACATTGCGCCCGCCAGCATTCTGGCGGGCATGCCTGTTCGAGCGTCATTTCAACCCTCGCGCCCAATTGCGGGCAGCGGTGTTGGGGACCGGCACCCGAAGGAAACCCCCCCGGGGGCCCTCCGAGCCGCCCCCTAAATACAGTGGCGGTCTCGCTGCAGCCTCCCTTGCGTAGTAGCACACCTCGCACCGGAGCGCAGCGCGGCCACGCCGTAAAACCCCCGACTTTCATGAGTTTGACCTCGG
	Seed_25	d__Fungi	p__Ascomycota	c__Dothideomycetes	o__Pleosporales	f__Pleosporaceae	g__Alternaria	s__Alternaria_unclassified	AACGCACATTGCGCCCCTTGGTATTCCATGGGGCATGCCTGTTCGAGCGTCATTTGTACCCTCAAGCTTTGCTTGGTGTTGGGCGTCTTGTCTCTAGCTTTGCTGGAGACTCGCCTTAAAGTAATTGGCAGCCGGCCTACTGGTTTCGGAGCGCAGCACAAGTCGCACTCTCTATCAGCAAAGGTCTAGCATCCATTAAGCCTTTTTTTCAACTTTTGACCTCGGATCAGGTAGGGATACCCGCTGAACT
	Seed_26	d__Fungi	p__Ascomycota	c__Eurotiomycetes	o__Eurotiales	f__Trichocomaceae	g__Neosartorya	s__Aspergillus_fumigatus	AACGCACATTGCGCCCCCTGGTATTCCGGGGGGCATGCCTGTCCGAGCGTCATTGCTGCCCTCAAGCACGGCTTGTGTGTTGGGCCCCCGTCCCCCTCTCCCGGGGGACGGGCCCGAAAGGCAGCGGCGGCACCGCGTCCGGTCCTCGAGCGTATGGGGCTTTGTCACCTGCTCTGTAGGCCCGGCCGGCGCCAGCCGACACCCAACTTTATTTTTCTAAGGTTGACCTCGGATCAGGTAGGGATACCCG
	Seed_27	d__Fungi	p__Ascomycota	c__Dothideomycetes	o__Pleosporales	f__Pleosporaceae	g__Alternaria	s__Alternaria_unclassified	AACGCACATTGCGCCCTTTGGTATTCCAAAGGGCATGCCTGTTCGAGCGTCATTTGTACCCTCAAGCTTTGCTTGGTGTTGGGCGTCTTGTCTCTAGCTTTGCTGGAGACTCGCCTTAAAGTAATTGGCAGCCGGCCTACTGGTTTCGGAGCGCAGCACAAGTCGCACTCTCTATCAGCAAAGGTCTAGCATCCATTAAGCCCTTTTTTCAACTTTTGACCTCGGATCAGGTAGGGATACCCGCTGAACT
	Seed_28	d__Fungi	p__Ascomycota	c__Ascomycota_unclassified	o__Ascomycota_unclassified	f__Ascomycota_unclassified	g__Ascomycota_unclassified	s__Ascomycota_unclassified	AACGCACATTGCGCCCCTCGGTATTCCGTGGGGCATGCCTGTTCGAGCGTCATTACACCCCTCAAGCTCTGCTTGGTGTTGGGCCCCTGTCGCGCCTCAGCCGCGCCGACTGGCCTCAAATGCTTTGGCAGCCTCCTCGCCGGCCCTCTCAGCGCAGCAGTTCGCGCCTGTGAGCCGGCGGGAGAGCCGCCTTCACCGAAAACCCCCCCAAGTTTGACCTCGGATCAGGTAGGGATACCCGCTGAACTTA
	Seed_29	d__Fungi	p__Ascomycota	c__Dothideomycetes	o__Pleosporales	f__Didymellaceae	g__Didymella	s__Didymella_unclassified	AACGCACATTGCGCTCCTTGGTATTCCATGGGGCATGCCTGTTCGAGCGTCATTTGTACCTTCAAGCTCTGCTTGGTGTTGGGTGTTTGTCTCGCCTCTGCGCGCAGACTCGCCTCAAAACAATTGGCAGCCGCCGGCGTATTGATTTCGGAGCGCAGTACATCTCGCGCTTTGCACTCACAACGACGACGTCCAAAAAGTATATTTTTTACACTCTTGACCTCGGATCAGGTAGGGATACCCGCTGAAC
	Seed_30	d__Fungi	p__Ascomycota	c__Sordariomycetes	o__Hypocreales	f__Nectriaceae	g__Gibberella	s__Gibberella_unclassified	AACGCACATTGCGCCCGCCAGTATTCTGGCGGGCATGCCTGTTCGAGCGTCATTTCAACCCTCAAGCCCCCGGGTTTGGTGTTGGGGATCGGCGAGCCCTTGCGGCAAGCCGGCCCCGAAATCTAGTGGCGGTCTCGCTGCAGCTTCCATTGCGTAGTAGTAAAACCCTCGCAACTGGTACGCGGCGCGGCCAAGCCGTTAAACCCCCAACTTCTGAATGTTGACCTCGGATCAGGTAGGAATACCCGCT
	Seed_31	d__Fungi	p__Ascomycota	c__Pezizomycotina_Incertae_sedis	o__Pezizomycotina_Incertae_sedis	f__Pezizomycotina_Incertae_sedis	g__Veronaea	s__Veronaea_compacta	AACGCACATTGCGCCCTTTGGCATTCCGAAGGGCATGCCTGTTCGAGCGTCATTATCACCCCTCAAGCCCCCGGCTTGGTGTTGGACGATTTGGCGGAGGCCCCTCACGGGGCTCTCGCCCGTCCCAAAGACAATGACGGCGGCCTCGTTGGACCCCCGGTACACTGAGTTCTTCACGGGACACGTACTGGAGTAAGGGTTCGCGGGGCACGGTCTGCCTCCCCTCAGGGAGAATTTTTTACAAGGTTGA
	Seed_32	d__Fungi	p__Ascomycota	c__Sordariomycetes	o__Diaporthales	f__Valsaceae	g__Cytospora	s__Cytospora_abyssinica	AACGCACATTGCGCCCTCTGGTATTCCAGAGGGCATGCCTGTTCGAGCGTCATTTCAACCCTCAAGCCTAGCTTGGTGTTGGGGCACTACCTGACTTCTTTTAGAAGGGTAAGCCCTGAAATTTAGTGGCGAGCTCGCCAGGACTCCGAGCGTAGTAATTTAACCTCGCTTTGGATCGTACTGGCGCGGCCCTGCCGTAAAACCCCCAACTTCTGAAAATTTGACCTCGGATCAGGTAGGAATACCCGCT
	Seed_33	d__Fungi	p__Ascomycota	c__Dothideomycetes	o__Pleosporales	f__Pleosporales_unclassified	g__Pleosporales_unclassified	s__Pleosporales_unclassified	AACGCACATTGCGCCCCTTGGTATTCCATGGGGCATGCCTGTTCGAGCGTCATTTGTACCTTCAAGCTCTGCTTGGTGTTGGGTGTTTTGTCTCGCCTCCGCGCGCAGACTCGCCTTAAAACAATTGGCAGCCGGCGTATTGATTTCGGAGCGCAGTACATCTCGCGCTTTGCACTCATAACGACGACGTCCAAAAGTACATTTTTACACTCTTGACCTCGGATCAGGTAGGGATACCCGCTGAACTTAA
	Seed_34	d__Fungi	p__Ascomycota	c__Pezizomycotina_Incertae_sedis	o__Pezizomycotina_Incertae_sedis	f__Pezizomycotina_Incertae_sedis	g__Knufia	s__Knufia_unclassified	AACGCACATTGCGCCCACTGGTATTCCGGTGGGCATGCCTGTTCGAGCGTCATTATCCTCCCTCAAACCCCAGGTTTGGTGTTGGACCTGAGTTGTGTGAACAACTGGTCTCAAAGACAATGACGGCGTCCGTGGGACCCTCGGTGCAACGAGCTTTTAGGAGCACGCATCGAGTTGCAAGGACCTTCCGGGCCGGTCTCCTTTACTATTTTACAAGGTTGACCTCGGATCAGGTAGGAATACCCGCTGA
	Seed_35	d__Fungi	p__Basidiomycota	c__Microbotryomycetes	o__Sporidiobolales	f__Sporidiobolales_Incertae_sedis	g__Sporobolomyces	s__Sporobolomyces_salicinus	AACGCACCTTGCACTCTTTGGTATTCCGAAGAGTATGTCTGTTTGAGTGTCATGAAACTCTCAACCCCACTATTTTGTAATGAAATAGGTCGTGGGCTTGGTTTATGGTTGTTGCTGGCTTTACCGTCAGCTCGACTGAAATATACGAGCTACCCAATTCAACTTTGAATTAGACGGTTTGACTCGGCGTAATAATCTATTTCGCTGAGGACGTCTTCATCAAATTTAATGATAGTGGTGCTTCTAACGC
	Seed_36	d__Fungi	p__Ascomycota	c__Dothideomycetes	o__Pleosporales	f__Pleosporaceae	g__Pleosporaceae_unclassified	s__Pleosporaceae_unclassified	AACGCACATTGCGCCCTTTGGTATTCCAAAGGGCATGCCTGTTCGAGCGTCATTTGTACCCTCAAGCTTTGCTTGGTGTTGGGCGTCTTTTGTCTCCACTTGCTGGAGACTCGCCTTAAAGTCATTGGCAGCCGGCCTACTGGTTTCGGAGCGCAGCACAAGTCGCACTCTCTTCCAGCTCAAGGTCTAGCATCCAACAAGCCTTTTTTTCAACTTTTGACCTCGGATCAGGTAGGGATACCCGCTGAAC
	Seed_37	d__Fungi	p__Ascomycota	c__Dothideomycetes	o__Pleosporales	f__Didymellaceae	g__Didymella	s__Didymella_unclassified	AACGCACATTGCGCCCTTTGGTATTCCAAAGGGCATGCCTGTTCGAGCGTCATTTGTACCTTCAAGCTCTGCTTGGTGTTGGGTGTTTGTCTCGCCTCTGCGCGCAGACTCGCCTCAAAACAATTGGCAGCCGCCGGCGTATTGATTTCGGAGCGCAGTACATCTCGCGCTTTGCACTCACAACGACGACGTCCAAAAAGTATATTTTTTACACTCTTGACCTCGGATCAGGTAGGGATACCCGCTGAAC
	Seed_38	d__Fungi	p__Ascomycota	c__Sordariomycetes	o__Diaporthales	f__Valsaceae	g__Cytospora	s__Cytospora_mali	AACGCACATTGCGCCCTCTGGTATTCCAGAGGGCATGCCTGTTCGAGCGTCATTTCAACCCTCAAGCCTAGCTTGGTGTTGGGGCACTACCTCACTGTTTTACAGGACGGTAGGCCCTGAAATTTAGTGGCGAGCTCGCCAGGACTCCGAGCGCAGTAGTAAAACCCTCGCTTTGGACTGTACTGGCGCGGCCCTGCCGTAAAACCCCCAACTTCTGAAAATTTGACCTCGGATCAGGTAGGAATACCCG
	Seed_39	d__Fungi	p__Ascomycota	c__Eurotiomycetes	o__Eurotiales	f__Trichocomaceae	g__Aspergillus	s__Aspergillus_penicillioides	AACGCACATTGCGCCCCCTGGTATTCCGGGGGGCATGCCTGTCCGAGCGTCATTGCTGCCCTCAAGCACGGCTTGTGTGTTGGGCCCCCGTCCCCTCCCTAGGGGGGGGGACGGGCCCGAAAGGCAGCGGCGGCACCGTGTCCGGTCCTCGAGCGTATGGGAAGCACAATCTTTTTTTGCCAACCCGCTCCTGTAGGTCCGGCCGGCGGCCTGCCCCAATCAACCCATTGTTTTTAACCAGGTTGACCTC
	Seed_40	d__Fungi	p__Ascomycota	c__Dothideomycetes	o__Pleosporales	f__Pleosporaceae	g__Pleospora	s__Stemphylium_solani	AACGCACATTGCGCCCTTTGGTATTCCAAAGGGCATGCCTGTTCGAGCGTCATTTGTACCCTCAAGCTTTGCTTGGTGTTGGGCGTCTTGTCTCTCACGAGACTCGCCTTAAAATCATTGGCAGCCGACCTACTGGTTTCGGAGCGCAGCACAATTCTTGCACTTTGAATCAGCCTTGGTTGAGCATCCATCAAGACCCTATTTTTTTTAACTTTTGACCTCGGATCAGGTAGGGATACCCGCTGAACTT
	Seed_41	d__Fungi	p__Ascomycota	c__Dothideomycetes	o__Pleosporales	f__Didymellaceae	g__Didymella	s__Didymella_unclassified	AAACGCACATTGCGCCCCTTAGTATTCCATGGGGCATGCCTGTTCGAGCGTCATTTGTACCTTCAAGCTCTGCTTAGTGTTAGGTGTTTGTCTCGCCTCTGCGCGCAGACTCGCCTCAAAACAATTGGCAGCCGCCGGCGTATTAATTTCAGAGCGCAGTACATCTCGCGCTTTGCACTCACAACAACGACGTCCAAAAAGTATATTTTTTACACTCTTAACCTCGGATCAGGTAGGGATACCCGCTGAA
	Seed_42	d__Fungi	p__Ascomycota	c__Dothideomycetes	o__Pleosporales	f__Pleosporaceae	g__Alternaria	s__Alternaria_solani_f_sp_lycopersici	AACGCACATTGCGCCCTTTGGTATTCCAAAGGGCATGCCTGTTCGAGCGTCATTTGTACCCTCAAGCTTTGCTTGGTGTTGGGCGTCTTTTTGTCTCCCCTTGCGGGAGACTCGCCTTAAAGTCATTGGCAGCCGGCCTACTGGTTTCGGAGCGCAGCACAAGTCGCGCTCTCTTCCAGCCCCAAGGTCTAGCATCCACCAAGCCTTTTTTTTCAACTTTTGACCTCGGATCAGGTAGGGATACCCGCTG
	Seed_43	d__Fungi	p__Basidiomycota	c__Agaricomycetes	o__Agaricales	f__Pleurotaceae	g__Pleurotus	s__Pleurotus_ostreatus	AACGCACCTTGCGCCCCTTGGTATTCCGAGGGGCATGCCTGTTTGAGTGTCATTAAATTCTCAAACTCACTTTGGTTTCTTTCCAATTGTGATGTTTGGATTGTTGGGGGCTGCTGGCCTTGACAGGTCGGCTCCTCTTAAATGCATTAGCAGGACTTCTCATTGCCTCTGCGCATGATGTGATAATTATCACTCATCAATAGCACGCATGAATAGAGTCCAGCTCTCTAATCGTCCGCAAGGACAATTT
	Seed_44	d__Fungi	p__Basidiomycota	c__Wallemiomycetes	o__Wallemiales	f__Wallemiaceae	g__Wallemia	s__Wallemia_sebi	AACGCAAATGGCACTCTATGGTATTCCGTAGAGTACGTCTGTTTGAGCGTCGCGAACATCTCCACAATTAGTTTTTTTAATTAGTTGAGGGTTTTGAGGTTGTCATATAAACAGTGACTCCCTTTAAAATAATTAGTGATGACCTTATGAATGGGTTAATACTGTGTGTTATAATGGATTACATCCATCACCAGTCAGAGAGTAATCTCGCCTTAGTAATTTGTAGTGATTGCTTCTAACTGCCAATTGG
	Seed_45	d__Fungi	p__Ascomycota	c__Dothideomycetes	o__Pleosporales	f__Pleosporaceae	g__Alternaria	s__Alternaria_macrospora	AACGCACATTGCGCCCTTTGGTATTCCAAAGGGCATGCCTGTTCGAGCGTCATTTGTACCCTCAAGCTTTTGCTTGGTGTTGGGCGTCTTTTTGTCTCCCCCCTCTGCGGGGAGACTCGCCTTAAAGTCATTGGCAGCCGGCCTACTGGTTTCGGAGCGCAGCACAAGTCGCGCTCTCTTCCAGCCCCAAGGTCTAGCATCCATTAAGCCTTTTTTTCAACTTTTGACCTCGGATCAGGTAGGGATACCC
	Seed_46	d__Fungi	p__Ascomycota	c__Dothideomycetes	o__Pleosporales	f__Didymellaceae	g__Didymella	s__Didymella_unclassified	AACGCACATTGCGCCCTTTGGTATTCCAAAGGGCATGCCTGTTCGAGCGTCATTTGTACCCTCAAGCTTTGCTTGGTGTTGGGTGTTTGTCTCGCCTCTGCGCGCAGACTCGCCTCAAAACAATTGGCAGCCGCCGGCGTATTGATTTCGGAGCGCAGTACATCTCGCGCTTTGCACTCACAACGACGACGTCCAAAAAGTATATTTTTTACACTCTTGACCTCGGATCAGGTAGGGATACCCGCTGAAC
	Seed_47	d__Fungi	p__Basidiomycota	c__Microbotryomycetes	o__Sporidiobolales	f__Sporidiobolaceae	g__Sporidiobolus	s__Sporidiobolus_pararoseus	AACGCATCTTGCGCTCTCTGGTATTCCGGAGAGCATGTCTGTTTGAGTGTCATGAATTCTTCAACCCAATCTTTTCTTGTAATCGATTGGTGTTTGGATTCTGAGCGTTGCTGGCGTTTGCCTAGCTCGTTCGTAATACATTAGCATCCCTAATACAAGTTTGGATTGACTTGGCGTAATAGACTATTCGCTAAGGATTCGGTGGAAACATCGAGCCAACTTCATTAAGGAAGCTCCTAATTTAAAAGTC
	Seed_48	d__Fungi	p__Basidiomycota	c__Agaricomycetes	o__Agaricales	f__Pleurotaceae	g__Pleurotus	s__Pleurotus_ostreatus	AACGCACCTTGCGCCCCTTGGTATTCCGAGGGGCATGCCTGTTTGAGTGTCATTAAATTCTCAAACTCACTTTGGTTTTTTCCAATTGTGATGTTTGGATTGTTGGGGGCTGCTGGCCTTGACAGGTCGGCTCCTCTTAAATGCATTAGCAGGACTTCTCATTGCCTCTGCGCATGATGTGATAATTATCACTCATCAATAGCACGCATGAATAGAGTCCAGCTCTCTAATCGTCCGCAAGGACAATTTG
	Seed_49	d__Fungi	p__Ascomycota	c__Dothideomycetes	o__Pleosporales	f__Didymellaceae	g__Didymella	s__Didymella_unclassified	AACGCACATTGCGCCCCTTGGTATTCCATGGGGCATGCCTGTTCGAGCGTCATTTGTACCTTCAAGCTCTGCTTGGTGTTGGGTGTTTGTCTCGCCTCTGCGCGCAGACTCGCCTCAAAACAATTGGCAGCCGCCGGCGTATTGATTTCGGAGCGCAGTACATCTCGCGCTTTGCACTCACAACGACGACGTCCAAAAAGTATATTTTTTACACTCTTGACCTCGGATCAGGTAGGGATACCCGCTGAGT
	Seed_50	d__Fungi	p__Ascomycota	c__Dothideomycetes	o__Pleosporales	f__Venturiaceae	g__Sympoventuria	s__Sympoventuria_capensis	AACGCACATTGCGCCTCCTGGTATTCCGGGAGGCACGCCTGTCCGAGCGCCATTACACCCCCCAAGCCATGCTTGATGTTGGGCCATGACACGTCGTCAGGCCCCAAACCTCTGGGCGCCCCTCACCGGCCGCGAACGTAGCAAGAAATCTTTTTTCCCTCGTTCCGCGTGTCTTCCGGTGGGCGGGTCGCCGTAGACCCTCAAACTTTTACAAGGTTTGGCCTCGGATCAGGCGGGGATACCCGCTGAA
	Seed_51	d__Fungi	p__Ascomycota	c__Dothideomycetes	o__Pleosporales	f__Pleosporales_unclassified	g__Pleosporales_unclassified	s__Pleosporales_unclassified	AACGCACATTGCGCCCCTTGGTAGTCCATGGGGCATGCCTGTTCGAGCGTCATTTGTACCTTCAAGCTCTGCTTGGTGTTGGGTGTTTTGTCTCGCCTCTGCGTGTAGACTCGCCTTAAAACAATTGGCAGCCGGCGTATTGATTTCGGAGCGCAGTACATCTCGCGCTTTGCACTCATAACGACGACGTCCAAAAGTACATTTTTACACTCTTGACCTCGGATCAGGTAGGGATACCCGCTGAACTTAA
	Seed_52	d__Fungi	p__Ascomycota	c__Dothideomycetes	o__Pleosporales	f__Pleosporaceae	g__Alternaria	s__Alternaria_unclassified	AACGCACATTGCGCCCTTTGGTATTCCAAAGGGCATGCCTGTTCGAGCGTCATTTGTACCCTCAAGCTTTGCTTGGTGTTGGGCGTCTTGTCTCTAGCTTTGCTGGAGACTCGCCTTAAAGTAATTGGCAGCCGGCCTACTGGTTTCGGAGCGCAGCACAAGTCGCACTCTCTATCAGCAAAGGCCTAGCATCCATTAAGCCTTTTTTCAACTTTTGACCTCGGATCAGGTAGGGATACCCGCTGAACTT
	Seed_53	d__Fungi	p__Ascomycota	c__Dothideomycetes	o__Pleosporales	f__Pleosporaceae	g__Pleospora	s__Pleospora_alfalfae	AACGCACATTGCGCCCTTTGGTATTCCAAAGGGCATGCCTGTTCGAGCGTCATTTGTACCCTCAAGCTTTGCTTGGTGTTGGGCGTCTTTGTCTCTCACGAGACTCGCCTTAAAATGATTGGCAGCCGACCTACTGGTTTCGGAGCGCAGCACAATTCTTGCACTTTGAATCAGCCTTGGTTGAGCATCCATCAAGACCACATTTTTTTCAACTTTTGACCTCGGATCAGGTAGGGATACCCGCTGAACT
	Seed_54	d__Fungi	p__Ascomycota	c__Dothideomycetes	o__Pleosporales	f__Pleosporaceae	g__Alternaria	s__Alternaria_unclassified	AACGCACATTGCGCCCTTTGGTATTCCAAAGGGCATGTCTGTTCGAGCGTCATTTGTACCCTCAAGCTTTGCTTGGTGTTGGGCGTCTTGTCTCTAGCTTTGCTGGAGACTCGCCTTAAAGTAATTGGCAGCCGGCCTACTGGTTTCGGAGCGCAGCACAAGTCGCACTCTCTATCAGCAAAGGTCTAGCATCCATTAAGCCTTTTTTTCAACTTTTGACCTCGGATCAGGTAGGGATACCCGCTGAACT
	Seed_55	d__Fungi	p__Ascomycota	c__Dothideomycetes	o__Pleosporales	f__Pleosporaceae	g__Alternaria	s__Alternaria_unclassified	AACGCACATTGCGCCCTTTGGTATTCCAAAGGGCATGCCTGTTCGAGCGTCATTTGTACCCTCAAGCTTTGCTTGGTGTTGGGCGTCTTGTCTCTAGCTTTGCTGGAGACTCGCCTTAAAGTAATTGGCAGCCGGCCTACTGGTTTCGGAGCGCAGCACAAGTCGCACTCTCTATCAGCAAAGGTCTAGCATCCAACAAGCCTTTTTTTCAACTTTTGACCTCGGATCAGGTAGGGATACCCGCTGAACT
	Seed_56	d__Fungi	p__Ascomycota	c__Dothideomycetes	o__Pleosporales	f__Pleosporaceae	g__Alternaria	s__Alternaria_unclassified	AACGCACATTGCGCCCTTTGGTATTCCAAAGGGCATGCCTGTTCGAGCGTCATTTGTACCCTCAAGATTTGCTTGGTGTTGGGCGTCTTGTCTCTAGCTTTGCTGGAGACTCGCCTTAAAGTAATTGGCAGCCGGCCTACTGGTTTCGGAGCGCAGCACAAGTCGCACTCTCTATCAGCAAAGGTCTAGCATCCATTAAGCCTTTTTTTCAACTTTTGACCTCGGATCAGGTAGGGATACCCGCTGAACT
	Seed_57	d__Fungi	p__Ascomycota	c__Dothideomycetes	o__Pleosporales	f__Pleosporaceae	g__Alternaria	s__Alternaria_unclassified	AACGCACATTGCGCCCCTTGGTATTCCATGGGGCATGCCTGTTCGAGCGTCATTTGTACCTTCAAGCTCTGCTTGGTGTTGGGCGTCTTGTCTCTAGCTTTGCTGGAGACTCGCCTTAAAGTAATTGGCAGCCGGCCTACTGGTTTCGGAGCGCAGCACAAGTCGCACTCTCTATCAGCAAAGGTCTAGCATCCATTAAGCCTTTTTTTCAACTTTTGACCTCGGATCAGGTAGGGATACCCGCTGAACT
	Seed_58	d__Fungi	p__Ascomycota	c__Dothideomycetes	o__Pleosporales	f__Didymellaceae	g__Didymellaceae_unclassified	s__Didymellaceae_unclassified	AACGCACATTGCGCCCCTTGGTATTCCATGGGGCATGCCTGTTCGAGCGTCATTTGTACCTTCAAGCTTTGCTTGGTGTTGGGTGTTTGTCTCGCCTCCGCGTGTAGACTCGCCTCAAAACAATTGGCAGCCGGCGTATTGATTTCGGAGCGCAGTACATCTCGCGCTTTGCACTCACAACGACGACGTCCAAAAAGTACATTTTTTACACTCTTGACCTCGGATCAGGTAGGGATACCCGCTGAACTTA
	Seed_59	d__Fungi	p__Ascomycota	c__Sordariomycetes	o__Hypocreales	f__Hypocreales_unclassified	g__Hypocreales_unclassified	s__Hypocreales_unclassified	AACGCACATTGCGCCCGCTAGTATTCTGGCGGGCATGCCTGTTCGAGCGTCATTTCAACCCTCAAGCACCGCTTGGCGTTGGTGGCCTACAGTTCGCTGTAGCCGCCCAAATCTAGTGGCGGTCCTGCTGTGGCTCCCCCTGCGTAGTAGCTAACACCTCGCATCGGGCCCAGGCAGCGGCCTGCCGTAAAAACTATTTTTTTACAGTACAAGGTTGACCTCGGATCAGGTAGGAATACCCGCTGAACTT
	Seed_60	d__Fungi	p__Ascomycota	c__Dothideomycetes	o__Pleosporales	f__Sporormiaceae	g__Preussia	s__Preussia_unclassified	AACGCACATTGCGCCCTATGGTATTCCGTAGGGCATGCCTGTTCGAGCGTCATTCAACCCTTCAAGCTCTGCTTGGTGTTGGGCGTCTGTCCCCGCCCCTCCCGGCGGCGGACTCGCCTCAAATCTATTGGCGGCCGGCACGTTGGCTTCGAGCGCAGCAGAAACGCGAACTCGAGGCCCGGCGGATCGGCTCCCAGAAGCGAACCCCCCCATGAATTTGACCTCGGATCAGGTAGGGATACCCGCTGAA
	Seed_61	d__Fungi	p__Ascomycota	c__Dothideomycetes	o__Pleosporales	f__Didymellaceae	g__Didymella	s__Didymella_unclassified	AACGCACATTGCGCCCCTTGGTATTCCATGGGGCATGCCTGTTCGAGCGTCATTTGTACCTTCAAGCCTTGCTTGGTGTTGGGTGTTTGTCTCGCCTCTGCGCGCAGACTCGCCTCAAAACAATTGGCAGCCGGCGTATTGATTTCGGAGCGCAGTACATCTCGCGCTTTGCACTCACAACGACGACGTCCAAAAAGTACATTTTTTACACTCTTGACCTCGGATCAGGTAGGGATACCCGCTGAGTTTA
	Seed_62	d__Fungi	p__Ascomycota	c__Sordariomycetes	o__Diaporthales	f__Valsaceae	g__Cytospora	s__Cytospora_mali	AACGCACATTGCGCCCTCTGGTATTCCAGAGGGCATGCCTGTTCGAGCGTCATTTCAACCCTCAAGCCTAGCTTGGTGTTGGGGCACTACCTGACTGTTTTACAGGACGGTAGGCCCTGAAATTTAGTGGCGAGCTCGCCAGGACTCCGAGCGCAGTAGTAAAACCCTCGCTTTGGACTGTACTGGCGCGGCCCTGCCGTAAAACCCCCAACTTCTGAAAATTTGACCTCGGATCAGGTAGGAATACCCG
	Seed_63	d__Fungi	p__Ascomycota	c__Sordariomycetes	o__Sordariomycetes_unclassified	f__Sordariomycetes_unclassified	g__Sordariomycetes_unclassified	s__Sordariomycetes_unclassified	AACGCACATTGCGCCCGCCAGCATTCTGGCGGGCATGCCTGTTCGAGCGTCATTTCAACCCTCGCGCCCATCTGGGCTGCGGCGTTGGGGACCGGCACAACCGCCTCGGCGGCGCCGCCCCCCAAATATAGTGGCGGTCTCGCTGCAGCCTCCCTTGCGTAGTAGCACACCTCGCACTGGAGAGCGGCGCGGCCACGCCGTAAAACCCCCGACCCCCTTGAGTTTGACCTCGGATCAGGTAGGAATACCC
	Seed_64	d__Fungi	p__Ascomycota	c__Sordariomycetes	o__Hypocreales	f__Nectriaceae	g__Nectria	s__Mariannaea_camptospora	AACGCACATTGCGCCCGCCAGTATTCTGGCGGGCATGCCTGTTCGAGCGTCATTTCAACCCTCAAGCTCCGGCTTGGTGTTGGGGATCGGCAGCCCGGCTTCGCGCCGTCGCCGTCCCCCAAATGCAGTGGCGGTCACGCTGTAGCTTCCTATGCGTAGTAGCACACCTCGCACTGGAAAGCAGCGCGGCCACGCCGTAAAACCCCCAACTTTTTGTGGTTGACCTCGAATCAGGTAGGACTACCCGCTG
	Seed_65	d__Fungi	p__Basidiomycota	c__Ustilaginomycotina_Incertae_sedis	o__Malasseziales	f__Malasseziales_Incertae_sedis	g__Malassezia	s__Malassezia_restricta	AACGCACCTTGCGCTCTATGGCAATCCGTAGAGCATGCCTGTTTGAGTGCCATGAAATCTCCCACCCCAAGCGGTTTTTGAATGTGAAACGGCTTGGCGGATGGGGTCTGGATGGGTGCCTCTGCCTGTGCTAAACCTTAGCCCACAGGCTCGCCCGAAATGCATGAGCGCCTTGGGACACTTTGCACCCGCCTCTCTTGTGGGAGGAGGCGGCCAAGCAGTGTTTTTCTCCAGGCATGGCATGATACGT
	Seed_66	d__Fungi	p__Ascomycota	c__Dothideomycetes	o__Pleosporales	f__Didymellaceae	g__Didymellaceae_unclassified	s__Didymellaceae_unclassified	AAACGCACATTGCGCCCCTTAGTATTCTATGGGGCATGCCTGTTCAAGCGTTATTTGTACCTTTAAGCTTTGCTTAGTGTTAGGTGTTTGTCTCGCCTCCACGTGTAGACTCGCCTTAAAACAATTGGCAGCCAGCGTATTGATTTCAGAGCGCAGTACATCTCGCGCTTTGCACTTACAATAACGACGTCCAAAAGTACATTTTTACACTCTTAACCTTGGATCAGGTAGGGATACCCGCTGAACTTAA
	Seed_67	d__Fungi	p__Ascomycota	c__Dothideomycetes	o__Pleosporales	f__Pleosporaceae	g__Alternaria	s__Alternaria_unclassified	AACGCACATTGCGCCCTTTGGTATTCCAAAGGGCATGCCTGTTCGAGCGTCATTTGTACCCTCAAGCTTTGCTTGGTGTTGGGCGTCTTGTCTCTAGCTTTGCTGGAGACTCGCCTTAAAGTAATTGGCAGCCGGCCTACTGGTTTCGGAGCGCAGCACAAGTCGCACTCTCTATCAGCAAAGGTCTAGCATCCATTAAGCCTTTTTTTCAACTTTTGACCTCGGATCAGGTAGGGATACCCGCTGAGTT
	Seed_68	d__Fungi	p__Basidiomycota	c__Ustilaginomycotina_Incertae_sedis	o__Malasseziales	f__Malasseziales_Incertae_sedis	g__Malassezia	s__Malassezia_slooffiae	AACGCACCTTGCGCTCTGTGGTATTCCGCAGAGCATGCCTGTTTGAGTGCCGTGAAATCTCTCCCCCCAAGTGGTGTTTGTATAGGACGCTACGCGGCGGCGGAGGTTGGATGAGCGTCGTGCCTACTACCGCGCTTGGTAGGCTCGCTCGAAAAGCATGAGCGCTTGAGAACACTTGTCGCCTGTGAGAGGCAGGCGGGCAGAACAGGTGAGCGAATGCTTCTCCTCCGGAGAAGCGCCCACCGGTCTG
	Seed_69	d__Fungi	p__Ascomycota	c__Dothideomycetes	o__Pleosporales	f__Didymellaceae	g__Didymella	s__Didymella_unclassified	AACGCACATTGCGCCCTTTGGTATTCCAAAGGGCATGCCTGTTCGAGCGTCATTTGTACCTTCAAGCCTTGCTTGGTGTTGGGTGTTTGTCTCGCCTCTGCGCGCAGACTCGCCTCAAAACAATTGGCAGCCGGCGTATTGATTTCGGAGCGCAGTACATCTCGCGCTTTGCACTCACAACGACGACGTCCAAAAAGTACATTTTTTACACTCTTGACCTCGGATCAGGTAGGGATACCCGCTGAACTTA
	Seed_70	d__Fungi	p__Ascomycota	c__Dothideomycetes	o__Pleosporales	f__Pleosporaceae	g__Alternaria	s__Alternaria_unclassified	AACGCACATTGCGCCCCTTGGTATTCCATGGGGCATGCCTGTTCGAGCGTCATTTGTACCTTCAAGCTTTGCTTGGTGTTGGGCGTCTTGTCTCTAGCTTTGCTGGAGACTCGCCTTAAAGTAATTGGCAGCCGGCCTACTGGTTTCGGAGCGCAGCACAAGTCGCACTCTCTATCAGCAAAGGTCTAGCATCCATTAAGCCTTTTTTTCAACTTTTGACCTCGGATCAGGTAGGGATACCCGCTGAACT
	Seed_71	d__Fungi	p__Ascomycota	c__Dothideomycetes	o__Pleosporales	f__Didymellaceae	g__Didymella	s__Didymella_ligulicola	AACGCACATTGCGCCCCTTGGTATTCCATGGGGCATGCCTGTTCGAGCGTCATTTGTACCTTCAAGCTCTGCTTGGTGTTGGGTGTTTGTCTCGCCTCTGCGCGCAGACTCGCCTCAAAACGATTGGCAGCCGGCGTATTGATTTCGGAGCGCAGTACATCTCGCGCTTTGACAACAAAACGACGACGTCCAAAAAGTACATTTTTTACACTCTTGACCTCGGATCAGGTAGGGATACCCGCTGAACTTA
	Seed_72	d__Fungi	p__Basidiomycota	c__Agaricomycetes	o__Cantharellales	f__Ceratobasidiaceae	g__Thanatephorus	s__Rhizoctonia_solani_AG_1_IB	AACGCACCTTGCGCTCCTTGGTATTCCTTGGAGCATGCCTGTTTGAGTATCATGAAATCTTCAAAGCAAACCTTTTGTTAATTCAATCGGTCTCTTGCTTTGGTATTGGAGGTCTTTGCAGCTTCACACCTGCTCCTCTTTGTTCATTAGCTGGATCTCAGTGTTATGCTTGGTTCCACTCGGCGTGATAAGTTATCTATCGCTGAGGACACCGTAAAAAAGTGGCCAAGGTAAATGCAGACGAACCGCT
	Seed_73	d__Fungi	p__Fungi_unclassified	c__Fungi_unclassified	o__Fungi_unclassified	f__Fungi_unclassified	g__Fungi_unclassified	s__Fungi_unclassified	AACGCAAGTTGCGCCTAAAGCCACTAGGTTGAGGGCACGTCTGCCTGGGCGTCACACATCATGTTGCCTACACAACACATCTTTGCTTGAAATGTGCGGTATGTGGGCGGAGCCTGGTCTCCTGTGCCTAGGGTACGGTTGGCCTAAAAAGAAGTCTTGTTAAGAGCGATAGGGACGCATGACTGGTGGTGGTTGATTGGACGGTCGTCCGGTGTTGTGTGCTTTAATTCTTGATGGTAAAGACTCTTCC
	Seed_74	d__Fungi	p__Ascomycota	c__Dothideomycetes	o__Pleosporales	f__Pleosporaceae	g__Pleospora	s__Pleospora_alfalfae	AACGCACATTGCGCCCTTTGGTATTCCAAAGGGCATGCCTGTTCGAGCGTCATTTGTACCCTCAAGCTTTGCTTGGTGTTGGGCGTCTTTGTCTCTCACGAGACTCGCCTTAAAATGATTGGCAGCCGACCTACTGGTTTCGGAGCGCAGCACAATTCTTGCACTTTGAATCAGCCTTGGTTGAGCATCCATCAAGACCACATTTTTTAACTTTTGACCTCGGATCAGGTAGGGATACCCGCTGAACTTA
	Seed_75	d__Fungi	p__Ascomycota	c__Dothideomycetes	o__Pleosporales	f__Pleosporaceae	g__Alternaria	s__Alternaria_unclassified	AACGCACATTGCGCCCTTTGGTATTCCAAAGGGCATGCCTGTTCGAGCGTCATTTGTACCCTCAAGCTTTGCTTAGTGTTGGGCGTCTTGTCTCTAGCTTTGCTGGAGACTCGCCTTAAAGTAATTGGCAGCCGGCCTACTGGTTTCGGAGCGCAACACAAGTCGCACTCTCTATCAGCAAAGGTCTAGCATCCATTAAGCCTTTTTTCAACTTTTGACCTCGGATCAGGTAGGGATACCCGCTGAACTT
	Seed_76	d__Fungi	p__Ascomycota	c__Eurotiomycetes	o__Eurotiales	f__Trichocomaceae	g__Petromyces	s__Aspergillus_flavus	AACGCACATTGCGCCCCCTGGTATTCCGGGGGGCATGCCTGTCCGAGCGTCATTGCTGCCCATCAAGCACGGCTTGTGTGTTGGGTCGTCGTCCCCTCTCCGGGGGGGACGGGCCCCAAAGGCAGCGGCGGCACCGCGTCCGATCCTCGAGCGTATGGGGCTTTGTCACCCGCTCTGTAGGCCCGGCCGGCGCTTGCCGAACGCAAATCAATCTTTTTCCAGGTTGACCTCGGATCAGGTAGGGATACCC
	Seed_77	d__Fungi	p__Basidiomycota	c__Tremellomycetes	o__Tremellales	f__Tremellaceae	g__Cryptococcus	s__Cryptococcus_albidosimilis	AACGCACCTTGCGCTCCCTGGTATTCCGGGGAGCATGCCTGTTTGAGTGTCATGAAAACCCTCAACCTTAGATTGGTTAACACCTTTCTTTGGCTTGGATTTGGACGTTTGCCGATGATAAGTCGGCTCGTCTTAAAAGTAATAGCTGGATCTGTCTCGCGACATGGTTTGACTTGGCGTAATAAGTATTTCGCTAAGGACATCTTCGGATGGCCGCGTTGCAAGACTAAAGACCGCTTTCTAATCCATT
	Seed_78	d__Fungi	p__Ascomycota	c__Dothideomycetes	o__Pleosporales	f__Pleosporaceae	g__Alternaria	s__Alternaria_macrospora	AACGCACATTGCGCCCCTTGGTATTCCATGGGGCATGCCTGTTCGAGCGTCATTTGTACCCTCAAGCTTTTGCTTGGTGTTGGGCGTCTTTTTGTCTCCCCCCTCTGCGGGGAGACTCGCCTTAAAGTCATTGGCAGCCGGCCTACTGGTTTCGGAGCGCAGCACAAGTCGCGCTCTCTTCCAGCCCCAAGGTCTAGCATCCAACAAGCCTTTTTTTCAACTTTTGACCTCGGATCAGGTAGGGATACCC
	Seed_79	d__Fungi	p__Ascomycota	c__Sordariomycetes	o__Hypocreales	f__Hypocreaceae	g__Trichoderma	s__Trichoderma_harzianum	AACGCACATTGCGCCCGCCAGTATTCTGGCGGGCATGCCTGTCCGAGCGTCATTTCAACCCTCGAACCCCTCCGGGGGGTCGGCGTTGGGGATCGGCCCCTCACCGGGCCGCCCCCGAAATACAGTGGCGGTCTCGCCGCAGCCTCTCCTGCGCAGTAGTTTGCACACTCGCACCGGGAGCGCGGCGCGGCCACAGCCGTAAAACACCCCAAACTTCTGAAATGTTGACCTCGGATCAGGTAGGGATACC
	Seed_80	d__Fungi	p__Ascomycota	c__Dothideomycetes	o__Pleosporales	f__Didymellaceae	g__Didymella	s__Didymella_unclassified	AACGCACATTGCGCCCCTTGGTATTCCATGGGGCATGCCTGTTCGAGCGTCATTTGTACCTTCAAGCTCTGCTTGGTGTTGGGTGTTTGTCTCGCCTCTGCGCGCAGACTCGCCTCAAAACAATTGGCAGCCGCCGGCGTATTGATTTCGGAGCGCAGTACATCTCGCGCTTTGCACTCACAACGACGACGTCCAAAAAGTATATTTTTTACACTCTTGACCTCGGATCAGGTAGTGATACCCGCTGAAC
	Seed_81	d__Fungi	p__Ascomycota	c__Dothideomycetes	o__Pleosporales	f__Pleosporales_unclassified	g__Pleosporales_unclassified	s__Pleosporales_unclassified	AAACGCACATTACGCCCCTTAGTATTCCATAGGGCATGCCTGTTCGAGCGTCATTTGTACCTTCAAGCTTTGCTTAGTATTAGGTGTTTGTCTCGCCTCCGCGTGTAGACTCGCCTCAAAACAATTAGCAGCCGGCGTATTAATTTCAGAGCGCAGTACATCTCGCGCTTTGCACTCACAACAACAACGTCCAAAAGTACATTTTTACACTCTTAACCTCAGATCAGGTAGGGATACCCGCTGAACTTAA
	Seed_82	d__Fungi	p__Ascomycota	c__Eurotiomycetes	o__Eurotiales	f__Trichocomaceae	g__Aspergillus	s__Aspergillus_sp_FLS_2010	AACGCACATTGCGCCCCCTGGTATTCCGGGGGGCATGCCTGTCCGAGCGTCATTGCTGCCCTCAAGCCCGGCTTGTGTGTTGGGTCGCCGTCCCCCTCTCCGGGGGGACGGGCCCGAAAGGCAGCGGCGGCACCGCGTCCGATCCTCGAGCGTATGGGGCTTTGTCACATGCTCTGTAGGATTGGCCGGCGCCTGCCGACGTTTTCCAACCATTCTTTCCAGGTTGACCTCGGATCAGGTAGGGATACCC
	Seed_83	d__Fungi	p__Ascomycota	c__Dothideomycetes	o__Pleosporales	f__Pleosporaceae	g__Alternaria	s__Alternaria_macrospora	AACGCACATTGCGCCCTTTGGTATTCCAAAGGGCATGCCTGTTCGAGCGTCATTTGTACCCTCAAGCTTTTGCTTGGTGTTGGGCGTCTTCTTGTCTCCCCCCTTGCGGGGAGACTCGCCTTAAAGTCATTGGCAGCCGGCCTACTGGTTTCGGAGCGCAGCACAAGTCGCGCTCTCTTCCAGCCCCAAGGTCTAGCATCCAACAAGCCTTTTTTTTTTTCAACTTTTGACCTCGGATCAGGTAGGGATA
	Seed_84	d__Fungi	p__Ascomycota	c__Dothideomycetes	o__Pleosporales	f__Pleosporaceae	g__Alternaria	s__Alternaria_unclassified	AAACGCATATTGCGCTCTTTAGTATTCTAAAGGGCATGCCTGTTTAAGCGTTATTTATACCCTTAAGCTTTGCTTAGTGTTAGGCGTCTTGTCTCTAGCTTTGCTAGAGACTCGCCTTAAAGTAATTAGCAGCTAGCCTACTAGTTTCGGAGCGCAGCACAAGTCGCACTCTCTATTAGCAAAGGTCTAGCATCTATTAAGCCTTTTTTTTAACTTTTAACCTTAGATTAGGTAGGGATACCTGCTAAAC
	Seed_85	d__Fungi	p__Ascomycota	c__Eurotiomycetes	o__Eurotiales	f__Trichocomaceae	g__Aspergillus	s__Aspergillus_penicillioides	AACGCACATTGCGCCCCCTGGTATTCCGGGGGGCATGCCTGTCCGAGCGTCATTGCTGCCCTCAAGCACGGCTTGTGTGTTGGGCCCCCGTCCCCCTCTTTTTTAGGGGGGGGGGACGGGCCCGAAAGGCAGCGGCGGCACCGTGTCCGGTCCTCGAGCGTATGGGAAGCAACTCTTTTTGTCACCCGCTCCTGTAGGTCCGGCCGGCGGCCTGCCCAACCCTCAATCAATCTTTTTTAACCAGGTTGAC
	Seed_86	d__Fungi	p__Ascomycota	c__Dothideomycetes	o__Pleosporales	f__Didymellaceae	g__Didymella	s__Didymella_unclassified	AACGCACATTGCGCCCCTTGGTATTCCATGGGGCATGTCTGTTCGAGCGTCATTTGTACCTTCAAGCCTTGCTTGGTGTTGGGTGTTTGTCTCGCCTCTGCGCGCAGACTCGCCTCAAAACAATTGGCAGCCGGCGTATTGATTTCGGAGCGCAGTACATCTCGCGCTTTGCACTCACAACGACGACGTCCAAAAAGTACATTTTTTACACTCTTGACCTCGGATCAGGTAGGGATACCCGCTGAACTTA
	Seed_87	d__Fungi	p__Ascomycota	c__Dothideomycetes	o__Pleosporales	f__Pleosporales_unclassified	g__Pleosporales_unclassified	s__Pleosporales_unclassified	AACGCACATTGCGCCCCTTGGTATTCCATGGGGCATGCCTGTTCGAGCGTCATTTGTACCCTCAAGCTTTGCTTGGTGTTGGGTGTTTGTCCTTTCCCTCGCGTTTGGACTCGCCTGAAAAGAATTGGCAGCCAGTGTTTTGGTATTGAAGCGCAGCACATCTTGCGCCTCGGGCCGACGAGACTGGCGTCCACAAAGCCTCTTTTTACACTTTTGACCTCGGATCAGGTAGGGATACCCGCTGAACTTA
	Seed_88	d__Fungi	p__Ascomycota	c__Sordariomycetes	o__Diaporthales	f__Valsaceae	g__Valsaceae_unclassified	s__Valsaceae_unclassified	AACGCACATTGCGCCCTCTGGTATTCCAGAGGGCATGCCTGTTCGAGCGTCATTTCAACCCTCAAGCCTAGCTTGGTGTTGGGGCATTACCTGACTGTTCTTTTACAGAAGGGTAAGCCCTGAAATTTAGTGGCGAGCTCGCCAGGACTCCGAGCGTAGTAGTAAAACCCTCGCTTAGGATCGTACTGGCGCGGCCCTGCCGTAAAACCCCCAACTTCTGAAAATTTGACCTCGGATCAGGTAGGAATAC
	Seed_89	d__Fungi	p__Ascomycota	c__Sordariomycetes	o__Hypocreales	f__Nectriaceae	g__Nectria	s__Fusarium_oxysporum_f_sp_psidii	AACGCACATTGCGCCCGCCAGTATTCTGGCGGGCATGCCTGTTCGAGCGTCATTACAACCCTCAGGCCCCCGGGCCTGGCGTTGGGGATCGGCAGAAGCCCCCTGTGGGCACACGCCGTCCCTCAAATACAGTGGCGGTCCCGCCGCAGCTTCCATTGCGTAGTAGCTAACACCTCGCAACTGGAGAGCGGCGCGGCCATGCCGTAAAACACCCAACTTCTGAATGTTGACCTCGAATCAGGTAGGAATA
	Seed_90	d__Fungi	p__Ascomycota	c__Dothideomycetes	o__Pleosporales	f__Didymellaceae	g__Didymella	s__Didymella_unclassified	AACGCACATTGCGCCCCTTGGTATTCCATGGGGCATGCCTGTTCGAGCGTCATTTGTACCTTCAAGTCTTGCTTGGTGTTGGGTGTTTGTCTCGCCTCTGCGCGCAGACTCGCCTCAAAACAATTGGCAGCCGGCGTATTGATTTCGGAGCGCAGTACATCTCGCGCTTTGCACTCACAACGACGACGTCCAAAAAGTACATTTTTTACACTCTTGACCTCGGATCAGGTAGGGATACCCGCTGAACTTA
	Seed_91	d__Fungi	p__Ascomycota	c__Dothideomycetes	o__Pleosporales	f__Pleosporaceae	g__Alternaria	s__Alternaria_unclassified	AACGCACATTGCGCCCCTTGGTATTCCATGGGGCATGCCTGTTCGAGCGTCATTTGTACCCTCAAGCTTTGCTTGGTGTTGGGCGTCTTGTCTCTAGCTTTGCTGGAGACTCGCCTTAAAGTAATTGGCAGCCGGCCTACTGGTTTCGGAGCGCAGCACAAGTCGCACTCTCTATCAGCAAAGGTCTAGCATCCATTAAGCCTTTTTTCAACTTTTGACCTCGGATCAGGTAGGGATACCCGCTGAACTT
	Seed_92	d__Fungi	p__Ascomycota	c__Dothideomycetes	o__Pleosporales	f__Pleosporaceae	g__Alternaria	s__Alternaria_unclassified	AACGCACATTGCGCCCTTTGGTATTCCAAAGGGCATGCCTGTTCGAGCGTCATTTGTACCCTCAAGCTTTGCTTGGTGTTGGGCGTCTTTTTGTCCCCCCCTTGCGGGGAGACTCGCCTTAAAGTCATTGGCAGCCGGCCTACTGGTTTCGGAGCGCAGCACAAGTCGCGCTCTCTTCCAGCCCCAAGGTCTAGCATCCATTAAGCCTTTTTTTCAACTTTTGACCTCGGATCAGGTAGGGATACCCGCT
	Seed_93	d__Fungi	p__Ascomycota	c__Dothideomycetes	o__Pleosporales	f__Pleosporales_unclassified	g__Pleosporales_unclassified	s__Pleosporales_unclassified	AACGCACATTGCGCCCCTTGGTATTCCATGGGGCATGCCTGTTCGAGCGTCATTTGTACCTTCAAGCTCTGCTTGGTGTTGGGTGTTTTGTCTCGCCTCCGCGCGCAGACTCGCCTTAAAACAATTGGCAGCCGGCGTATTGATTTCGGAGCGCAGTACATCTCGCGCTTTGCACTCATAACGACGACGTCAAAAAGTACATTTTTACACTCTTGACCTCGGATCAGGTAGGGATACCCGCTGAACTTAA
	Seed_94	d__Fungi	p__Ascomycota	c__Eurotiomycetes	o__Eurotiales	f__Trichocomaceae	g__Aspergillus	s__Aspergillus_restrictus	AACGCACATTGCGCCCTCTGGTATTCCGGGGGGCATGCCTGTCCGAGCGTCATTGCTGCCCTCAAGCACGGCTTGTGTGTTGGGCCCCCGTCCCGGTTCTTTAAGCCGGGACGGGCCCGAAAGGCAGCGGCGGCACCGTGTCCGGTCCTCGAGTGTATGGGGCTCTGTCACCCACTCGTGTAGGTCCGGCCGGCGGCCAGCCTCTTCAACCAAACTTTTAACCAGGTTGACCTCGGATCAGGTAGGGATA
	Seed_95	d__Fungi	p__Ascomycota	c__Dothideomycetes	o__Pleosporales	f__Didymellaceae	g__Didymella	s__Didymella_unclassified	AACGCACATTGCGCCCCTTGGTATTCCATTGGGCATGCCTGTTCGAGCGTCATTTGTACCTTCAAGCCTTGCTTGGTGTTGGGTGTTTGTCTCGCCTCTGCGCGCAGACTCGCCTCAAAACAATTGGCAGCCGGCGTATTGATTTCGGAGCGCAGTACATCTCGCGCTTTGCACTCACAACGACGACGTCCAAAAAGTACATTTTTTACACTCTTGACCTCGGATCAGGTAGGGATACCCGCTGAACTTA
	Seed_96	d__Fungi	p__Basidiomycota	c__Tremellomycetes	o__Tremellales	f__Tremellaceae	g__Cryptococcus	s__Cryptococcus_curvatus	AACGCAACTTGCGCTCTCTGGTATTCCGGAGAGCATGCCTGTTTGAGTGTCATGAAATCTCAACCATTAGGGTTTCTTAATGGCTTGGATTTGGACGTTTGCCAGTCAAATGGCTCGTCTTAAAAGAGTTAGTGAATTTAACATTTGTCTTCTGGCGTAATAAGTTTCGCTGGGCTGATAGTGTGAAGTTTGCTTCTAATCGTCCGCAAGGACAATTCTTGAACTCTGGCCTCAAATCAGGTAGGACTAC
	Seed_97	d__Fungi	p__Ascomycota	c__Dothideomycetes	o__Pleosporales	f__Pleosporaceae	g__Alternaria	s__Alternaria_unclassified	AACGCACATTGCGCCCTTTGGTATTCCAAAGGGCATGCCTGTTCGAGCGTCATTTGTACCCTCAAGCTTTGCTTGGTGTTGGGCGTCTTTTTGTCTCTCCTTGCGGGAGACTCGCCTTAAAGTCATTGGCAGCCGGCCTACTGGTTTCGGAGCGCAGCACAAGTCGCACTCTCTATCAGCAAAGGTCTAGCATCCATTAAGCCTTTTTTTCAACTTTTGACCTCGGATCAGGTAGGGATACCCGCTGAAC
	Seed_98	d__Fungi	p__Ascomycota	c__Dothideomycetes	o__Pleosporales	f__Didymellaceae	g__Didymella	s__Didymella_unclassified	AACGCACATTGCGCCCCTTGGTATTCCATGGGGCATGCCTGTTCGAGCGTCATTTGTACCTTCAAGCTTTGCTTGGTGTTGGGTGTTTGTCTCGCCTTTTGCGCGCAGACTCGCCTCAAAACGATTGGCAGCCGGCGTATTGATTTCGGAGCGCAGTACATCTCGCGCTTTGCACTCACAACGACGACGTCCAAAAAGTATATTTTTTACACTCTTGACCTCGGATCAGGTAGGGATACCCGCTGAACTT
	Seed_99	d__Fungi	p__Ascomycota	c__Dothideomycetes	o__Pleosporales	f__Didymellaceae	g__Didymella	s__Didymella_unclassified	AACGCACATTGCGCCCCTTGGTATTCCATGGGGCATGCCTGTTCGAGCGTCATTTGTACCTTCAAGCTCTGCTTGGTGTTGGGTGTTTGTCTCGCCTCTGCGCGCAGACTCGCCTCAAAACAATTGGCAGCCGGCGTATTGATTTCGGAGCGCAGTACATCTCGCGCTTTGCACTCACAACGACGACGTCCAAAAAGTACATTTTTTACACTCTTGACCTCGGATCAGGTAGGGATACCCGCTGAACTTA
	Seed_100	d__Fungi	p__Ascomycota	c__Dothideomycetes	o__Pleosporales	f__Didymellaceae	g__Didymella	s__Didymella_unclassified	AACGCACATTGCGCCCCTTGGTATTCCATGGGGCATGCCTGTTCGAGCGTCATTTGTACCTTCAAGCTTTGCTTGGTGTTGGGTGTTTGTCTCGCCTCTGCGCGCAGACTCGCCTCAAAACAATTGGCAGCCGGCGTATTGATTTCGGAGCGCAGTACATCTCGCGCTTTGCACTCATAACGACGACGTCCATAAAGTACATTTTTTACACTCTTGACCTCGGATCAGGTAGGGATACCCGCTGAACTTA
	Seed_101	d__Fungi	p__Ascomycota	c__Dothideomycetes	o__Pleosporales	f__Pleosporales_unclassified	g__Pleosporales_unclassified	s__Pleosporales_unclassified	AAACGCACATTGCGCCCCTTGGTATTCCATAGGGCATGCCTGTTCGAGCGTCATTTGTACCTTCAAGCTTTGCTTAGTGTTAGGTGTTTGTCTCGCCTCCGCGTGTAGACTCGCCTCAAAACAATTAGCAGCCAGCGTATTGATTTCAGAGCGCAGTACATCTCGCGCTTTGCACTCACAACGACGACGTCTAAAAGTACATTTTTACACTCTTGACCTCAGATTAGGTAGGGATACCCGCTGAACTTAA
	Seed_102	d__Fungi	p__Ascomycota	c__Dothideomycetes	o__Pleosporales	f__Didymellaceae	g__Didymella	s__Didymella_unclassified	AACGCACATTGCGCCCCTTGGTATTCTATGGGGCATGCCTGTTTGAGCGTTATTTGTACCTTCAAGCCTTGCTTGGTGTTGGGTGTTTGTCTCGCCTCTGCGCGCAGACTTGCCTTAAAACAATTGGCAGCCGGCGTATTGATTTTGGAGCGCAGTACATCTTGCGCTTTGCACTCACAACGACGACGTCTAAAAAGTACATTTTTTACACTCTTGACCTTGGATTAGGTAGGGATACCCGCTGAACTTA
	Seed_103	d__Fungi	p__Ascomycota	c__Dothideomycetes	o__Pleosporales	f__Didymellaceae	g__Didymella	s__Didymella_unclassified	AACGCACATTGCGCCCCTTGGTATTCCATGGGGCATGCCTGTTCGAGCGTCATTTGTACCTTCAAGCTCTGCTTGGTGTTGGGTGTTTGTCTCGCATCTGCGCGCAGACTCGCCTCAAAACAATTGGCAGCCGGCGTATTGATTTCGGAGCGCAGTACATCTCGCGCTTTGCACTCATAACGACGACGTCCATAAAGTACATTTTTTACACTCTTGACCTCGGATCAGGTAGGGATACCCGCTGAACTTA
	Seed_104	d__Fungi	p__Ascomycota	c__Dothideomycetes	o__Pleosporales	f__Didymellaceae	g__Didymella	s__Didymella_unclassified	AACGCACATTGCGCCCTTTGGTATTCCAAAGGGCATGCCTGTTCGAGCGTCATTTGTACCCTCAAGCTTTGCTTGGTGTTGGGTGTTTGTCTCGCCTCTGCGCGCAGACTCGCCTCAAAACAATTGGCAGCCGGCGTATTGATTTCGGAGCGCAGTACATCTCGCGCTTTGCACTCACAACGACGACGTCCAAAAAGTGCATTTTTTACACTCTTGACCTCGGATCAGGTAGGGATACCCGCTGAACTTA
	Seed_105	d__Fungi	p__Ascomycota	c__Dothideomycetes	o__Pleosporales	f__Pleosporaceae	g__Alternaria	s__Alternaria_unclassified	AACGCACATTGCGCCCTTTGGTATTCCAAAGGGCATGCCTGTTCGAGCGTCATTTGTACCCTCAAGCTTTGCTTGGTGTTGGGCGTCTTGTCTCTAGCTTTGCTGTAGACTCGCCTTAAAGTAATTGGCAGCCGGCCTACTGGTTTCGGAGCGCAGCACAAGTCGCACTCTCTATCAGCAAAGGTCTAGCATCCATTAAGCCTTTTTTTCAACTTTTGACCTCGGATCAGGTAGGGATACCCGCTGAACT
	Seed_106	d__Fungi	p__Ascomycota	c__Dothideomycetes	o__Pleosporales	f__Pleosporaceae	g__Alternaria	s__Alternaria_unclassified	AACGCACATTGCGCCCCTTGGTATTCCATGGGGCATGCCTGTTCGAGCGTCATTTGTACCCTCAAGCTTTGCTTGGTGTTGGGCGTCTTTTTGTCCCCCCCTTGCGGGGAGACTCGCCTTAAAGTCATTGGCAGCCGGCCTACTGGTTTCGGAGCGCAGCACAAGTCGCGCTCTCTTCCAGCCCCAAGGTCTAGCATCCAACAAGCCTTTTTTTCAACTTTTGACCTCGGATCAGGTAGGGATACCCGCT
	Seed_107	d__Fungi	p__Ascomycota	c__Dothideomycetes	o__Pleosporales	f__Didymellaceae	g__Didymella	s__Didymella_unclassified	AACGCACATTGCGCCCCTTGGTATTCCATGGGGCATGCCTGTTCGAGCGTCATTTGTACCTTCAAGCCTTGCTTGGTGTTGGGTGTTTGTCTCGCCTCTGCGCGCAGACTCGCCTCAAAACAATTGGCAGCCGGCGTATTGATTTCGGAGCGCAGTACATCTCGCGCTTTGCACTCACAACTACGACGTCCAAAAAGTACATTTTTTACACTCTTGACCTCGGATCAGGTAGGGATACCCGCTGAACTTA
	Seed_108	d__Fungi	p__Ascomycota	c__Eurotiomycetes	o__Eurotiales	f__Trichocomaceae	g__Aspergillus	s__Aspergillus_sp_FLS_2010	AACGCACATTGCGCCCCCTGGTATTCCGGGGGGCATGCCTGTCCGAGCGTCATTGCTGCCCTCAAGCCCGGCTTGTGTGTTGGGTCGCCGTCCCCCTCTCCGGGGGGACGGGCCCGAAAGGCAGCGGCGGCACCGCGTCCGATCCTCGAGCGTATGGGGCTTTGTCACATGCTCTGTAGGATTGGCCGGCGCCTGCCGACGTTTTCCAACCATTTTTTCCAGGTTGACCTCGGATCAGGTAGGGATACCC
	Seed_109	d__Fungi	p__Ascomycota	c__Sordariomycetes	o__Hypocreales	f__Nectriaceae	g__Nectriaceae_unclassified	s__Nectriaceae_unclassified	AACGCACATTGCGCCCGCCAGTATTCTGGCGGGCATGCCTGTTCGAGCGTCATTACAACCCTCAGGCCCCCGGGCCTGGCGTTGGGGATCGGCGGAAGCCCCCTGTGGGCACACGCCGTCCCTCAAATACAGTGGCGGTCCCGCCGCAGCTTCCATTGCGTAGTAGCTAACACCTCGCAACTGGAGAGCGGCGCGGCCATGCCGTAAAACACCCAACTTCTGAATGTTGACCTCGAATCAGGTAGGAATA
	Seed_110	d__Fungi	p__Ascomycota	c__Dothideomycetes	o__Botryosphaeriales	f__Botryosphaeriaceae	g__Botryosphaeria	s__Botryosphaeria_dothidea	AACGCACATTGCGCCCTTTGGTATTCCGAAGGGCATGCCTGTTCGAGCGTCATTACAACCCTCAAGCTCTGCTTGGTATTGGGCACCGTCCTTTGCGGGCGCGCCTCAAAGACCTCGGCGGTGGCGTCTTGCCTCAAGCGTAGTAGAACATACATCTCGCTTCGGAGCGCAGGGCGTCGCCCGCCGGACGAACCTTCTGAACTTTTCTCAAGGTTGACCTCGGATCAGGTAGGGATACCCGCTGAACTTA
	Seed_111	d__Fungi	p__Ascomycota	c__Ascomycota_unclassified	o__Ascomycota_unclassified	f__Ascomycota_unclassified	g__Ascomycota_unclassified	s__Ascomycota_unclassified	AACGCACATTGCGCCCTTTGGTATTCCGAAGGGCATGCCTGTTCGAGCGTCATTACACACCTCAAGCTCTGCTTGGTATTTGGCCCTCGTCCGTCAGGGACGGGCCTCAAAACCCTCGGCGGCGGTGCCCGGCTTTGAGCGTAGTAGAACTTCCTTTCTCGCTCTGAAAGCCCGTGGCGCCCGCTTGCCGGACGACCCCCCAATCTTTCTTCGAAGGTTGACCTCGGATCAGGTAGGGATACCCGCTGAA
	Seed_112	d__Fungi	p__Ascomycota	c__Dothideomycetes	o__Pleosporales	f__Didymellaceae	g__Didymella	s__Didymella_unclassified	AACGCACATTGCGCCCTTTGGTATTCCAAAGGGCATGCCTGTTCGAGCGTCATTTGTACCTTCAAGCCTTGCTTGGTGTTGGGTGTTTGTCTCGCCTCTGCGCGCAGACTCGCCTCAAAACAATTGGCAGCCGGCGTATTGATTTCGGAGCGCAGTACATCTCGCGCTTTGCACTCACAACGACGACGTCCAAAAAGTGCATTTTTTACACTCTTGACCTCGGATCAGGTAGGGATACCCGCTGAACTTA
	Seed_113	d__Fungi	p__Ascomycota	c__Dothideomycetes	o__Dothideales	f__Dothioraceae	g__Kabatiella	s__Kabatiella_unclassified	AACGCACATTGCGCCCCTTGGTATTCCGAGGGGCATGCCTGTTCGAGCGTCATTACACCACTCAAGCTATGCTTGGTATTGGGTGCCGTCCTTAGTTGGGCGCGCCTTAAAGACCTCGGCGAGGCCACTCCGGCTTTAGGCGTAGTAGAAATTTATTCGAACGTCTGTCAAAGGAGAGGAACTCTGCCGATTGAAACCTTTATTTTTCTAGGTTGACCTCGGATCAGGTAGGGATACCCGCTGAACTTAA
	Seed_114	d__Fungi	p__Zygomycota	c__Mucoromycotina_Incertae_sedis	o__Mucorales	f__Mucoraceae	g__Rhizopus	s__Rhizopus_microsporus_var_chinensis	AACGCAGCTTGCACTCTATGGATCTTCTATAGAGTACGCTTGCTTCAGTATCATAACCAACCCACACATAAAATTTATTTTATGTGGTGATGGACAAATTCGGTTAGATTTAATTATTATACCGATTGTCTAAAATACAGCCTCTTTGTAATTTTCATTAAATTACGAACTACCTAGCCATCGTGCTTTTTTGGTCCAACCAAAAAACATTTAATCTAGGGGTTCTGCCAGCCAGCAGATATTTTAATGC
	Seed_115	d__Fungi	p__Ascomycota	c__Dothideomycetes	o__Pleosporales	f__Didymellaceae	g__Didymella	s__Didymella_unclassified	AACGCACATTGCGCCCCTTGGTATTCCATGGGGCATGCCTGTTCGAGCGTCATTTGTACCTTCAAGCTCTGCTTGGTGTTGGGTGTTTGTCTCGCCTCTGCGCGCAGACTCGCCTCAAAACAATTGGCAGCCGGCGTATTGATTTCGGAGCGCAGTACATCTCGCGCTTTGCACTCATAAAGACGACGTCCATAAAGTACATTTTTTACACTCTTGACCTCGGATCAGGTAGGGATACCCGCTGAACTTA
	Seed_116	d__Fungi	p__Ascomycota	c__Sordariomycetes	o__Hypocreales	f__Hypocreaceae	g__Hypocrea	s__Hypocrea_unclassified	AACGCACATTGCGCCCTTTGGTATTCCAAAGGGCATGCCTGTTCGAGCGTCATTTCAACCCTCGAACCCCTCCGGGGGGTCGGCGTTGGGGATCGGCCCCTCACCGGGCCGCCCCCGAAATACAGTGGCGGTCTCGCCGCAGCCTCTCCTGCGCAGTAGTTTGCACACTCGCACCGGGAGCGCGGCGCGGCCACAGCCGTAAAACACCCCAAACTTCTGAAATGTTGACCTCGGATCAGGTAGGAATACC
	Seed_117	d__Fungi	p__Ascomycota	c__Dothideomycetes	o__Pleosporales	f__Didymellaceae	g__Didymella	s__Didymella_ligulicola	AACGCACATTGCGCCCCTTGGTATTCCATGGGGCATGTCTGTTCGAGCGTCATTTGTACCTTCAAGCTCTGCTTGGTGTTGGGTGTTTGTCTCGCCTCTGCGCGCAGACTCGCCTCAAAACGATTGGCAGCCGGCGTATTGATTTCGGAGCGCAGTACATCTCGCGCTTTGACAACAAAACGACGACGTCCAAAAAGTACATTTTTTACACTCTTGACCTCGGATCAGGTAGGGATACCCGCTGAACTTA
	Seed_118	d__Fungi	p__Ascomycota	c__Dothideomycetes	o__Pleosporales	f__Didymellaceae	g__Didymella	s__Didymella_unclassified	AACGCACATTGCGCCCTTTGGTATTCCAAAGGGCATGCCTGTTCGAGCGTCATTTGTACCCTCAAGCTTTGCTTGGTGTTGGGTGTTTGTCTCGCCTCTGCGCGCAGACTCGCCTCAAAACAATTGGCAGCCGGCGTATTGATTTCGGAGCGCAGTACATCTCGCGCTTTGCACTCACAACGACGACGTCCAAAAAGTACATTTTTTACACTCTTGACCTCGGATCAGGTAGGGATACCCGCTGAACTTA
	Seed_119	d__Fungi	p__Ascomycota	c__Eurotiomycetes	o__Eurotiales	f__Trichocomaceae	g__Aspergillus	s__Aspergillus_sp_FLS_2010	AACGCACATTGCGCCCCCTGGTATTCCGGGGGGCATGCCTGTCCGAGCGTCATTGCTGCCCTCAAGCCCGGCTTGTGTGTTGGGTCGCCGTCCCCCTCTCCGGGGGGACGGGCCCAAAAGGCAGCGGCGGCACCGCGTCCGATCCTCGAGCGTATGGGGCTTTGTCACATGCTCTGTAGGATTGGCCGGCGCCTGCCGACGTTTTCCAACCATTCTTTCCAGGTTGACCTCGGATCAGGTAGGGATACCC
	Seed_120	d__Fungi	p__Ascomycota	c__Dothideomycetes	o__Pleosporales	f__Didymellaceae	g__Didymella	s__Didymella_unclassified	AACGCACATTGCGCCCCTTGGTATTCCATGGGGCATGCCTGTTCGAGCGTCATTTGTACCTTCAAGCTCTGCTTGGTGTTGGGTGTTTGTCTCGCCTCTGCGCGCAGACTCGCCTCAAAACAATTGGCAGCCGCCGGCGTATTGATTTCGGAGCGCAGTACATCTCGCGCTTTGCAGTCTCAACGACGACGTCCAAAAAGTACTTTTTTCACTCTTGACCTCGGATCAGGTAGGGATACCCGCTGAACTT
	Seed_121	d__Fungi	p__Ascomycota	c__Dothideomycetes	o__Pleosporales	f__Pleosporales_unclassified	g__Pleosporales_unclassified	s__Pleosporales_unclassified	AAACGCACATTGCGCCCCTTAGTATTCCATAGGGCATGCCTGTTCAAGCGTCATTTGTACCTTCAAGCTTTGCTTGGTGTTAGGTGTTTGTCTCGCCTCCGCGTGTAGACTCGCCTCAAAACAATTAGCAGCCGGCGTATTAATTTCAGAGCACAGTACATCTCGCGCTTTGCACTCACAACAACGACGTCCAAAAGTACATTTTTACACTCTTAACCTCAGATCAGGTAGGGATACCCGCTGAACTTAA
	Seed_122	d__Fungi	p__Ascomycota	c__Dothideomycetes	o__Pleosporales	f__Didymellaceae	g__Didymella	s__Didymella_ligulicola	AACGCACATTGCGCCCCTTGGTATTCCATGGGGCATGCCTGTTCGAGCGTCATTTGTACCTTCAAGCTCTGCTTGGTGTTGGGTGTTTGTCTCGCCTCTGCGCGCAGACTCGCCTCAAAACGATTGGCAGCCGGCGTATTGATTTCGGAGCGCAGTACATCTCGCGCTTTGACAACAAAACGACGACGTACAAAAAGTACATTTTTTACACTCTTGACCTCGGATCAGGTAGGGATACCCGCTGAACTTA
	Seed_123	d__Fungi	p__Ascomycota	c__Dothideomycetes	o__Pleosporales	f__Didymellaceae	g__Didymella	s__Didymella_unclassified	AACGCACATTGCGCCCCTTGGTATTCCATGGGGCATGCCTGTTCGAGCGTCATTTGTACCTTCAAGCCTTGCTTGGTGTTGGGTGTTTGTCTCGCCTCTGCGCGCAGACTCGCCTCAAAACAATTGGTAGCCGGCGTATTGATTTCGGAGCGCAGTACATCTCGCGCTTTGCACTCACAACGACGACGTCCAAAAAGTACATTTTTTACACTCTTGACCTCGGATCAGGTAGGGATACCCGCTGAACTTA
	Seed_124	d__Fungi	p__Ascomycota	c__Dothideomycetes	o__Pleosporales	f__Didymellaceae	g__Didymella	s__Didymella_unclassified	AACGCACATTGCGCCCTTTGGTATTCCAAAGGGCATGCCTGTTCGAGCGTCATTTGTACCCTCAAGCTTTGCTTGGTGTTGGGCGTCTTGTCTCTGCGCGCAGACTCGCCTCAAAACAATTGGCAGCCGCCGGCGTATTGATTTCGGAGCGCAGTACATCTCGCGCTTTGCACTCACAACGACGACGTCCAAAAAGTATATTTTTTACACTCTTGACCTCGGATCAGGTAGGGATACCCGCTGAACTTAA
	Seed_125	d__Fungi	p__Ascomycota	c__Sordariomycetes	o__Xylariales	f__Amphisphaeriaceae	g__Pestalotiopsis	s__Pestalotiopsis_unclassified	AACGCACATTGCGCCCATTAGTATTCTAGTGGGCATGCCTGTTCGAGCGTCATTTCAACCCTTAAGCCTAGCTTAGTGTTGGGAGCCTACTGCTTTTGCTAGCTGTAGCTCCTGAAATACAACGGCGGATCTGCGATATCCTCTGAGCGTAGTAAATTTTTATCTCGCTTTTGACTGGAGTTGCAGCGTCTTTGGCCGCTAAATCCCCCAATTTTTAATGGTTGACCTCGGATCAGGTAGGAATACCCGC
	Seed_126	d__Fungi	p__Ascomycota	c__Dothideomycetes	o__Dothideales	f__Dothioraceae	g__Kabatiella	s__Aureobasidium_pullulans	TAACGCACATTGCGCCCCTTGGTATTCCGAGGGGCATGCCTGTTCGAGCGTCATTACACCACTCAAGCTATGCTTGGTATTGGGCGTCGTCCTTAGTTGGGCGCGCCTTAAAGACCTCGGCGAGGCCACTCCGGCTTTAGGCGTAGTAGAATTTATTCGAACGTCTGTCAAAGGAGAGGAACTCTGCCGACTGAAACCTTTATTTTTCTAGGTTGACCTCGGATCAGGTAGGGATACCCGCTGAACTTAA
	Seed_127	d__Fungi	p__Ascomycota	c__Dothideomycetes	o__Pleosporales	f__Didymellaceae	g__Didymella	s__Didymella_unclassified	AACGCACATTGCGCCCTTTGGTATTCCAAAGGGCATGCCTGTTCGAGCGTCATTTGTACCTTCAAGCTTTGCTTGGTGTTGGGTGTTTGTCTCGCCTTTTGCGCGCAGACTCGCCTCAAAACGATTGGCAGCCGGCGTATTGATTTCGGAGCGCAGTACATCTCGCGCTTTGCAGTCTCAACGACGACGTCCAAAAAGTACTTTTTTCACTCTTGACCTCGGATCAGGTAGGGATACCCGCTGAACTTAA
	Seed_128	d__Fungi	p__Ascomycota	c__Dothideomycetes	o__Pleosporales	f__Didymellaceae	g__Leptosphaerulina	s__Leptosphaerulina_chartarum	AACGCACATTGCGCCCCTCGGTATTCCGTGGGGCATGCCTGTTCGAGCATCATCTACACCCTCAAGCTCTGCTTGGTGTTGGGCGTCTGTCCCGCCTCCGCGCGTGGACTCGCCCCAAATACATTGGCAGCGGTCTTTGCCTCCTCTCGCGCAGCACATTGCGCTTCTCGAGGTGTCGCGGACACGCGTCCAGTAAGCAACATTTACCGTCTTTGACCTCGGATCAGGTAGGGATACCCGCTGAACTTAA
	Seed_129	d__Fungi	p__Ascomycota	c__Dothideomycetes	o__Pleosporales	f__Didymellaceae	g__Didymella	s__Didymella_unclassified	AACGCACATTGCGCTCCTTGGTATTCCATGGGTCATGCCTGTTCGAGCGTCATTTGTACCTTCAAGCTCTGCTTGGTGTTGGGTGTTTGTCTCGCCTCTGCGCGCAGACTCGCCTCAAAACAATTGGCAGCCGCCGGCGTATTGATTTCGGAGCGCAGTACATCTCGCGCTTTGCACTCACAACGACGACGTCCAAAAAGTATATTTTTTACACTCTTGACCTCGGATCAGGTAGGGATACCCGCTGAAC
	Seed_130	d__Fungi	p__Ascomycota	c__Dothideomycetes	o__Pleosporales	f__Pleosporaceae	g__Alternaria	s__Alternaria_unclassified	AACGCACATTGCGCCCTTTGGTATTCCAAAGGGCATGCCTGTTCGAGCGTCATTTGTACCCTCAAGCTTTGCTTGGTGTTGGGCGTCTTGTCTCTAGCTTTGCTGGAGACTCGCCTTAAAGTAATTGGCAGCCGGCCTACTGGTTTCGGAGCGCAGCACAAGTCGCACTCTCTATCAGCCCCAAGGTCTAGCATCCAACAAGCCTTTTTTTCAACTTTTGACCTCGGATCAGGTAGGGATACCCGCTGAA
	Seed_131	d__Fungi	p__Ascomycota	c__Dothideomycetes	o__Pleosporales	f__Pleosporaceae	g__Alternaria	s__Alternaria_unclassified	AACGCACATTGCGCCCTTTGGTATTCCAAAGGGCATGCCTGTTCGAGCGTCATTTGTACCCTCAAGCTTTGCTTGGTGTTGGGCGTCTTGTCTCTAGCTTTGCTGGAGACTCGCCTTAAAGTAATTGGCAGCCGGCCTACTGGTTTCGGAGCGCAGCACAAGTCGCGCTCTCTTCCAGCCCCAAGGTCTAGCATCCATTAAGCCTTTTTTTCAACTTTTGACCTCGGATCAGGTAGGGATACCCGCTGAA
	Seed_132	d__Fungi	p__Ascomycota	c__Dothideomycetes	o__Pleosporales	f__Pleosporaceae	g__Alternaria	s__Alternaria_unclassified	AACGCACATTGCGCCCTTTGGTATTCCAAAGGGCATGCCTGTTCGAGCGTCATTTGTACCCTCAAGCTTTGCTTGGTGTTGGGCGTCTTTGTGTCCCCCCCCCCTTGCGGGGAGACTCGCCTTAAAGTCATTGGCAGCCGGCCTACTGGTTTCGGAGCGCAGCACAAGTCGCGCTCTCTTCCAGCCCCAAGGTCTAGCATCCAACAAGCCTTTTTTTCAACTTTTGACCTCGGATCAGGTAGGGATACCC
	Seed_133	d__Fungi	p__Basidiomycota	c__Agaricomycetes	o__Agaricomycetes_unclassified	f__Agaricomycetes_unclassified	g__Agaricomycetes_unclassified	s__Agaricomycetes_unclassified	AACGCACCTTGCGCTCCCTGGTATTCCGGGGAGCACGCCTGTTCGAGCGTCATAAAGTTATCAAATGGTTACCTTTTTTCACAAGTGAGAAAGGGTAGCTATTTGGATTTGGACTCTGCTGTTGTAACTAATGGCTGGTCCGAAAGCTATTAGCTGATCCTAATGAAGGACTTGGTTCTTACTTGGCGTGATAATTATCAAACGTCGAGGACATTACAAGTGCGTTTGTAATGGCCAAGAAAATCTAATA
	Seed_134	d__Fungi	p__Ascomycota	c__Dothideomycetes	o__Pleosporales	f__Didymellaceae	g__Didymella	s__Didymella_unclassified	AACGCACATTGCGCCCTTTGGTATTCCAAAGGGCATGCCTGTTCGAGCGTCATTTGTACCTTCAAGCTCTGCTTGGTGTTGGGTGTTTGTCTCGCCTCTGCGCGCAGACTCGCCTCAAAACAATTGGCAGCCGGCGTATTGATTTCGGAGCGCAGTACATCTCGCGCTTTGCACTCATAACGACGACGTCCATAAAGTACATTTTTTACACTCTTGACCTCGGATCAGGTAGGGATACCCGCTGAACTTA
	Seed_135	d__Fungi	p__Ascomycota	c__Dothideomycetes	o__Pleosporales	f__Didymellaceae	g__Didymella	s__Didymella_unclassified	AACGCACATTGCGCCCCTTGGTATTCCATGGGGCATGCCTGTTCGAGCGTCATTTGTACCTTCAAGCTCTGCTTGGTGTTGGGTGTTTGTCTCGCCTCTGCGCGCAGACTCGCCTCAAAACAATTGGCAGCCGCCGGCGTATTGATTTCGGAGCGCAGTACATCTCGCGCTTTGCACTCATAACGTCGACGTCCAAAAGTACATTTTTACACTCTTGACCTCGGATCAGGTAGGGATACCCGCTGAACTT
	Seed_136	d__Fungi	p__Ascomycota	c__Dothideomycetes	o__Pleosporales	f__Didymellaceae	g__Didymellaceae_unclassified	s__Didymellaceae_unclassified	AACGCACATTGCGCCCCTTGGTATTCCATGGGGCATGCCTGTTCGAGCGTCATTTGTACCTTCAAGCTTTGCTTGGTGTTGGGTGTTTGTCTCGCCTCCGCGTGTAGACTCGCCTCAAAACAATTGGCAGCCGGCGTATTGATTTCGGAGCGCAGTACATCTCGCGCTTTGCACTCATAACGACGACGTCCATAAAGTACATTTTTTACACTCTTGACCTCGGATCAGGTAGGGATACCCGCTGAACTTA
	Seed_137	d__Fungi	p__Ascomycota	c__Dothideomycetes	o__Pleosporales	f__Didymellaceae	g__Didymella	s__Didymella_ligulicola	AACGCACATTGCGCCCCTTGGTATTCCATGTGGCATGCCTGTTCGAGCGTCATTTGTACCTTCAAGCTCTGCTTGGTGTTGGGTGTTTGTCTCGCCTCTGCGCGCAGACTCGCCTCAAAACGATTGGCAGCCGGCGTATTGATTTCGGAGCGCAGTACATCTCGCGCTTTGACAACAAAACGACGACGTCCAAAAAGTACATTTTTTACACTCTTGACCTCGGATCAGGTAGGGATACCCGCTGAACTTA
	Seed_138	d__Fungi	p__Basidiomycota	c__Ustilaginomycetes	o__Ustilaginales	f__Ustilaginaceae	g__Pseudozyma	s__Pseudozyma_antarctica	AACGCACCTTGCGCTCCCGGCAGATCTAATCTGGGGAGCATGCCTGTTTGAGGGCCGCGAATTGTTTCGAACGACAGCTTTCTTATTTAGTTGAGCGAGCTGGCGGATCGGTATTGAGGGTCTTGCCATTTTCCACGGTGGCTCCCTCGAAATGCATTAGCGCATCCATTCGATAGGCAAGACGGACGAAAGCTCGTTATTTCGCCCACGTCTTTCCCTGCCGGGTTTTGATAATATCAGGACTTCGGAG
	Seed_139	d__Fungi	p__Ascomycota	c__Dothideomycetes	o__Pleosporales	f__Pleosporaceae	g__Alternaria	s__Alternaria_unclassified	AACGCACATTGCGCCCCTTGGTATTCCATGGGGCATGCCTGTTCGAGCGTCATTTGTACCTTCAAGCCTTGCTTGGTGTTGGGCGTCTTGTCTCTAGCTTTGCTGGAGACTCGCCTTAAAGTAATTGGCAGCCGGCCTACTGGTTTCGGAGCGCAGCACAAGTCGCACTCTCTATCAGCAAAGGTCTAGCATCCATTAAGCCTTTTTTTCAACTTTTGACCTCGGATCAGGTAGGGATACCCGCTGAACT
	Seed_140	d__Fungi	p__Ascomycota	c__Sordariomycetes	o__Xylariales	f__Diatrypaceae	g__Eutypella	s__Eutypella_microtheca	AACGCACATTGCGCCCATTAGTATTCTAGTGGGCATGCCTGTTCGAGCGTCATTTCAACCATCAAGCCCTATTTGCTTGGCGTTGGGAGCTTAACCTACCCTGTAGGATAACTCCTCAAATATATTGGCGGAGTCGCGAAGACCCCAAGCGTAGTAATTTTTTCTCGCTTCAGGTGTGTCGGCGCTGGCATCCAGCCACTAAACCCCTAATTTTTTAGTCTTGACCTCGGATCAGGTAGGAATACCCGCT
	Seed_141	d__Fungi	p__Ascomycota	c__Sordariomycetes	o__Sordariomycetidae_Incertae_sedis	f__Plectosphaerellaceae	g__Plectosphaerella	s__Plectosphaerella_plurivora	AACGCACATGGCGCCTTCCAGTATCCTGGGAGGCATGCCTGTCCGAGCGTCGTTTCAACCCTCGAGCCCCTGTGGCCCGGCGTTGGGGATCTGCCACGGCAGGCCCCTAAAACCAGTGGCGGACCCGAAGGGCCCTCTCCTTTGCGCAGTAGCATTCGCCTCGCATCGGGAGTCCTCGGCGTCCTGCCTCTAAACCCCCCACAAGCCCGCTTCGGCGGCACCAAGGTTGACCTCGGATCAGGTAGGAATA
	Seed_142	d__Fungi	p__Ascomycota	c__Sordariomycetes	o__Diaporthales	f__Diaporthaceae	g__Diaporthe	s__Diaporthe_unclassified	AACGCACATTGCGCCCCTTGGTATTCCATGGGGCATGCCTGTTCGAGCGTCATTTCAACCCTCAAGCCTGGCTTGGTGATGGGGCACTGCCTTGTGTAAGAACGAGGCAGGCCCTGAAATTCAGTGGCGAGCTCGCCAGGACTCCGAGCGCAGTAGTTAAACCCTCGCTTTGGAAGGACTGGCGGTGCCCTGCCGTTAAACCCCCAACTCTTGAAAATTTGACCTCGGATCAGGTAGGAATACCCGCTGA
	Seed_143	d__Fungi	p__Ascomycota	c__Dothideomycetes	o__Pleosporales	f__Pleosporaceae	g__Alternaria	s__Alternaria_unclassified	AACGCACATTGCGCCCCCTGGTATTCCGGGGGGCATGCCTGTTCGAGCGTCATTTGTACCCTCAAGCTTTGCTTGGTGTTGGGCGTCTTGTCTCTAGCTTTGCTGGAGACTCGCCTTAAAGTAATTGGCAGCCGGCCTACTGGTTTCGGAGCGCAGCACAAGTCGCACTCTCTATCAGCAAAGGTCTAGCATCCATTAAGCCTTTTTTTCAACTTTTGACCTCGGATCAGGTAGGGATACCCGCTGAACT
	Seed_144	d__Fungi	p__Ascomycota	c__Dothideomycetes	o__Pleosporales	f__Pleosporales_unclassified	g__Pleosporales_unclassified	s__Pleosporales_unclassified	AACGCACATTGCGCCCCTTGGTATTCCATGGGGCATGCCTGTTCGAGCGTCATTTGTACCTTCAAGCTTTGCTTGGTGTTGGGTGTTTGTCTCGCCTCTGCGCGCAGACTCGCCTTAAAACAATTGGCAGCCGGCGTATTGATTTCGGAGCGCAGTACATCTCGCGCTTTGCACTCATAACGACGACGTCCAAAAAGTACATATTTTACACTCTTGACCTCGGATCAGGTAGGGATACCCGCTGAACTTA
	Seed_145	d__Fungi	p__Fungi_unclassified	c__Fungi_unclassified	o__Fungi_unclassified	f__Fungi_unclassified	g__Fungi_unclassified	s__Fungi_unclassified	AACGCACATTGCGCCCTTTGGTATTCCAAAGGGCATGCCTGTTCGAGCGTCATTTGTACCCTCAAGCCTTGCTTGGTGTTGGGTGTTTGTCTCGCCTCTGCGCGCAGACTCGCCTCAAAACAATTGGCAGCCGGCGTATTGATTTCGGAGCGCAGTACATCTCGCGCTTTGCACTCACAACGACGACGTCCAAAAAGTACATTTTTTACACTCTTGACCTCGGATCAGGTAGGGATACCCGCTGAACTTA
	Seed_146	d__Fungi	p__Ascomycota	c__Dothideomycetes	o__Pleosporales	f__Didymellaceae	g__Didymella	s__Didymella_unclassified	AACGCACATTGCGCCCCTTGGTATTCCATGGGGCATGCCTGTTCGAGCGTCATTTGTACCTTCAAGCTCTGCTTGGTGTTGGGTGTTTGTCTCGCCTCTGCGCGCAGACTCGCCTCAAAACAATTGGCAGCCGCCGGCGTATTAATTTCAGAGCGCAGTACATCTCGCGCTTTGCACTCACAACAACGACGTCCAAAAAGTATATTTTTTACACTCTTAACCTCGGATCAGGTAGGGATACCCGCTGAAC
	Seed_147	d__Fungi	p__Ascomycota	c__Sordariomycetes	o__Hypocreales	f__Nectriaceae	g__Nectria	s__Nectria_unclassified	AACGCACATTGCGCCCGCCAGTATTCTTGCGGGCATGCCTGTTCGAGCGTCATTACAACCCTCAGGCCCCCGGGCCTGGCGTTGGGGATCGGCGGAGGCCCTCCGTGGGCACACGCCGTCCCCCAAATACAGTGGCGGTCCCGCCGCAGCTTCCATCGCGTAGTAGCTAACACCTCGCGACTGGAGAGCGGCGCGGCCACGCCGTAAAACCCCCAACTCTTCTGAAGTTGACCTCGAATCAGGTAGGAAT
	Seed_148	d__Fungi	p__Ascomycota	c__Dothideomycetes	o__Pleosporales	f__Didymellaceae	g__Didymella	s__Didymella_unclassified	AACGCACATTGCGCCCCCTGGTATTCCGGGGGGCATGCCTGTTCGAGCGTCATTTGTACCTTCAAGCTCTGCTTGGTGTTGGGTGTTTGTCTCGCCTCTGCGCGCAGACTCGCCTCAAAACAATTGGCAGCCGCCGGCGTATTGATTTCGGAGCGCAGTACATCTCGCGCTTTGCACTCACAACGACGACGTCCAAAAAGTATATTTTTTACACTCTTGACCTCGGATCAGGTAGGGATACCCGCTGAAC
	Seed_149	d__Fungi	p__Ascomycota	c__Sordariomycetes	o__Sordariomycetidae_Incertae_sedis	f__Glomerellaceae	g__Glomerella	s__Glomerella_unclassified	AACGCACATTGCGCCCGCCAGCACTCTGGCGGGCATGCCTGTTCGAGCGTCATTTCAACCCTCAAGCTCCGCTTGGCGTTGGGGCCCTACGGCTGACGTAGGCCCCTAAAGACAGTGGCGGACCCTCCCGGAGCCTCCTTTGCGCAGTAACTCACGTCTCGCACTGGGATCCGGAGGGGCCTCTCGCCGTAAAACCCCCCAATACACCAAAGGTTGACCTCGGATCAGGTAGGAATACCCGCTGAACTTA
	Seed_150	d__Fungi	p__Ascomycota	c__Eurotiomycetes	o__Eurotiales	f__Trichocomaceae	g__Aspergillus	s__Aspergillus_penicillioides	AACGCACATTGCGCCCCCTGGTATTCCGGGGGGCATGCCTGTCCGAGCGTCATTGCTGCCCTCAAGCACGGCTTGTGTGTTGGGCCCCCGTCCCCCCTGCTTTCTAGGGGGGGACGGGCCCGAAAGGCAGCGGCGGCACCGTGTCCGGTCCTCGAGCGTATGGGAAGCAACTTTTTTTTGTCACCCGCTCCTGTAGGTCCGGCCGGCGGCCTGCCCCCAACCCTCAATCAATCTTTTAACCAGGTTGACC
	Seed_151	d__Fungi	p__Ascomycota	c__Dothideomycetes	o__Pleosporales	f__Pleosporaceae	g__Alternaria	s__Alternaria_unclassified	AACGCACATTGCGCCCCTTGGTATTCCATGGGGCATGCCTGTTCGAGCGTCATTTGTACCTTCAAGCTCTGCTTGGTGTTGGGCGTCTTTTTGTCTCCCCCCTCTGCGGGGAGACTCGCCTTAAAGTCATTGGCAGCCGGCCTACTGGTTTCGGAGCGCAGCACAAGTCGCGCTCTCTTCCAGCCCCAAGGTCTAGCATCCAACAAGCCTTTTTTTCAACTTTTGACCTCGGATCAGGTAGGGATACCCG
	Seed_152	d__Fungi	p__Ascomycota	c__Sordariomycetes	o__Hypocreales	f__Hypocreales_Incertae_sedis	g__Villosiclava	s__Ustilaginoidea_virens	AACGCACATTGCGCCCGCCAGTATTCTGGCGGGCATGCCTGTTCGAGCGTCATTTCAACCCTCAAGCTCTGTCTTGCGCTTGGTGTTGGGGATCGGCCCTGCCCGCCAGCCCGGGCGGGCCGCCCCCGAAATGAATCGGCGGTCTCGTCGCAGCCTCCTCTGCGTAGTAATTCAGTTATCCTCGCACTTGGAGCGCGGCGCGGCCACTGCCCGTAAAACGCCCAACTTCTCAAGAGTTGACCTCGAATCA
[truncated: 27 more rows]

## Sheet: Native host
Isolates	OTU Name	Invassion time	Leaf spot area (mm2)									Share with seedborne fungi
[truncated: 185 more rows]
